# Supplementary material for: Gut Microbiota in Children With Cystic Fibrosis: A Taxonomic and Functional Dysbiosis
Source: Sci Rep. 2019 Dec 9;9:18593. doi: 10.1038/s41598-019-55028-7 (PMC6901462; doi:10.1038/s41598-019-55028-7)
Supplement: Supplementary file 2 — Supplementary Dataset 1 [file 41598_2019_55028_MOESM2_ESM.csv]

sample	pair	gender	Group	pancreas	age	allele1	allele2	calprotectin	m2pk	metabolomics	weight_kg	weight_z	height_cm	height_z	bmi	bmi_z	fev1	fev1_pp
CF1	1	M	CF	PS	1.2	F508del	D1152H	101.3925		No	8.95	-1.903421724	77.6	-0.252934177
CF3	3	F	CF	PI	1.46	F508del	F508del	27.915	8.029	Yes	11.6	0.595519678	85.2	1.709768327
CF4	4	F	CF	PI	1.63	F508del	F508del	66.19	13.984	No	12.5	0.947083956	86.7	1.517228694
CF5	5	M	CF	PI	2.66	F508del	F508del	60.545	3.814	No	14	0.198249037	94.6	0.675562087	15.64392636	-0.483872683
CF7	7	M	CF	PI	3.06	F508del	F508del	56.7975	35.035	No	17.55	1.662486612	96.3	0.263808562	18.92450578	2.056127945
CF11	11	F	CF	PI	3.63	F508del	F508del	124.7	101.03	No	15.15	0.055377692	101.7	0.821647727	14.64774352	-0.71891038
CF12	12	M	CF	PI	3.76	F508del	F508del	203.7725	203.95	Yes	14.75	-0.607343401	94.1	-1.635194832	16.65761321	0.786053732
CF13	13	M	CF	PI	3.92	F508del	F508del	19.5325	7.147	No	19.8	1.563961803	102.2	0.062451847	18.95672887	2.288224153
CF14	14	M	CF	PI	4.42	F508del	F508del	157.485	48.4625	No	17.95	0.337826708	103.9	-0.323340503	16.62774508	0.877580006	0.81	83
CF15	15	F	CF	PI	4.89	F508del	W1282X	61.3075	5.875	No	18.65	0.379392188	105.9	-0.18880661	16.62979578	0.958463177	0.86	85
CF17	17	M	CF	PI	5	F508del	F508del	40.185	38.6475	No	18.1	-0.16416692	111.2	0.436511386	14.63757052	-0.733263926	1.23	109
CF20	20	F	CF	PI	5.8	F508del	F508del	171.4025	6.133	No	21.2	0.461378223	114.9	0.321930232	16.05816084	0.561442472	1.31	105
CF22	22	F	CF	PI	7	F508del	F508del	55.865	9.128	Yes	16.85	-2.33449012	108.7	-2.526096734	14.26069912	-0.859807558	1.04	97
CF25	25	M	CF	PI	8.17	F508del	F508del	19.5325	50	Yes	28	0.400301723	131.6	0.425929642	16.16762595	0.191644622	1.53	86
CF26	26	F	CF	PI	9.8	F508del	F508del	19.5325	13.553	No	26.95	-0.96395812	135	-0.290155317	14.78737997	-1.044091333	1.52	86
CF27	27	F	CF	PI	9.82	F508del	F508del	106.29	3.962	Yes	28.03	-0.731981627	136.6	-0.045953369	15.02179044	-0.893882394	2.01	109
CF28	28	M	CF	PI	10.84	F508del	R334W	48.1175	1.397	No	27.4	-1.553600135	138	-0.708986326	14.38773367	-1.738988302	1.81	91
CF29	29	F	CF	PI	11	F508del	F508del	47.4175	3.227	Yes	39.7	0.289805876	148.4	0.565815694	18.02696871	0.211637324	2.21	100
CF31	31	M	CF	PI	11.55	F508del	F508del	92	12.938	Yes	30.1	-1.390324545	134.5	-1.67745123	16.63879714	-0.416800372	2.09	111
CF32	32	M	CF	PI	11.67	F508del	F508del	50.775	52.43	Yes	53.7	1.418662657	165.3	2.378321812	19.65298753	0.740213765	3.03	104
CF33	33	F	CF	PS	12.34	F508del	unknown	33.0875	1	Yes	46.2	0.317545064	144.5	-1.262711731	22.12617186	1.057539502	1.87	84
CF34	34	F	CF	PI	12.4	F508del	F508del	49.145	14.923	Yes	47	0.397758778	153	-0.101111076	20.07774787	0.563218566	2.41	99
CF35	35	M	CF	PI	13	F508del	F508del	360.3575	3.181	Yes	37.2	-1.139873456	139.8	-2.131324098	19.03393567	0.21585859	1.69	88
CF36	36	M	CF	PS	13.96	F508del	V232D	127.1925	5.493	Yes	60.35	0.854299457	172	1.069501694	20.39954029	0.452797548	4.24	116
CF37	37	F	CF	PI	16	F508del	F508del	645.5825	4.458	No	66.5	1.052267834	169.9	1.130965984	23.03747556	0.705382495	4.38	134
CF38	38	M	CF	PI	16.14	F508del	F508del	95.7875	50	No	54.65	-0.715075717	176.9	0.418845719	17.46362916	-1.471318023	2.94	72
CF39	39	F	CF	PI	17.33	F508del	F508del	80.0575	138.93	No	61.3	0.561399254	170.6	1.173721473	21.06213639	0.00753052	4.1	120
HC1	1	M	HC	HC	0.81	WT	WT	19.5325	1	No
HC3	3	F	HC	HC	0.94	WT	WT	19.5325	1	No	11	1.4829549
HC4	4	F	HC	HC	1.25	WT	WT	19.5325	1	No	10	-0.416786363	75	-0.886893967
HC5	5	M	HC	HC	1.86	WT	WT	19.5325	1	No	15	1.693564738	95	2.577190583
HC7	7	M	HC	HC	3.76	WT	WT	19.5325	1	No	14.3	-0.89086205	95	-1.412200737	15.84487535	0.122136272
HC11	11	F	HC	HC	2.28	WT	WT	20.0775	1	Yes	11.25	-1.076601577
HC12	12	M	HC	HC	3.87	WT	WT	32.5975	1	No	15	-0.547634041	102	0.153234711	14.41753172	-1.253534481
HC13	13	M	HC	HC	4.53	WT	WT			No	15	-1.267159199	106	0.026726224	13.3499466	-2.400143448
HC14	14	M	HC	HC	4.72	WT	WT	19.5325	1	No	20	0.892315862	110	0.67001071	16.52892562	0.826945938
HC15	15	F	HC	HC	2.36	WT	WT	24.9825	1	No	14	0.811313066	90	0.323079737	17.28395062	0.80711265
HC17	17	M	HC	HC	5.08	WT	WT	19.5325	1	No	25	1.93476593
HC20	20	F	HC	HC	3.73	WT	WT	24.23	1	No
HC22	22	F	HC	HC	5.01	WT	WT			No	18	-0.009106397	105	-0.627673551	16.32653061	0.78363256
HC25	25	M	HC	HC	8.63	WT	WT			No
HC26	26	F	HC	HC	6.88	WT	WT			No	21.7	-0.2128563	127	1.11916787	13.45402691	-1.612959574
HC27	27	F	HC	HC	7.6	WT	WT			No	27.5	0.647306504	130	0.785933468	16.27218935	0.325803748
HC28	28	M	HC	HC	11.55	WT	WT			No
HC29	29	F	HC	HC	8.21	WT	WT	19.5325	1	Yes
HC31	31	M	HC	HC	11.7	WT	WT	19.5325	2.987	No	33	-0.934877081
HC32	32	M	HC	HC	13.87	WT	WT			No
HC33	33	F	HC	HC	10.47	WT	WT	19.5325	1	No	47.8	1.40146284	148	1.053153874	21.82249817	1.357095971
HC34	34	F	HC	HC	11.74	WT	WT			No	28.2	-2.043947028	142	-0.948807023	13.98532037	-2.16028808
HC35	35	M	HC	HC	15.12	WT	WT	19.5325	1	No	47.5	-1.062284362	160	-1.301544061	18.5546875	-0.565798587
HC36	36	M	HC	HC	18.06	WT	WT	19.5325	3.264	No	76	0.704995676	175	-0.165264282	24.81632653	0.843589033
HC37	37	F	HC	HC	11.78	WT	WT	19.5325	1.816	Yes	36	-0.639616838	142	-1.030564606	17.85360048	-0.033765752
HC38	38	M	HC	HC	18.16	WT	WT	27.675	1	No	58	-1.034832048	168	-1.147371752	20.54988662	-0.550049927
HC39	39	F	HC	HC	14.32	WT	WT	19.5325	1	Yes	53	0.279103938	159	-0.297275777	20.96436059	0.445711604
