# Supplementary material for: Gut Microbiota in Children With Cystic Fibrosis: A Taxonomic and Functional Dysbiosis
Source: Sci Rep. 2019 Dec 9;9:18593. doi: 10.1038/s41598-019-55028-7 (PMC6901462; doi:10.1038/s41598-019-55028-7)
Supplement: Supplementary file 4 — Supplementary Dataset 3 [file 41598_2019_55028_MOESM4_ESM.csv]

pathway	kegg	HC15	CF5	HC3	HC32	CF31	CF11	CF39	HC28	HC36	HC25	CF36	CF7	HC33	HC22	HC7	HC12	CF27	CF34	CF20	CF13	HC39	CF35	CF15	HC11	CF12	CF17	HC26	HC17	CF22	HC13	HC20	HC38	HC37	HC14	HC29	HC5	CF38	CF33	CF28	CF3	CF32	HC31	CF26	CF37	HC4	CF14	HC27	HC35
Glycolysis / Gluconeogenesis	ko00010	0.011317054	0.008561504	0.008231972	0.008386257	0.007990068	0.008798678	0.011300107	0.008816905	0.00894001	0.009094756	0.009121439	0.008223396	0.009099564	0.008898792	0.012226063	0.009459136	0.008619681	0.008857644	0.009604101	0.008115129	0.007820676	0.00853832	0.009647415	0.010105445	0.010378123	0.008206517	0.008979759	0.008893748	0.012688189	0.008898558	0.006491542	0.00894075	0.008706622	0.008567477	0.009365937	0.008658389	0.010669423	0.008907859	0.009108166	0.010985773	0.009415043	0.009394956	0.008403443	0.009814575	0.009537756	0.009141113	0.009187002	0.008428405
Citrate cycle (TCA cycle)	ko00020	0.003727454	0.00600311	0.006437277	0.004665901	0.00553357	0.005566297	0.004469873	0.004610732	0.00388097	0.004785674	0.005645155	0.00588525	0.004107555	0.004940806	0.003532509	0.004577007	0.005115496	0.005439724	0.005494277	0.006379953	0.003620909	0.005783239	0.004963688	0.003838166	0.006246052	0.006533564	0.005087434	0.003419891	0.004662086	0.00484686	0.002763109	0.004126049	0.004413287	0.003282401	0.004654321	0.00531067	0.005854841	0.00462753	0.005816511	0.006402583	0.005419456	0.004259595	0.006310061	0.005172128	0.005390124	0.005017332	0.004435455	0.004441298
Pentose phosphate pathway	ko00030	0.008638137	0.008393296	0.009151295	0.007169433	0.008023555	0.008200704	0.008751924	0.00745918	0.007373773	0.007569439	0.008071797	0.007042713	0.007827763	0.007869363	0.009033241	0.007862734	0.008083068	0.007710158	0.00816621	0.008364569	0.006364282	0.00768852	0.00817801	0.007703649	0.010908311	0.008372698	0.007009491	0.007195576	0.009913926	0.007507643	0.005062173	0.007476374	0.007630571	0.006597479	0.008193562	0.00687239	0.00778483	0.007467466	0.007671061	0.011884964	0.00823592	0.007763123	0.008069713	0.008308611	0.007169337	0.00774982	0.007724331	0.007122361
Pentose and glucuronate interconversions	ko00040	0.009128027	0.008365066	0.006633996	0.010771724	0.007814858	0.008584468	0.009148277	0.010674509	0.010416411	0.010319607	0.012184042	0.005631393	0.010303205	0.010572444	0.008302441	0.009895916	0.008679335	0.010576906	0.010219236	0.007297622	0.010699904	0.007764495	0.010431328	0.00959966	0.010777299	0.010008884	0.009020812	0.009883356	0.007408358	0.010917461	0.01285398	0.010409611	0.010327676	0.011150556	0.009765856	0.008577587	0.006633111	0.010417002	0.011660881	0.011314945	0.010914111	0.010115658	0.008787292	0.009311684	0.008572254	0.010365101	0.010657992	0.010425779
Fructose and mannose metabolism	ko00051	0.017855904	0.01801702	0.014468253	0.021018348	0.016184547	0.018398815	0.020736824	0.020810498	0.018602242	0.020292273	0.023103814	0.017216665	0.017388126	0.021010492	0.017417857	0.019798414	0.017352819	0.022752401	0.022799008	0.017731988	0.019221073	0.01677569	0.020999017	0.019041073	0.016587989	0.020042368	0.021231644	0.017168924	0.016405025	0.021619222	0.021334181	0.019629348	0.019629305	0.01999112	0.017413063	0.020979201	0.020471527	0.02084752	0.0232732	0.015981204	0.022036546	0.019397326	0.021175715	0.020529289	0.022753226	0.021432895	0.020380796	0.01809883
Galactose metabolism	ko00052	0.013618514	0.011626406	0.008414375	0.013724858	0.01004534	0.012535722	0.01731532	0.013468182	0.011216413	0.014297291	0.018819398	0.010118346	0.010692151	0.014869731	0.013540769	0.013953367	0.010403442	0.017416584	0.017682117	0.012016007	0.008763473	0.010407468	0.01614787	0.01199268	0.010938232	0.015751014	0.012271745	0.009346547	0.011827746	0.014761004	0.006788925	0.012344337	0.012799351	0.010244778	0.010810247	0.014898309	0.012410692	0.013671357	0.019132715	0.00904841	0.017053359	0.012294812	0.015734277	0.015657976	0.014217871	0.015189106	0.01360095	0.010664065
Ascorbate and aldarate metabolism	ko00053	0.002376838	0.002090388	0.002157162	0.001623379	0.002378313	0.002056132	0.00239925	0.001685973	0.001944401	0.001735609	0.001550477	0.001481151	0.001748723	0.001472064	0.002615374	0.001691214	0.002354165	0.00147707	0.001594962	0.001609911	0.001876338	0.002492035	0.001693562	0.002225599	0.003734317	0.001636319	0.00141149	0.001972756	0.003299508	0.00148528	0.002312209	0.001793819	0.001536925	0.00233482	0.0017706	0.001367457	0.002082308	0.001432844	0.001499554	0.004714496	0.001631152	0.001846658	0.001397665	0.001749039	0.001361185	0.001545974	0.001587047	0.001633438
Fatty acid biosynthesis	ko00061	0.006065281	0.006707582	0.006426412	0.005599284	0.006201463	0.006663471	0.006932819	0.005644415	0.004893892	0.005976239	0.006976764	0.006604942	0.005248519	0.006406364	0.006268951	0.006058486	0.005497557	0.006864787	0.007015212	0.006832744	0.003834652	0.005962096	0.006690034	0.005178865	0.005898769	0.006985619	0.006278561	0.004233066	0.006207627	0.006172005	0.001491003	0.005333633	0.005909383	0.003496153	0.005578218	0.006570107	0.007348326	0.005988932	0.007035882	0.005262347	0.006861542	0.005502264	0.007194617	0.006850595	0.006728542	0.006468007	0.005739048	0.005089911
Fatty acid elongation	ko00062	0.000015291	3.36E-05	3.35E-06	3.79E-06	3.51E-05	1.82E-05	1.24E-05	6.91E-06	7.87E-06	4.89E-06	0.000001469	1.37E-05	8.57E-06	3.76E-06	2.08E-05	7.61E-06	0.000012348	9.70E-06	7.53E-06	2.09E-06	5.07E-06	0.000018509	9.33E-06	1.32E-05	0.000005192	7.65E-07	5.52E-06	9.15E-06	2.80E-05	6.77E-06	1.04E-06	8.22E-06	0.000006406	8.68E-06	1.06E-05	6.55E-06	6.80E-06	7.39E-06	1.85E-06	2.64E-06	4.91E-06	1.12E-05	7.10E-07	7.10E-06	2.30E-06	0.000008493	0.000008448	5.49E-06
Fatty acid metabolism	ko00071	0.001372499	0.002726427	0.001753413	0.001697391	0.002958941	0.002540706	0.00155561	0.001784421	0.001461346	0.001710078	0.001951856	0.002550261	0.001546836	0.001828612	0.001322655	0.001687302	0.00211904	0.002043992	0.002005068	0.001613855	0.001383755	0.002484055	0.001878579	0.001406051	0.002616572	0.001594474	0.001699399	0.001359719	0.001814662	0.001810241	0.001045808	0.001678852	0.001728601	0.001237742	0.001767413	0.001946593	0.001918335	0.001850146	0.001958943	0.003119612	0.001958064	0.001625812	0.001765663	0.001638716	0.001680852	0.00197056	0.001671206	0.001686309
Synthesis and degradation of ketone bodies	ko00072	0.000380925	0.000398532	0.000203568	0.000168896	0.000505021	0.000408907	0.000318662	0.000225111	0.000266454	0.000214053	0.000173264	0.000410642	0.000298476	0.000210747	0.000450047	0.000251082	0.000316624	0.000184504	0.000194811	0.000144981	0.000191059	0.000472868	0.00024715	0.000306844	0.000290343	0.000104895	0.000168479	0.000275449	0.000471496	0.000218691	5.67E-05	0.000256316	0.000233052	0.000194187	0.000354789	0.000174049	0.000270045	0.000222948	0.000134063	0.000313834	0.000205542	0.000276907	0.000104471	0.000233363	0.00012169	0.000240427	0.000240238	0.000276857
Steroid biosynthesis	ko00100	4.98E-07	3.54E-05	3.76E-06	3.04E-06	5.22E-05	3.01E-05	6.70E-07	5.96E-06	2.37E-06	2.00E-06	4.20E-07	2.89E-05	6.87E-06	2.03E-06	4.76E-07	3.67E-06	2.11E-05	8.88E-06	2.90E-06	1.57E-06	1.24E-06	2.82E-05	5.80E-06	2.14E-06	5.00E-06	1.07E-06	4.04E-06	3.07E-06	2.24E-06	4.73E-06	2.80E-07	7.44E-06	5.28E-06	3.14E-06	3.35E-06	5.99E-06	0.000007993	4.44E-06	2.12E-06	3.39E-06	2.82E-06	3.58E-06	5.00E-07	0.000000049	5.27E-07	5.24E-06	3.40E-06	1.67E-06
Primary bile acid biosynthesis	ko00120	0.000403542	0.000342083	0.000190621	0.000399851	0.000400483	0.000406946	0.000370351	0.000401699	0.000389901	0.000423398	0.000547845	0.000222639	0.00042383	0.000454885	0.000368392	0.000421223	0.000303206	0.000473227	0.000439919	0.000281045	0.000272828	0.00035015	0.000485575	0.000304218	0.000245165	0.00046083	0.000290412	0.000350627	0.000289319	0.000426619	9.08E-05	0.000411854	0.000463504	0.000236838	0.000398414	0.000363893	0.000172059	0.000401981	0.000533467	0.000111408	0.000481212	0.000388503	0.000351984	0.000402359	0.000296118	0.000402994	0.000436451	0.00035026
Secondary bile acid biosynthesis	ko00121	0.000395009	0.000280087	0.000181248	0.000393275	0.000295873	0.000346443	0.000369019	0.000387124	0.00037842	0.000414102	0.000546162	0.000179705	0.000405041	0.00044563	0.000359673	0.00041044	0.000257571	0.00046031	0.00043754	0.000279011	0.000263159	0.000289021	0.000474095	0.000297124	0.000227643	0.000460665	0.000282644	0.000338163	0.000280945	0.000415226	8.79E-05	0.000392478	0.000448524	0.000228338	0.000374673	0.000353999	0.000170975	0.000390289	0.000531105	8.93E-05	0.000475156	0.00037675	0.000354995	0.000401243	0.000299407	0.000389725	0.000425753	0.000334177
Ubiquinone and other terpenoid-quinone biosynthesis	ko00130	0.002714532	0.006529643	0.007391818	0.004922148	0.006066989	0.005381567	0.003792146	0.004541258	0.003754413	0.004804903	0.005044656	0.005160548	0.003420237	0.004645934	0.002138988	0.004318434	0.005732784	0.005531883	0.005412206	0.006897661	0.003960899	0.003834322	0.004523221	0.003433811	0.007859791	0.006590823	0.005292743	0.003194411	0.00410806	0.00454627	0.004234222	0.003971197	0.00424095	0.003826272	0.003648826	0.006030168	0.006083805	0.00424305	0.005966717	0.008928827	0.005173385	0.003827992	0.006740232	0.004722443	0.005730461	0.004697312	0.004070327	0.004095607
Steroid hormone biosynthesis	ko00140	0.000515698	0.001356849	0.000642244	0.001364101	0.001239444	0.001368372	0.001281665	0.001212622	0.000687659	0.001384627	0.002256446	0.000998504	0.000585046	0.001485862	0.000312138	0.00114774	0.000907314	0.002020403	0.001922782	0.001218675	0.000494476	0.001011065	0.00153762	0.000582125	0.000955336	0.00189626	0.000707195	0.000243172	0.000308855	0.00145382	0.000264969	0.000895853	0.001089167	0.000507894	0.000786259	0.00173942	0.000457168	0.001269138	0.002394275	0.000615122	0.001838252	0.000830687	0.001827188	0.001374882	0.000888558	0.001549064	0.001087173	0.000896556
Oxidative phosphorylation	ko00190	0.014679019	0.014646346	0.012502241	0.01890939	0.016355709	0.015425347	0.014161627	0.017879619	0.018378161	0.017374488	0.015515063	0.016310799	0.016231087	0.016357973	0.013330303	0.016175133	0.016609271	0.016785032	0.015825035	0.013763734	0.021023023	0.015978958	0.01568522	0.017358059	0.01282263	0.01405258	0.017475901	0.018516231	0.012912946	0.016640184	0.027707551	0.017525791	0.017048884	0.022058739	0.015440699	0.017488687	0.015098886	0.016473934	0.016287	0.012687497	0.015589557	0.016653395	0.015097004	0.014847542	0.01698111	0.015933357	0.016593519	0.017671354
Photosynthesis	ko00195	0.003659109	0.00256563	0.002797506	0.003456174	0.002620715	0.00281437	0.003063063	0.00371345	0.003705581	0.003172013	0.002524784	0.002868327	0.003284706	0.002761543	0.003541118	0.003192922	0.00336225	0.002801861	0.002796339	0.002893483	0.004437532	0.003198299	0.003078629	0.004064217	0.002099129	0.002734244	0.003743549	0.003923014	0.002859439	0.003440636	0.006288464	0.003747052	0.003108791	0.005020799	0.002654838	0.003042183	0.003588004	0.003330968	0.002674538	0.001767157	0.002855995	0.003561936	0.002840614	0.003138423	0.003911908	0.003011145	0.003601658	0.00320565
Photosynthesis - antenna proteins	ko00196	3.94E-08	1.82E-07	2.89E-07	1.09E-08	1.74E-07	8.95E-08	2.70E-09	2.37E-08	1.82E-09	9.05E-09	4.22E-09	0.000000101	4.83E-09	1.79E-09	1.47E-09	9.13E-09	1.55E-07	3.61E-09	3.54E-08	6.01E-08	8.34E-10	9.59E-08	2.15E-08	9.30E-09	2.93E-07	5.70E-09	4.63E-09	1.62E-09	6.18E-08	3.81E-09	1.22E-09	2.05E-08	2.86E-08	0.000000002	4.36E-08	3.53E-07	1.40E-07	4.62E-09	0.000000022	7.18E-08	4.62E-08	1.66E-08	1.41E-08	2.09E-10	1.86E-10	1.15E-09	2.79E-09	1.59E-09
Purine metabolism	ko00230	0.038880074	0.035392551	0.042158203	0.033094862	0.03306972	0.036059404	0.039060568	0.034297811	0.033877317	0.03462378	0.034644861	0.03720188	0.035087367	0.0349033	0.040671968	0.035722128	0.035191439	0.033980875	0.035860246	0.041124122	0.032366411	0.036234581	0.035947559	0.036440285	0.036342207	0.038722308	0.03810525	0.033322053	0.039797729	0.034993851	0.027669897	0.034058113	0.034157408	0.031910725	0.035973633	0.034995175	0.042949403	0.03481045	0.034476602	0.035102807	0.035770695	0.035361873	0.038591944	0.038536467	0.039505449	0.035372109	0.035261593	0.034082101
Caffeine metabolism	ko00232	0.000011196	5.13E-05	2.89E-05	7.43E-06	7.37E-05	4.85E-05	5.96E-06	1.46E-05	1.02E-05	7.66E-06	5.25E-06	3.72E-05	1.39E-05	7.82E-06	1.19E-05	1.09E-05	3.98E-05	1.03E-05	7.59E-06	0.000010428	9.16E-06	4.48E-05	1.26E-05	0.000010859	4.84E-05	0.000002509	9.15E-06	1.22E-05	1.89E-05	0.000011074	2.47E-06	1.68E-05	1.29E-05	6.72E-06	0.00001531	9.49E-06	1.44E-05	1.07E-05	5.34E-06	5.95E-05	1.14E-05	1.24E-05	2.37E-06	5.62E-06	4.30E-06	1.18E-05	1.14E-05	1.43E-05
Pyrimidine metabolism	ko00240	0.032056707	0.024835583	0.027329013	0.035712309	0.028809427	0.025533345	0.029026351	0.032868112	0.038699284	0.032446542	0.025662526	0.026008269	0.033174366	0.029354125	0.030331915	0.030598358	0.032455331	0.028525577	0.026202366	0.027886794	0.043857593	0.029668132	0.02795334	0.036364994	0.023406308	0.02660607	0.035553724	0.04124066	0.029105192	0.029486064	0.060576903	0.034039148	0.032217401	0.048065771	0.030365687	0.029100635	0.03282369	0.030029849	0.026073695	0.021770197	0.026015904	0.033028565	0.027007196	0.027848805	0.033777883	0.02805562	0.031174437	0.035284504
Alanine, aspartate and glutamate metabolism	ko00250	0.014821077	0.01297112	0.012357733	0.020912193	0.016244367	0.013242502	0.013224048	0.018789578	0.02182479	0.017979154	0.014637301	0.012060578	0.017838676	0.016025624	0.012396448	0.016243249	0.017860955	0.01646854	0.014100471	0.013406859	0.025897071	0.014737635	0.014934499	0.018983376	0.011759786	0.014137339	0.01819566	0.023455479	0.011371778	0.016268762	0.03902152	0.019196717	0.017828121	0.028748418	0.015399892	0.015812255	0.013761157	0.016239416	0.015061198	0.010901192	0.014185034	0.01773828	0.014101879	0.013663747	0.016734208	0.014949639	0.017152613	0.019710137
Tetracycline biosynthesis	ko00253	0.000383919	0.00024505	0.000200136	0.000138536	0.000262501	0.000269044	0.000326632	0.000200446	0.000219731	0.000181596	0.000155928	0.000269304	0.000272118	0.000183793	0.000463441	0.000235034	0.000216959	0.000150083	0.000175171	0.000143675	0.000157734	0.000250849	0.000233114	0.000297756	0.000297435	0.000109346	0.000140625	0.00025957	0.000492273	0.000180572	0.00004752	0.000217507	0.000198428	0.000180678	0.000282106	0.000134484	0.000196387	0.0001901	0.000120907	0.000332795	0.000196452	0.000257347	0.000109642	0.00024005	0.00011861	0.000197172	0.000229408	0.000204078
Glycine, serine and threonine metabolism	ko00260	0.010665228	0.012961974	0.011263373	0.013103594	0.013206572	0.012493107	0.011270903	0.012421932	0.012313234	0.012852894	0.012892952	0.013163241	0.012204596	0.012860885	0.009998473	0.012222603	0.01244617	0.012847292	0.012505329	0.01156689	0.012952836	0.013040983	0.01195945	0.01165774	0.012544747	0.01177662	0.013271668	0.011813775	0.011361349	0.012669774	0.014175103	0.01210191	0.012406954	0.012822191	0.01332745	0.013056358	0.012554527	0.012371609	0.013225073	0.013025183	0.012318044	0.012050243	0.012187842	0.011474575	0.012865467	0.012574911	0.011920701	0.013593942
Cysteine and methionine metabolism	ko00270	0.012711777	0.012472949	0.015217182	0.01064964	0.011117861	0.01233304	0.012914034	0.01096698	0.010587168	0.011614518	0.01260121	0.011994898	0.012416009	0.012635108	0.013287201	0.012052939	0.011300872	0.01171276	0.012420604	0.014951979	0.009207108	0.012700928	0.012344932	0.010982899	0.011985642	0.014051364	0.011252988	0.010243406	0.012555381	0.012084214	0.004212717	0.010946173	0.011816325	0.007671075	0.013719271	0.01212979	0.011927063	0.01216138	0.012027239	0.011087475	0.012538177	0.011614725	0.013867987	0.013398004	0.011328459	0.012524346	0.011723592	0.012313153
Valine, leucine and isoleucine degradation	ko00280	0.002619318	0.004764577	0.003511233	0.003233561	0.005141646	0.004591071	0.003304335	0.003122235	0.002744977	0.003450051	0.00419523	0.00454538	0.003145182	0.003839393	0.002591159	0.00332805	0.003600123	0.00393588	0.003834381	0.003794026	0.002353059	0.004599097	0.003501841	0.002576724	0.003097024	0.003969355	0.003132406	0.002205472	0.003068376	0.00364615	0.001010066	0.002937095	0.00333064	0.001809294	0.004275294	0.003758232	0.003053977	0.003519174	0.004066556	0.002490741	0.003754202	0.003031743	0.003903853	0.003412987	0.002881614	0.003900328	0.003042737	0.003778893
Geraniol degradation	ko00281	0.000812086	0.002121047	0.001060268	0.000915614	0.00251299	0.001887063	0.000800997	0.00103364	0.000868207	0.000930331	0.001072629	0.001787402	0.001019368	0.001064908	0.000799994	0.000990066	0.001464495	0.001187886	0.001064132	0.000915456	0.000709247	0.002021338	0.001064635	0.000782753	0.00136527	0.000863785	0.00101966	0.000819892	0.00103396	0.001091598	0.000259834	0.001035416	0.00105834	0.000555869	0.001270392	0.000987048	0.001067634	0.001058097	0.000990178	0.001483167	0.001079689	0.000982768	0.00088493	0.000879799	0.000901155	0.001152375	0.000986023	0.001112483
Valine, leucine and isoleucine biosynthesis	ko00290	0.005909229	0.005219685	0.005895683	0.005576037	0.005878969	0.005220491	0.005342057	0.005513669	0.005882601	0.005644875	0.004876463	0.004813919	0.006010655	0.005165858	0.005799027	0.00545671	0.005857611	0.005000215	0.004744132	0.005503497	0.006415519	0.006519007	0.005245797	0.0058016	0.005552816	0.005448717	0.004392757	0.006419878	0.005475031	0.005102888	0.0067878	0.005733675	0.005526821	0.006398313	0.005460653	0.005885922	0.003441835	0.00509678	0.005151003	0.005572579	0.004984542	0.005636942	0.005084551	0.005306674	0.003914441	0.004949469	0.005414916	0.005898103
Lysine biosynthesis	ko00300	0.010671299	0.009860523	0.010355682	0.010182779	0.01001173	0.010076211	0.010704376	0.010051766	0.010148193	0.010460216	0.010715258	0.009301197	0.010646718	0.010735142	0.010843929	0.010583457	0.009733666	0.01046762	0.010612589	0.01082294	0.009704368	0.011323293	0.010617946	0.010123307	0.008599446	0.01077741	0.010351298	0.010216371	0.010486588	0.010259677	0.007925072	0.010063703	0.010522969	0.009147961	0.011202226	0.010582397	0.010064808	0.010406167	0.010499398	0.007494978	0.010479254	0.010364228	0.010748295	0.010770782	0.010306249	0.010455455	0.01030444	0.010686876
Lysine degradation	ko00310	0.002427428	0.00379874	0.00264876	0.002916983	0.00358646	0.00373013	0.003249282	0.00283787	0.002213925	0.003039573	0.00404256	0.003928288	0.00225747	0.003222127	0.002471901	0.002936599	0.002832204	0.003739304	0.003787763	0.002838714	0.001643489	0.003100773	0.003340125	0.002303257	0.003955733	0.003470985	0.002831722	0.001634104	0.003400196	0.003136484	0.000690494	0.00253346	0.002875268	0.001575472	0.00275189	0.003265696	0.003272706	0.002979532	0.004111587	0.004022386	0.003679606	0.002578414	0.003403264	0.003128518	0.00302461	0.003345177	0.002697665	0.002481188
Penicillin and cephalosporin biosynthesis	ko00311	0.000671554	0.001022989	0.000528181	0.000642456	0.001047179	0.000855844	0.000867037	0.000591333	0.000569002	0.000652717	0.000821767	0.000737815	0.000561834	0.000747068	0.000728762	0.000651246	0.000675254	0.000806013	0.000774966	0.000569905	0.000433094	0.00093718	0.000702674	0.000575348	0.000664902	0.000647259	0.000567222	0.000418441	0.000775187	0.000721422	0.000192732	0.000602842	0.000682928	0.000423874	0.000680448	0.000693728	0.000592586	0.000684518	0.000761029	0.000543954	0.000724737	0.000616546	0.000649983	0.000682471	0.000504483	0.00078451	0.000592475	0.000632623
beta-Lactam resistance	ko00312	0.000891562	0.000702033	0.000539641	0.000843956	0.000664391	0.000745825	0.000858264	0.000777319	0.000968274	0.00089758	0.000924308	0.000592508	0.001139767	0.001085038	0.00095612	0.000933993	0.00066627	0.000777112	0.000835144	0.000648907	0.000844345	0.000886015	0.000828268	0.000837021	0.000524227	0.000569923	0.000754007	0.00091558	0.001268624	0.000972258	0.000313593	0.000865922	0.001010277	0.000560869	0.001541031	0.000790095	0.000568369	0.001032142	0.000733672	0.00045236	0.000811793	0.001003125	0.000671098	0.000804246	0.000563968	0.001025398	0.000903002	0.001320188
Arginine and proline metabolism	ko00330	0.018567742	0.017594838	0.017059462	0.028246807	0.024067779	0.016719184	0.014386002	0.024411776	0.030804672	0.023664733	0.016080367	0.014582177	0.02473548	0.019911325	0.014811354	0.020663841	0.025479841	0.01934847	0.015422235	0.016288996	0.038118198	0.020499628	0.017311271	0.02574517	0.017739426	0.016059092	0.022588653	0.034151642	0.015761856	0.020076801	0.059065933	0.025863984	0.023810548	0.041841009	0.021438379	0.020393905	0.014752115	0.020636837	0.017058581	0.018428177	0.015830486	0.023611274	0.015590488	0.015164076	0.018811224	0.018048114	0.021694703	0.028513101
Clavulanic acid biosynthesis	ko00331	5.46E-08	3.91E-06	3.55E-06	1.97E-07	4.23E-06	2.13E-06	3.11E-08	5.08E-07	2.60E-07	1.98E-07	1.13E-07	2.01E-06	2.96E-07	2.99E-07	1.75E-07	3.46E-07	0.000002628	5.04E-07	6.48E-07	7.35E-07	6.30E-07	2.17E-06	3.99E-07	3.39E-07	4.44E-06	9.63E-08	2.10E-07	3.00E-07	0.000000377	3.19E-07	2.07E-07	0.000000712	0.000000613	2.12E-07	2.58E-07	5.77E-07	1.73E-06	4.51E-07	3.43E-07	2.75E-06	6.65E-07	4.59E-07	2.44E-07	3.16E-08	2.91E-08	0.000000448	3.53E-07	1.21E-07
Histidine metabolism	ko00340	0.0087827	0.00905494	0.00921997	0.010559789	0.009372771	0.009474181	0.008797042	0.009926222	0.010320364	0.010199978	0.010408125	0.010512002	0.010067365	0.010340604	0.008163044	0.009817714	0.009328833	0.010297409	0.00987259	0.009990038	0.010113395	0.010806996	0.009720422	0.009038041	0.007316077	0.010371645	0.009600478	0.010091602	0.007678435	0.009998105	0.010000775	0.009959565	0.010409114	0.009608997	0.010100745	0.010009382	0.008704393	0.009809996	0.01015288	0.006022689	0.009839683	0.009738691	0.010211002	0.009609085	0.009334764	0.009761883	0.009794463	0.010548116
Tyrosine metabolism	ko00350	0.005151804	0.005155078	0.004583361	0.00543567	0.005890786	0.005045814	0.004527173	0.005168921	0.006026842	0.005119116	0.00411502	0.005281199	0.005636837	0.004834313	0.004995042	0.004931797	0.005606109	0.004490048	0.004135352	0.004251238	0.00656142	0.005324432	0.004482523	0.005614457	0.004962568	0.003941151	0.005030722	0.006333502	0.00517799	0.004858948	0.008202152	0.005471749	0.005269651	0.006902166	0.005609328	0.004635464	0.004402506	0.004917438	0.00408167	0.005298062	0.004217287	0.005339874	0.003967939	0.00430414	0.004434748	0.004658885	0.005028477	0.005958025
DDT degradation	ko00351	3.14E-05	6.18E-05	4.75E-05	3.47E-05	0.000073083	5.96E-05	2.19E-05	0.000030244	3.87E-05	4.74E-05	3.04E-05	8.41E-05	0.000054768	4.07E-05	3.37E-05	3.63E-05	4.20E-05	2.18E-05	2.89E-05	3.68E-05	0.000051802	9.25E-05	2.61E-05	3.37E-05	2.99E-05	2.42E-05	3.04E-05	3.82E-05	4.04E-05	3.86E-05	1.30E-05	3.48E-05	4.04E-05	2.02E-05	7.34E-05	7.51E-05	2.67E-05	3.71E-05	4.38E-05	2.31E-05	0.000026319	3.98E-05	2.17E-05	2.50E-05	1.77E-05	3.82E-05	3.30E-05	7.51E-05
Phenylalanine metabolism	ko00360	0.003028894	0.005211765	0.004647992	0.003009132	0.005996544	0.004987734	0.003151367	0.003066783	0.003053818	0.00300938	0.003487292	0.004880364	0.003599956	0.00343447	0.003216911	0.003198559	0.004294427	0.003192503	0.003123122	0.004136435	0.002844202	0.005979212	0.00319643	0.0030136	0.004308748	0.004003229	0.002754164	0.00289123	0.00381331	0.003359465	0.001811534	0.003182096	0.003368704	0.00231484	0.004343575	0.002843713	0.002733557	0.003369074	0.002894665	0.004273525	0.003226713	0.003268339	0.003492256	0.003225808	0.002145631	0.003528886	0.003053271	0.003835351
Chlorocyclohexane and chlorobenzene degradation	ko00361	0.000411115	0.000806236	0.000412105	0.000401307	0.001116667	0.000856618	0.00042881	0.000476703	0.000371503	0.000413554	0.000471575	0.000743632	0.000412902	0.000436611	0.000410697	0.000441054	0.000691493	0.000521538	0.000488629	0.000367511	0.000315261	0.000825406	0.000512494	0.00038266	0.000633711	0.000381719	0.000347774	0.000368204	0.0005154	0.000452821	0.000217939	0.000479649	0.00044209	0.000325986	0.000462274	0.000428964	0.00034222	0.000437588	0.000454765	0.000711067	0.000492544	0.000429578	0.000387927	0.000405417	0.000324892	0.00048026	0.000434065	0.000409514
Benzoate degradation	ko00362	0.003622442	0.00460511	0.003970961	0.003738064	0.00517919	0.004787825	0.003261854	0.003878066	0.003831739	0.003757896	0.003814141	0.004751686	0.00421558	0.003918361	0.00366255	0.003817816	0.004201598	0.003621411	0.003604625	0.003797903	0.003810761	0.005624058	0.003750924	0.003675876	0.00347382	0.003686903	0.003165029	0.003716091	0.00352072	0.00401306	0.00311657	0.003962618	0.004041522	0.003318569	0.004655059	0.003757362	0.002707694	0.003976857	0.003557966	0.003205125	0.003724034	0.003919868	0.003520697	0.003593364	0.002770475	0.003903742	0.003885884	0.004439248
Bisphenol degradation	ko00363	0.001630593	0.002186775	0.001788931	0.001859368	0.002360734	0.002167551	0.001786409	0.00190909	0.001708121	0.0018197	0.00205609	0.001935465	0.001695224	0.001884242	0.001587146	0.001832141	0.002011839	0.002101045	0.002043511	0.001883656	0.001617265	0.00221599	0.001960657	0.001669136	0.001885393	0.001963947	0.001629548	0.0016672	0.001784344	0.001892287	0.001584854	0.001835199	0.001812041	0.001670493	0.001761648	0.001845949	0.001579182	0.001868852	0.001986053	0.001821211	0.002012524	0.00179914	0.002005611	0.001872673	0.001667679	0.001944676	0.001855589	0.001731478
Fluorobenzoate degradation	ko00364	3.26E-05	0.000311786	0.000152698	0.000081767	0.000370165	0.000251646	6.74E-05	9.97E-05	5.19E-05	7.36E-05	0.000112212	0.000214144	5.76E-05	9.43E-05	2.16E-05	7.97E-05	0.000209143	0.000141789	0.000120422	0.000108616	3.73E-05	0.000234811	0.000101947	4.55E-05	0.0002905	9.88E-05	5.96E-05	3.34E-05	9.09E-05	0.000106211	2.27E-05	8.94E-05	8.19E-05	4.10E-05	9.34E-05	9.29E-05	7.29E-05	9.51E-05	0.000102599	0.000387264	0.000118872	7.14E-05	0.000110948	7.54E-05	4.52E-05	0.0001204	7.77E-05	8.44E-05
Tryptophan metabolism	ko00380	0.000451335	0.001334759	0.000871693	0.00047428	0.001546579	0.001171727	0.000465747	0.000556825	0.000400396	0.000607908	0.000472851	0.001156321	0.000505545	0.000470322	0.000512459	0.000534504	0.000981075	0.000589903	0.000566383	0.000601864	0.00043572	0.001020305	0.000559314	0.00045299	0.001415405	0.000518589	0.000405376	0.000373949	0.001118518	0.00051915	0.000114384	0.000547408	0.000534634	0.000325081	0.000547462	0.000987523	0.000590674	0.000524525	0.00074464	0.001751332	0.000576592	0.000537862	0.000513262	0.000473255	0.000370949	0.000582162	0.000496164	0.000523904
Phenylalanine, tyrosine and tryptophan biosynthesis	ko00400	0.01286318	0.011413621	0.013598368	0.012185381	0.010696988	0.011288889	0.012059569	0.012292742	0.012421909	0.01219431	0.010908696	0.01214091	0.012503705	0.01161114	0.012740225	0.011955218	0.012160451	0.010764893	0.011036601	0.013045127	0.013985463	0.013124324	0.011487567	0.013147818	0.011579598	0.012386481	0.012357582	0.01224263	0.012074908	0.012497773	0.01530707	0.012362044	0.011853074	0.013745454	0.012363645	0.01279345	0.011914999	0.011844001	0.011440269	0.011155038	0.011296826	0.012421082	0.012122651	0.012205182	0.011984139	0.011583746	0.012154472	0.012893135
Novobiocin biosynthesis	ko00401	0.000809464	0.000658479	0.000775779	0.000669571	0.000642513	0.000676686	0.000769633	0.000680624	0.000695724	0.000716003	0.000646232	0.000739143	0.000746823	0.000684209	0.00084515	0.000723335	0.000676337	0.000622488	0.000655517	0.000750689	0.00072787	0.00075714	0.000692069	0.000765548	0.00063503	0.000714638	0.000673795	0.000698674	0.000817002	0.000709411	0.000627518	0.000697235	0.000694072	0.000685687	0.000757195	0.000780479	0.00065115	0.000687802	0.000687793	0.000566145	0.000665059	0.000726186	0.000691113	0.000735151	0.000649309	0.000683127	0.000701927	0.000745534
beta-Alanine metabolism	ko00410	0.000941035	0.001479692	0.001356142	0.001503858	0.00192994	0.001302278	0.000693297	0.001389362	0.001617417	0.001238008	0.000864787	0.001150218	0.00135735	0.001069902	0.000746045	0.00113914	0.001717708	0.001144827	0.000882566	0.001155965	0.002008075	0.001500481	0.001003767	0.001362094	0.001389274	0.00108283	0.001291045	0.001846827	0.000892178	0.001100963	0.003034045	0.001454727	0.001321832	0.002163031	0.001135545	0.001124019	0.000989125	0.001154795	0.000916766	0.001507715	0.000936535	0.001295818	0.00100888	0.000876963	0.001099423	0.001011249	0.001213625	0.001448855
Taurine and hypotaurine metabolism	ko00430	0.000816907	0.001386482	0.001062757	0.000936317	0.00142712	0.001337373	0.001032058	0.000962552	0.000753225	0.000890322	0.001129904	0.001296984	0.000751133	0.000992347	0.000828592	0.00090687	0.001136219	0.001141516	0.001153109	0.001029914	0.000656557	0.001353293	0.001034465	0.000827902	0.00143612	0.001036204	0.000859714	0.000626693	0.001181364	0.001005502	0.000606588	0.000873281	0.000895957	0.000723523	0.000921656	0.000908313	0.000971056	0.00095035	0.001044518	0.001618277	0.001105247	0.000876027	0.001107478	0.000997419	0.000890399	0.001053254	0.000881814	0.000823587
Phosphonate and phosphinate metabolism	ko00440	0.000973122	0.001932139	0.001373267	0.001256587	0.001977312	0.00182121	0.001535145	0.001334418	0.000890608	0.001319941	0.001888225	0.001873534	0.001016319	0.001535999	0.000942905	0.001414864	0.001446707	0.001864988	0.00187277	0.001636778	0.000711217	0.0016126	0.001580032	0.001014462	0.001329159	0.001719794	0.000878979	0.000738466	0.001103282	0.001491115	0.000355576	0.001114044	0.001127016	0.000711541	0.001431352	0.001562379	0.000749698	0.001424272	0.001789979	0.00120341	0.001751909	0.001149479	0.001880611	0.001548457	0.000911173	0.001677932	0.001268214	0.001247657
Selenocompound metabolism	ko00450	0.005809641	0.005993806	0.007804698	0.004450662	0.005152667	0.00557129	0.005210931	0.004852688	0.00477077	0.004803453	0.004647906	0.005620027	0.005595443	0.005026728	0.006171223	0.005135029	0.005508668	0.004432739	0.005034789	0.006693243	0.004600193	0.005535342	0.0051276	0.00531797	0.007953582	0.005854146	0.004655724	0.004983896	0.006606952	0.004901683	0.003068902	0.004833899	0.004941661	0.003995067	0.005974466	0.004883231	0.005145446	0.005002369	0.004438532	0.009323121	0.005184843	0.005193818	0.005655534	0.005630226	0.00460666	0.004989084	0.005134592	0.005238013
Cyanoamino acid metabolism	ko00460	0.002499466	0.00306758	0.002048792	0.003342469	0.002616457	0.00316167	0.00363096	0.003224491	0.002432146	0.003176603	0.004584979	0.002524587	0.002287081	0.003818137	0.002331929	0.003164497	0.002375812	0.004533677	0.004523381	0.003158873	0.001579259	0.002583532	0.00383173	0.002248606	0.00195814	0.003701704	0.002882322	0.001833551	0.001767219	0.003682852	0.000825876	0.00280782	0.003165861	0.001720087	0.002596638	0.003293447	0.002739949	0.003453892	0.004234545	0.001437084	0.004210773	0.002745716	0.0042452	0.003757055	0.003392298	0.003885356	0.00319592	0.002519329
D-Glutamine and D-glutamate metabolism	ko00471	0.002094753	0.001985886	0.002044647	0.001926033	0.001805815	0.001946119	0.002164583	0.001933225	0.001900257	0.001930857	0.001986802	0.002190907	0.001869304	0.001980386	0.00214426	0.001966889	0.001855388	0.001962519	0.002045519	0.002112201	0.001851601	0.002215059	0.001988378	0.002012227	0.001729139	0.002039754	0.002186405	0.001786241	0.002075918	0.002037289	0.001769405	0.001906655	0.001918805	0.001868598	0.001970853	0.001922919	0.00243135	0.001984485	0.001911679	0.001584074	0.001978452	0.001962979	0.002094333	0.002093232	0.002263095	0.002024445	0.001952321	0.001914255
D-Arginine and D-ornithine metabolism	ko00472	1.29E-05	4.01E-05	6.58E-05	0.000006143	0.000054054	3.72E-05	9.21E-06	1.22E-05	0.000010227	8.40E-06	2.07E-06	5.19E-05	1.90E-05	7.91E-06	1.55E-05	1.72E-05	4.21E-05	8.33E-06	5.76E-06	5.16E-05	9.50E-06	2.75E-05	1.17E-05	1.41E-05	3.40E-05	4.08E-05	9.61E-06	1.63E-05	2.99E-05	7.62E-06	2.89E-06	1.60E-05	1.28E-05	8.14E-06	1.63E-05	9.01E-06	9.96E-06	1.02E-05	2.07E-06	2.60E-05	9.50E-06	1.50E-05	3.03E-05	1.77E-05	6.91E-06	8.87E-06	1.28E-05	7.75E-06
D-Alanine metabolism	ko00473	0.004481036	0.002444727	0.002736978	0.003149997	0.002402252	0.00278128	0.003695658	0.00337509	0.003796196	0.003288898	0.002556341	0.002606973	0.003767074	0.003043729	0.004738704	0.003448994	0.003020707	0.002571686	0.002839667	0.00257702	0.003819088	0.003215396	0.00326255	0.004076367	0.002655197	0.002220593	0.003610152	0.004021675	0.004268336	0.003304374	0.003755746	0.003718098	0.003440544	0.003912226	0.003438551	0.003054241	0.003874385	0.003334572	0.002564617	0.002664176	0.002881254	0.003770734	0.002374372	0.003285	0.003677646	0.003086663	0.00364146	0.003477346
Glutathione metabolism	ko00480	0.005657672	0.006897562	0.007319523	0.003957157	0.006339987	0.006471927	0.006516107	0.004552313	0.003780178	0.004283539	0.00548	0.006834412	0.004181363	0.004799243	0.00628014	0.004908202	0.005742527	0.005295247	0.005631576	0.006487172	0.002841516	0.006290613	0.005461279	0.004814154	0.008753609	0.006152267	0.004443884	0.003684902	0.007415719	0.00461751	0.00132787	0.004216146	0.004236541	0.003182613	0.004736624	0.004070594	0.006089617	0.004739597	0.004817622	0.01005987	0.005627158	0.00463449	0.006075777	0.005893638	0.004726803	0.005279493	0.004603504	0.003736718
Starch and sucrose metabolism	ko00500	0.02821989	0.022765818	0.016291622	0.031352038	0.020750976	0.024304065	0.029667263	0.030856627	0.029691974	0.029720444	0.031521579	0.019858407	0.027115793	0.031014576	0.027315167	0.028885893	0.023464326	0.031151576	0.031136258	0.021081822	0.031085588	0.022496632	0.03018052	0.028861144	0.020139312	0.024177209	0.031772686	0.027748814	0.021799728	0.032593533	0.033970799	0.030789897	0.030928179	0.030929105	0.025042751	0.030063433	0.029081926	0.032151208	0.031237907	0.019291632	0.030428473	0.029643912	0.026559874	0.028644699	0.032958441	0.031708854	0.031017793	0.027573515
N-Glycan biosynthesis	ko00510	0.001486577	0.001465255	0.001464325	0.001854047	0.00140735	0.001545349	0.00171002	0.001819895	0.001650309	0.001735377	0.001888533	0.001493457	0.001534803	0.001728338	0.00139688	0.001685619	0.001548253	0.001920795	0.001855612	0.001760629	0.001706715	0.001548838	0.00175235	0.001632281	0.001083636	0.001909609	0.001888859	0.001562651	0.001019226	0.001837087	0.002148525	0.001729693	0.001683716	0.00189794	0.001330473	0.001718194	0.001763293	0.001726585	0.001891224	0.000787133	0.001808143	0.001653322	0.001958922	0.001786225	0.002003946	0.001750074	0.001766578	0.001524343
Other glycan degradation	ko00511	0.010220547	0.010005619	0.005593398	0.013324737	0.008104412	0.011155264	0.01612892	0.012120225	0.00873222	0.013769535	0.02010568	0.007433696	0.007846482	0.014436024	0.009615685	0.012358383	0.007841156	0.018092156	0.017867893	0.011121686	0.006793654	0.008187131	0.01534578	0.009284516	0.006636403	0.01630931	0.010915713	0.005599631	0.007715504	0.014029688	0.00493893	0.01010055	0.011450158	0.007959067	0.008523849	0.015841272	0.009690976	0.012464949	0.021200326	0.002517143	0.01696648	0.010022987	0.016196254	0.014663907	0.012973989	0.014650791	0.011734659	0.009223439
Various types of N-glycan biosynthesis	ko00513	2.39E-07	3.00E-10	1.65E-10	0.000000051	1.01E-07	0.000000079	8.08E-10	1.99E-08	8.72E-10	0.000000002	1.61E-10	3.04E-07	4.68E-08	1.94E-11	2.01E-10	6.08E-08	5.76E-08	8.60E-11	5.74E-07	1.46E-10	3.26E-09	7.62E-08	1.34E-08	1.91E-07	1.68E-09	3.69E-09	5.89E-08	1.24E-07	7.07E-08	2.91E-11	2.26E-09	3.01E-08	9.49E-08	1.83E-11	2.07E-07	2.00E-06	3.36E-09	2.17E-11	1.83E-08	5.92E-09	6.51E-08	1.35E-07	1.24E-09	1.48E-11	1.15E-07	1.31E-07	0	1.74E-08
Amino sugar and nucleotide sugar metabolism	ko00520	0.025541262	0.025530631	0.021363002	0.029246738	0.022514388	0.026724497	0.031197976	0.029057569	0.024940668	0.02899156	0.036209657	0.025943968	0.024548306	0.031210807	0.025073471	0.029162647	0.023435861	0.034216792	0.034393272	0.027241117	0.022873753	0.024036217	0.031628988	0.025349425	0.021873116	0.031883153	0.028046446	0.022404294	0.022947712	0.031131932	0.020881116	0.027083006	0.028092528	0.023380101	0.025284883	0.029485968	0.02670944	0.03035645	0.035143816	0.018297062	0.033323933	0.027096921	0.032671974	0.030922076	0.030307166	0.031961624	0.029063503	0.024980939
Streptomycin biosynthesis	ko00521	0.002773833	0.002882586	0.002093806	0.003676295	0.002588648	0.003071992	0.003455315	0.003467616	0.003031193	0.003466664	0.004095911	0.003051179	0.002601135	0.003565832	0.00252802	0.003227562	0.00269907	0.004012479	0.003960962	0.002875429	0.002951717	0.002908758	0.003560928	0.00294773	0.002272084	0.003456138	0.00363073	0.002400109	0.002165563	0.003684807	0.003501272	0.003156705	0.003278601	0.003245303	0.002636023	0.003535559	0.00362521	0.003353225	0.0041613	0.001858513	0.003782208	0.003031955	0.003691423	0.00342351	0.003963812	0.003567766	0.00328335	0.00288706
Biosynthesis of 12-, 14- and 16-membered macrolides	ko00522	2.58E-05	0.000283452	6.51E-05	4.01E-05	0.000302145	0.000156414	2.33E-05	5.05E-05	4.13E-05	3.54E-05	0.000029744	0.000115175	0.00006826	5.00E-05	3.80E-05	4.55E-05	0.000125881	6.96E-05	3.66E-05	2.63E-05	6.03E-05	0.000149985	4.37E-05	4.50E-05	0.000135039	1.29E-05	5.13E-05	6.45E-05	8.24E-05	6.27E-05	4.41E-05	7.39E-05	6.96E-05	3.36E-05	6.81E-05	0.000083921	0.00006787	0.000107029	2.49E-05	0.000165807	3.28E-05	6.27E-05	1.09E-05	1.65E-05	0.000014515	0.000100201	5.14E-05	5.63E-05
Polyketide sugar unit biosynthesis	ko00523	0.001874667	0.001942983	0.001393076	0.002758387	0.001747816	0.002116358	0.002327189	0.002584368	0.002292181	0.002464293	0.002813375	0.00223389	0.00187567	0.002538674	0.001633434	0.002286721	0.00193847	0.002838389	0.002766814	0.002019025	0.002428044	0.002142338	0.002462396	0.002193956	0.001321327	0.002373509	0.002471131	0.001830092	0.001252399	0.002693693	0.003288259	0.002342286	0.002363247	0.002703983	0.00186093	0.002474677	0.002212824	0.002394762	0.00279826	0.001002741	0.002622472	0.002207965	0.002624181	0.002384914	0.002630344	0.002504822	0.002390566	0.002141141
Butirosin and neomycin biosynthesis	ko00524	0.000344341	0.000234406	0.00016661	0.000276191	0.000212228	0.000265523	0.000370863	0.000266038	0.000263766	0.000311603	0.00035351	0.000256999	0.000268152	0.000307935	0.00036072	0.000302245	0.000207166	0.000315047	0.000331536	0.000207625	0.000192049	0.000234274	0.000327913	0.000271784	0.000249561	0.000268593	0.000282615	0.000225916	0.000332249	0.000296274	6.90E-05	0.00027308	0.000299894	0.000190837	0.000272563	0.000316609	0.000325424	0.000283	0.000370356	0.000221445	0.000325726	0.000278055	0.000258411	0.000310888	0.000313016	0.000301848	0.000285146	0.000255401
Glycosaminoglycan degradation	ko00531	0.001707306	0.002791428	0.00145426	0.003736386	0.00218234	0.003012564	0.003749127	0.003096555	0.002083521	0.004004609	0.005822671	0.002173359	0.001708218	0.004005344	0.001303817	0.003172027	0.001869214	0.005144266	0.004958803	0.003152416	0.001744138	0.00195048	0.003967781	0.001748839	0.001625875	0.004822889	0.00247906	0.000783208	0.001028255	0.003795243	0.000783071	0.002414467	0.003083181	0.001494566	0.002027182	0.005403531	0.002178165	0.003238729	0.006683356	0.00036625	0.004690555	0.00230387	0.00466741	0.003685452	0.003044167	0.003952258	0.002889394	0.002490011
Glycosaminoglycan biosynthesis - chondroitin sulfate	ko00532	0.000335075	0.000322432	0.000251416	0.000419679	0.000275425	0.000367968	0.000442131	0.000426749	0.000317892	0.000442132	0.000559193	0.000282272	0.000329032	0.000441213	0.000314909	0.000408759	0.000290022	0.000519208	0.00051755	0.000381461	0.000312673	0.000357572	0.000467313	0.000328567	0.000204588	0.000473795	0.000415458	0.000284178	0.000213554	0.000450592	0.000259665	0.000373673	0.000378854	0.000310593	0.000311387	0.00052999	0.000381911	0.000415772	0.000609993	0.000102537	0.000504822	0.00036753	0.000488185	0.000455551	0.000482281	0.000450863	0.00042222	0.000343976
Lipopolysaccharide biosynthesis	ko00540	0.002882056	0.010553739	0.012363036	0.006555496	0.008975946	0.009184559	0.006281165	0.006357693	0.003500182	0.006870529	0.009550087	0.013120753	0.003561163	0.006917359	0.001929161	0.00638212	0.008333121	0.009446267	0.009128795	0.012204856	0.003075118	0.008436438	0.007184819	0.003439077	0.011790056	0.012859678	0.00820904	0.001973851	0.003737945	0.006897357	0.00149731	0.004869326	0.005398428	0.002750221	0.003922719	0.0094125	0.010614289	0.006060491	0.010925329	0.012556896	0.008880008	0.004581715	0.012345264	0.008036537	0.009705726	0.007369887	0.005518306	0.004467813
Peptidoglycan biosynthesis	ko00550	0.020253359	0.015313941	0.015670813	0.014687986	0.014033854	0.015964363	0.019949735	0.015589908	0.015654019	0.016353031	0.015858568	0.016010302	0.016612828	0.016414549	0.022014801	0.017031769	0.014600713	0.015691364	0.017090066	0.016006311	0.013758869	0.015829047	0.017359419	0.017463426	0.014669652	0.014898153	0.018246555	0.015694251	0.021211874	0.016337846	0.008394089	0.015870261	0.016067211	0.013196333	0.017080145	0.017083257	0.021983381	0.016882975	0.016074944	0.014160052	0.016690351	0.01687486	0.015929771	0.018184022	0.019397439	0.017103082	0.016639785	0.015569404
Glycerolipid metabolism	ko00561	0.005743308	0.004595599	0.005294065	0.003813956	0.004027319	0.004578056	0.005637112	0.004041718	0.004573802	0.004455177	0.004033489	0.005441389	0.00521004	0.004603292	0.006639929	0.004890602	0.004405455	0.003794234	0.004195333	0.004667509	0.004261596	0.004266876	0.004449646	0.005071177	0.006146704	0.004221558	0.003820442	0.004703269	0.007756268	0.004130979	0.002646428	0.004374291	0.004566195	0.003954661	0.005685761	0.00432623	0.00448717	0.004390897	0.003903977	0.006701094	0.004269317	0.004942948	0.004069055	0.004789511	0.003597861	0.00434775	0.00459558	0.004310236
Inositol phosphate metabolism	ko00562	0.001732305	0.002105529	0.001581277	0.001687033	0.002042057	0.002112014	0.001923809	0.001845172	0.001486928	0.00178254	0.002227508	0.001899488	0.001535169	0.001885387	0.001786599	0.001802193	0.001767783	0.002091464	0.002128121	0.001633557	0.001319369	0.001806061	0.002055391	0.001601401	0.002122535	0.001880021	0.001822886	0.001368999	0.001875138	0.001889764	0.000922713	0.001735773	0.001785389	0.00128947	0.001581701	0.001860326	0.002069734	0.001996973	0.002232447	0.002062424	0.00214173	0.001742775	0.001876739	0.001901691	0.002046671	0.002070128	0.001850689	0.001476608
Glycosylphosphatidylinositol(GPI)-anchor biosynthesis	ko00563	2.40E-07	2.18E-09	1.51E-09	3.86E-08	9.21E-07	7.14E-07	2.93E-09	2.36E-07	0.000000008	8.45E-08	1.58E-09	5.37E-07	2.03E-08	1.77E-10	4.18E-09	6.54E-08	5.09E-07	8.79E-10	9.12E-07	0.000000001	9.55E-09	0.000000977	1.20E-07	4.29E-08	5.08E-09	1.93E-08	0.000000012	0.000000555	6.66E-09	2.92E-08	5.02E-10	1.71E-07	0.000000088	1.67E-10	9.19E-10	8.12E-09	2.98E-08	8.91E-08	4.37E-10	1.24E-08	9.13E-08	1.47E-08	8.31E-10	1.35E-10	2.38E-08	4.87E-11	3.06E-08	9.32E-09
Glycerophospholipid metabolism	ko00564	0.00966811	0.008287971	0.007946216	0.007622012	0.007961028	0.008719405	0.008523103	0.008032983	0.008385481	0.008248077	0.00729898	0.009480122	0.009099951	0.008243166	0.010314082	0.008561251	0.007988066	0.00744669	0.007864218	0.00708077	0.00739881	0.007944068	0.008337628	0.008439895	0.010137044	0.006517439	0.00809811	0.008463538	0.011013436	0.008041615	0.004706984	0.008532626	0.008870061	0.006833531	0.009010215	0.008230371	0.00887684	0.008058651	0.007554103	0.011670112	0.008063987	0.008688669	0.006778592	0.008191472	0.00823993	0.007783268	0.008558748	0.007903231
Ether lipid metabolism	ko00565	0.000228409	0.000294009	0.000105951	0.000183743	0.000340146	0.000277607	0.000281968	0.00019071	0.00015799	0.000293795	0.000204096	0.000223374	0.000217906	0.000219034	0.000271296	0.000227792	0.000210338	0.000244786	0.000239055	0.000140357	0.000195972	0.00024313	0.000224011	0.000198423	0.000145004	0.000150876	0.000119421	0.000144938	0.000263306	0.000195742	5.09E-05	0.000180719	0.000181066	0.000158958	0.000249436	0.00048716	0.000119295	0.000182735	0.000360989	0.000128077	0.000221435	0.000194257	0.0001836	0.00021747	0.000106689	0.000216032	0.00018807	0.000199138
Arachidonic acid metabolism	ko00590	0.000250665	0.000484186	0.000407014	0.000256508	0.000472445	0.000450115	0.000340545	0.000293684	0.000210562	0.000260895	0.000353831	0.000502211	0.000233113	0.000320654	0.000266201	0.00028263	0.00037056	0.00037942	0.000384811	0.000408655	0.000153424	0.000475202	0.000332899	0.000237317	0.000380062	0.000343718	0.000492497	0.000196785	0.000371042	0.000311011	7.55E-05	0.000251327	0.00024863	0.00016071	0.00032556	0.000256186	0.000674632	0.000315687	0.000310513	0.000396231	0.000359991	0.000275073	0.000414921	0.00035408	0.00054917	0.000364935	0.000280766	0.000266666
Linoleic acid metabolism	ko00591	0.001043901	0.001261	0.0011314	0.001268665	0.001275772	0.001239461	0.001179375	0.001237161	0.001150576	0.001226719	0.001368435	0.001157534	0.001085831	0.001247842	0.000982879	0.001188086	0.001223975	0.001365619	0.001340782	0.001212412	0.001169122	0.001287343	0.001253833	0.001111504	0.001229445	0.001289986	0.00110835	0.001111627	0.001058165	0.001229555	0.001287317	0.001173791	0.001175501	0.001215286	0.001121974	0.001263165	0.001048474	0.001212624	0.001360308	0.001199708	0.001307636	0.001157328	0.001323647	0.001213694	0.001140885	0.001253623	0.001195296	0.001168566
alpha-Linolenic acid metabolism	ko00592	3.91E-05	0.000120507	0.000106531	2.50E-05	0.000129891	9.51E-05	3.23E-05	4.54E-05	2.64E-05	3.37E-05	4.67E-05	6.60E-05	3.63E-05	2.70E-05	4.04E-05	3.82E-05	9.05E-05	3.89E-05	3.76E-05	5.36E-05	2.10E-05	8.73E-05	4.58E-05	3.21E-05	0.000208532	6.04E-05	3.25E-05	3.12E-05	8.70E-05	0.000032248	0.000006527	4.18E-05	3.14E-05	0.000019537	0.00003926	2.74E-05	6.48E-05	3.23E-05	4.91E-05	0.000270834	5.31E-05	3.80E-05	3.79E-05	3.65E-05	2.91E-05	3.91E-05	3.72E-05	3.05E-05
Sphingolipid metabolism	ko00600	0.003773563	0.004736857	0.002490318	0.006336102	0.004069698	0.005128413	0.006275331	0.005864114	0.004116384	0.00633251	0.009232562	0.00367909	0.003582899	0.006533948	0.00302494	0.005563723	0.003901044	0.008396787	0.00802561	0.005037949	0.003747526	0.003790554	0.006888277	0.003935757	0.002950922	0.007623443	0.004252108	0.002850262	0.00198727	0.006613683	0.003754534	0.004842549	0.005197082	0.004168242	0.003729116	0.007467002	0.002807011	0.0059281	0.009824982	0.001129879	0.007752757	0.004554353	0.007472387	0.00632216	0.005044689	0.006754015	0.005551221	0.004469323
Glycosphingolipid biosynthesis - lacto and neolacto series	ko00601	0.000174502	0.000140142	6.20E-05	0.000534278	0.00016208	0.000155897	0.000141962	0.000428971	0.00050178	0.000364606	0.000269794	0.000104328	0.000291677	0.000288372	0.000059551	0.000259644	0.000316395	0.000265617	0.000202007	0.000129033	0.000770732	0.000215318	0.000200759	0.000439802	8.70E-05	0.000225863	0.000321497	0.000399473	3.36E-05	0.00042805	0.001496566	0.000426619	0.000363189	0.000903249	0.000240805	0.000286885	5.51E-05	0.000335166	0.000297255	2.02E-05	0.000209489	0.00035251	0.000188991	0.000152688	0.000247288	0.000272533	0.000340976	0.000449205
Glycosphingolipid biosynthesis - globo series	ko00603	0.001248687	0.001205893	0.000661972	0.001929414	0.001027671	0.001347083	0.001825625	0.001684908	0.001386447	0.001866007	0.002381574	0.000934068	0.001149981	0.001879058	0.001066384	0.001604187	0.001084212	0.002221223	0.00212294	0.001325325	0.001371364	0.001063396	0.001845169	0.001288924	0.000703374	0.001907581	0.001267046	0.000960289	0.00067421	0.001926351	0.001481523	0.001507414	0.001657265	0.001463461	0.001126801	0.002216078	0.000751113	0.001670586	0.002596777	0.000217847	0.002034158	0.001396068	0.001942006	0.001740886	0.001409972	0.001840812	0.001603317	0.001440525
Glycosphingolipid biosynthesis - ganglio series	ko00604	0.000506946	0.000630766	0.000315131	0.000931562	0.000496824	0.000690723	0.00095456	0.000725424	0.000530723	0.000955667	0.00131977	0.000458577	0.000443844	0.000981881	0.000427735	0.000755265	0.000423075	0.001195109	0.001150445	0.00070723	0.000422268	0.000474154	0.000925227	0.000453615	0.000343693	0.001068978	0.000566239	0.0001977	0.000296151	0.000922768	0.000175885	0.000600605	0.000806312	0.000388824	0.0005123	0.001259379	0.000347496	0.000760691	0.0015016	4.39E-05	0.00107569	0.000564191	0.001070733	0.000889101	0.000659649	0.000916132	0.000674734	0.000639146
Pyruvate metabolism	ko00620	0.010534506	0.012828261	0.013690802	0.010697084	0.012119058	0.012357096	0.011147967	0.010842319	0.010137881	0.01105398	0.011940384	0.011899405	0.010763054	0.011268861	0.010742338	0.01096109	0.011674616	0.011425559	0.011683409	0.013132609	0.009714774	0.012510096	0.011276346	0.010341617	0.013871918	0.013102726	0.010505285	0.009542249	0.012382445	0.011204493	0.007903696	0.01044482	0.010826228	0.009102899	0.011602617	0.011608226	0.011350107	0.010961064	0.012001961	0.01434285	0.011788198	0.010781366	0.012596408	0.011704162	0.010589184	0.011366439	0.010794464	0.010971112
Dioxin degradation	ko00621	0.000396719	0.000379499	0.000295194	0.000397932	0.000488316	0.000380265	0.000288262	0.000390217	0.000496147	0.000333971	0.000202008	0.000397113	0.000440642	0.000300429	0.000397466	0.000348907	0.000468581	0.000226534	0.000209067	0.000207575	0.000615275	0.000414638	0.00027122	0.000495122	0.000493692	0.00016126	0.00030846	0.000532175	0.000488456	0.000341113	0.000914503	0.000438262	0.000381138	0.000671363	0.000425658	0.000239791	0.000213616	0.000355974	0.000163929	0.000651248	0.000229169	0.000421726	0.000151556	0.000233001	0.000204031	0.000305993	0.000366046	0.000479364
Xylene degradation	ko00622	0.000394264	0.00044512	0.000293581	0.000368865	0.000569843	0.000426852	0.000296291	0.0003811	0.000457201	0.000318062	0.00020827	0.00042541	0.000417436	0.000290872	0.000404225	0.000340307	0.00047774	0.000240747	0.000221404	0.000204412	0.00055481	0.000470745	0.000281998	0.000469967	0.000470253	0.000164973	0.000294099	0.000485738	0.000471784	0.000339304	0.0007962	0.000423587	0.000364028	0.000607089	0.000405221	0.000244547	0.000223789	0.000350497	0.000173652	0.000585518	0.000240142	0.000405554	0.000155318	0.000240313	0.000196687	0.000312474	0.000357974	0.000445077
Toluene degradation	ko00623	0.000519537	0.001108704	0.000778867	0.000594351	0.001270758	0.00101144	0.000554018	0.000639541	0.000513246	0.000586969	0.000667729	0.001021507	0.00052009	0.000600348	0.000482954	0.000595437	0.00085554	0.000747285	0.000751906	0.000708732	0.000450888	0.000872741	0.000690607	0.000542521	0.000968971	0.00070844	0.000630136	0.000492507	0.000635273	0.000621589	0.000376795	0.000591827	0.000571785	0.000456464	0.000557204	0.000676589	0.000753949	0.000583094	0.0007005	0.00109424	0.000712778	0.000555877	0.000710219	0.000617395	0.000674729	0.000656751	0.000592503	0.000542709
Polycyclic aromatic hydrocarbon degradation	ko00624	0.003067785	0.002097068	0.00208896	0.003093729	0.00288246	0.002329422	0.002495618	0.002918224	0.003641485	0.002785567	0.001898544	0.002420978	0.003175722	0.002452311	0.002940302	0.002676912	0.003008456	0.00233397	0.001996845	0.002073734	0.004088102	0.002614931	0.002388218	0.003370635	0.001696137	0.00191588	0.002739877	0.00417071	0.002522894	0.002415956	0.005766602	0.003180719	0.002880099	0.004605753	0.002709308	0.002288714	0.002171612	0.002557728	0.001861096	0.001447149	0.002055659	0.003005829	0.001933194	0.002296656	0.002444264	0.002277717	0.002791727	0.003117779
Chloroalkane and chloroalkene degradation	ko00625	0.002120768	0.002582256	0.002212752	0.002329384	0.002569031	0.002588634	0.002356554	0.002357154	0.002169492	0.002244567	0.00247588	0.002810926	0.002408112	0.002484548	0.00214865	0.00236647	0.002364236	0.002565891	0.002591219	0.00235405	0.002215598	0.002532682	0.0024919	0.002278645	0.002271138	0.002266881	0.001922875	0.002255347	0.002343539	0.002352537	0.002079655	0.002280438	0.002338729	0.002124797	0.002443593	0.002403101	0.001969506	0.002502696	0.002288145	0.002311649	0.002483033	0.002327587	0.002517349	0.002397688	0.001861016	0.002514865	0.002343701	0.002229473
Naphthalene degradation	ko00626	0.000987455	0.001565504	0.00117227	0.000893284	0.001797959	0.001499019	0.0009	0.001003382	0.000956037	0.000909819	0.000920566	0.001490061	0.001082897	0.000960759	0.001038101	0.000986082	0.001317349	0.000971523	0.000940014	0.000996836	0.000924232	0.001558896	0.001000111	0.000979145	0.00141865	0.000907706	0.000811066	0.001010969	0.001236979	0.000975924	0.000726987	0.001029244	0.000996232	0.000856	0.00119749	0.000900596	0.00080624	0.00100284	0.000838154	0.001643146	0.000975194	0.001025895	0.00088334	0.00092698	0.000694734	0.001014946	0.000991098	0.001072106
Aminobenzoate degradation	ko00627	0.002699999	0.003337009	0.002307647	0.002670559	0.003969543	0.003420113	0.00268791	0.002703077	0.002742782	0.002600565	0.002474855	0.003159602	0.00267305	0.0025961	0.002790104	0.002600404	0.003076491	0.002689238	0.002559136	0.002294571	0.002594286	0.003509138	0.002643596	0.002711183	0.002535974	0.002223662	0.002459568	0.002586871	0.003161484	0.002672553	0.002696068	0.002761905	0.002729353	0.002771967	0.00281845	0.002499718	0.002508973	0.002538701	0.002408216	0.002463108	0.002534228	0.002705667	0.002306098	0.002486238	0.002282576	0.002613263	0.002613797	0.002692207
Glyoxylate and dicarboxylate metabolism	ko00630	0.00622376	0.00959215	0.009619767	0.006382492	0.010214417	0.009242265	0.00625838	0.00700394	0.005981587	0.006854114	0.007262869	0.009000572	0.006947833	0.006875534	0.00608826	0.007015619	0.008570454	0.007198929	0.007262298	0.0085954	0.005882866	0.009272858	0.007284332	0.006112931	0.01046378	0.00842863	0.006888657	0.006066165	0.007135753	0.006893612	0.004165908	0.006765692	0.006671642	0.005108357	0.007184969	0.007706114	0.007504772	0.006757563	0.007672306	0.01166248	0.007565466	0.006654697	0.00790413	0.007165237	0.006963098	0.007000415	0.006903712	0.006616469
Nitrotoluene degradation	ko00633	0.00082192	0.001953813	0.003166776	0.000923611	0.001700524	0.001611452	0.000939461	0.000905366	0.000827775	0.001184485	0.001085426	0.001722915	0.001169492	0.001073504	0.000867614	0.001123494	0.001801993	0.000977029	0.001095694	0.00250847	0.000953733	0.000963339	0.000999997	0.000916053	0.003330111	0.002198367	0.000789764	0.000785729	0.001663147	0.000986644	0.000297797	0.00087299	0.000975339	0.000552504	0.0014082	0.001692191	0.000965511	0.001006391	0.001428497	0.004141557	0.001200123	0.000972549	0.001881	0.001261244	0.000698096	0.001069817	0.000945118	0.001265161
Propanoate metabolism	ko00640	0.003726101	0.005054621	0.004756813	0.003380813	0.005012876	0.004876064	0.003966019	0.003724049	0.003154575	0.003624757	0.004196771	0.004721283	0.003580638	0.003853441	0.003876646	0.00384932	0.004271812	0.004130123	0.004293948	0.004421754	0.002685284	0.004332719	0.00415155	0.003399301	0.005675387	0.004376495	0.003368778	0.003076026	0.0043781	0.00382614	0.001365036	0.003551981	0.003620923	0.00242742	0.003819596	0.003937189	0.003833998	0.003792566	0.004161806	0.006497572	0.004339503	0.003611492	0.004328846	0.004147204	0.003516899	0.004031747	0.003754922	0.003442687
Ethylbenzene degradation	ko00642	0.001021615	0.000943871	0.00071889	0.001106055	0.000972847	0.001003459	0.000976401	0.001075975	0.001123406	0.001036553	0.000941054	0.001020523	0.001076261	0.001024518	0.001026873	0.001005738	0.000973763	0.000956269	0.000944949	0.00077197	0.001221845	0.000983614	0.000959539	0.001134668	0.000793072	0.000767073	0.000944317	0.001060208	0.001074785	0.001097006	0.001511612	0.001079493	0.001060417	0.001291882	0.001140219	0.000980017	0.000756444	0.001024507	0.000933941	0.000746521	0.000940335	0.001076435	0.000825331	0.000919269	0.000855917	0.000991277	0.00105057	0.001148183
Styrene degradation	ko00643	0.000158835	0.000451124	0.000227431	0.000104092	0.000621096	0.000437714	0.000111626	0.000147719	0.000148321	0.000114894	0.000100331	0.00047286	0.00019628	0.000126225	0.000182594	0.0001363	0.000327102	0.000113473	8.82E-05	0.000134568	0.000137359	0.000573552	0.000134172	0.000146625	0.000292381	8.88E-05	0.000116291	0.000153803	0.000275306	0.000141895	4.14E-05	0.000172295	0.000158046	9.42E-05	0.000262065	0.000109812	0.000155998	0.000142619	6.38E-05	0.000336611	0.000110803	0.000166879	5.84E-05	9.93E-05	4.57E-05	0.00015455	0.000133466	0.000218554
Butanoate metabolism	ko00650	0.00570053	0.007394939	0.00589317	0.005802128	0.007651891	0.007447898	0.006231583	0.005891811	0.005473185	0.005956345	0.006828227	0.007672932	0.005910283	0.006509235	0.0059379	0.006094549	0.006146358	0.006566565	0.006779934	0.006014079	0.00485814	0.007726372	0.006379727	0.0055389	0.006588506	0.006076749	0.00598093	0.005098997	0.006512824	0.006228422	0.003243697	0.00569652	0.006068912	0.004353079	0.006931819	0.006042171	0.006518677	0.006171014	0.006422342	0.006860658	0.006582305	0.005875329	0.006243975	0.006190069	0.005949406	0.00652571	0.005875211	0.006186568
C5-Branched dibasic acid metabolism	ko00660	0.001388215	0.001582578	0.001662717	0.001076365	0.001518109	0.001647469	0.001461214	0.001187274	0.001024106	0.001255651	0.001300717	0.002449328	0.001284279	0.001261502	0.001488823	0.001327044	0.001391573	0.001279744	0.001357011	0.001510489	0.000889125	0.00173399	0.00136648	0.001195038	0.00184709	0.001446037	0.001490367	0.001045558	0.001730751	0.001200931	0.000295838	0.001158817	0.001187787	0.000783744	0.001357691	0.001397169	0.001853972	0.001191034	0.001381121	0.00208082	0.001367664	0.001234997	0.00143492	0.00142866	0.001567497	0.001256116	0.001221985	0.001117958
One carbon pool by folate	ko00670	0.005239163	0.005416916	0.005710298	0.005351292	0.004753442	0.005488013	0.006027226	0.005181428	0.004806845	0.005587472	0.006282101	0.005849992	0.004972812	0.005894718	0.005305044	0.005475329	0.004856669	0.005962255	0.006229912	0.006235515	0.004295417	0.005391891	0.005717811	0.004921466	0.004809103	0.006314183	0.006100927	0.004138284	0.005170958	0.005732904	0.003076535	0.004890654	0.005310681	0.004020936	0.005640581	0.005894148	0.006774978	0.005503315	0.006302812	0.004244475	0.005997729	0.005099414	0.006492216	0.006030555	0.006442815	0.005861301	0.005230527	0.005327772
Methane metabolism	ko00680	0.013456732	0.012769822	0.014570591	0.016304041	0.013732906	0.013512103	0.011566327	0.014990895	0.017505842	0.015562638	0.01335402	0.014901681	0.017864918	0.015791466	0.012792784	0.01472994	0.014519593	0.012903223	0.012581663	0.01411977	0.01941383	0.014876915	0.013132271	0.015368018	0.012778067	0.013923146	0.014516049	0.017798174	0.012512665	0.01424552	0.022231357	0.015647641	0.016535134	0.018017076	0.018986253	0.013351607	0.011188466	0.014665333	0.012416407	0.012579955	0.012892486	0.015618374	0.012912063	0.012809691	0.012342118	0.013673074	0.014782328	0.017758229
Carbon fixation in photosynthetic organisms	ko00710	0.004613036	0.004111202	0.004156488	0.00467573	0.004107392	0.004244877	0.004547788	0.004564154	0.004703351	0.004566487	0.004289682	0.00418902	0.004395276	0.004430174	0.00453881	0.004408514	0.004411764	0.004385582	0.004453809	0.00427995	0.004830974	0.004224747	0.004406553	0.004719126	0.004142381	0.004234742	0.005168448	0.004555909	0.004404822	0.004558589	0.005558785	0.004550614	0.004475146	0.005108498	0.004345936	0.004432414	0.005451343	0.004456169	0.004418406	0.004151689	0.004357013	0.004503701	0.004364632	0.004430687	0.005335297	0.004411986	0.004476296	0.004519911
Carbon fixation pathways in prokaryotes	ko00720	0.007905794	0.010226242	0.011037028	0.009323334	0.009676893	0.009951174	0.008365369	0.009045318	0.008609222	0.009230431	0.010159297	0.01021766	0.009109892	0.009813438	0.007599385	0.009002456	0.009263658	0.009514811	0.009675693	0.01122276	0.008684037	0.011163486	0.009121364	0.00831438	0.00895646	0.011109545	0.009904524	0.007836995	0.007876437	0.00976224	0.007645269	0.008653072	0.009232981	0.007635328	0.01037451	0.009510755	0.00993866	0.00947906	0.009811183	0.008360485	0.009624252	0.008838404	0.010798353	0.009508609	0.009754179	0.009702526	0.008944972	0.010109124
Thiamine metabolism	ko00730	0.009942305	0.007592005	0.009319432	0.013354506	0.010534379	0.007707597	0.007204331	0.011965049	0.015068059	0.011226964	0.006992119	0.007561535	0.012443995	0.009281612	0.008307391	0.010079224	0.01233072	0.00873521	0.006962052	0.008930615	0.019196245	0.01004481	0.008431322	0.013274523	0.006909952	0.008392847	0.011683335	0.01735596	0.007335746	0.009460369	0.029813554	0.012758547	0.011372649	0.021084585	0.010232433	0.009423686	0.008154332	0.010063744	0.007368625	0.006183092	0.007328549	0.011706257	0.007918607	0.007871465	0.01010024	0.00838028	0.010781636	0.013257841
Riboflavin metabolism	ko00740	0.003287735	0.004048776	0.004242619	0.003532212	0.00373795	0.003993063	0.003790569	0.003589877	0.003094259	0.003658799	0.004114598	0.004291562	0.003227113	0.003892797	0.003306136	0.00371405	0.003623088	0.00419666	0.004218954	0.004487213	0.002764119	0.00387854	0.003905847	0.00311797	0.003585038	0.004386858	0.004381893	0.002900431	0.003456873	0.003754503	0.00174392	0.003345025	0.003578288	0.002491769	0.003462007	0.004114246	0.005012594	0.003744712	0.004223251	0.003403169	0.004118639	0.003416366	0.00461485	0.00411032	0.004771149	0.003943186	0.003588469	0.003251204
Vitamin B6 metabolism	ko00750	0.004063292	0.003970814	0.003024887	0.007036613	0.00516769	0.003818322	0.003772306	0.006027155	0.007041308	0.005755199	0.004596772	0.003656656	0.005239224	0.005077288	0.002897675	0.004906975	0.005693824	0.005455437	0.004470964	0.003569126	0.008645851	0.004586847	0.0044989	0.005852508	0.003619144	0.003863846	0.005794446	0.007441176	0.002848044	0.00510949	0.014274619	0.006025016	0.005547044	0.009971144	0.004624451	0.004947151	0.004091726	0.005087335	0.004720344	0.00377933	0.004334385	0.005390523	0.004265121	0.00387497	0.005274401	0.004719221	0.005164062	0.006409538
Nicotinate and nicotinamide metabolism	ko00760	0.008112529	0.007207562	0.007089038	0.00849087	0.008090399	0.007393506	0.00735387	0.008251583	0.008977587	0.008073438	0.00700837	0.007442321	0.008238753	0.00776733	0.007718177	0.007906147	0.008196177	0.007712693	0.007492541	0.007089543	0.009366019	0.00800133	0.007756653	0.008386844	0.007087495	0.00665425	0.009218135	0.009582968	0.007433306	0.007616484	0.01105211	0.008447536	0.008214235	0.009741355	0.007735925	0.007663911	0.009487161	0.007897891	0.007063614	0.007425125	0.007352188	0.008175373	0.007143915	0.00741824	0.009306013	0.007553503	0.008029423	0.00834021
Pantothenate and CoA biosynthesis	ko00770	0.008560498	0.007400746	0.007578994	0.010476127	0.00898726	0.007385183	0.00740714	0.009672634	0.011192815	0.009348634	0.007262136	0.006905213	0.009623065	0.00833845	0.007707434	0.00868428	0.009651996	0.008282057	0.007336662	0.007649559	0.013043134	0.009141504	0.007924168	0.010141081	0.006965922	0.007505499	0.00950798	0.012151431	0.007477729	0.00843314	0.018337671	0.009994967	0.009329212	0.014137703	0.008514277	0.008572783	0.007949158	0.008560474	0.007513457	0.006805852	0.00740421	0.009451337	0.007531105	0.007591091	0.008808308	0.007866768	0.008994351	0.010190017
Biotin metabolism	ko00780	0.003834279	0.005860535	0.006001463	0.006122431	0.006139659	0.005523794	0.004901943	0.005541182	0.005280297	0.005600924	0.006259145	0.006069046	0.004556715	0.005496075	0.003266366	0.0051892	0.005919877	0.006389319	0.005782519	0.006504753	0.005809424	0.005652798	0.005309863	0.004840131	0.005134783	0.007190401	0.00524583	0.005021135	0.003967186	0.00535013	0.007699902	0.005139773	0.005233145	0.006252612	0.004587716	0.005683573	0.004751443	0.005264716	0.006327382	0.004305538	0.005659972	0.004915861	0.006768112	0.005323328	0.005171083	0.005456152	0.004960301	0.005107083
Lipoic acid metabolism	ko00785	0.000932427	0.001526664	0.000861599	0.001493567	0.001193558	0.00140632	0.001614824	0.001348031	0.000912153	0.001590155	0.002081648	0.001040357	0.000835748	0.001629418	0.000877585	0.001371714	0.001063733	0.002046451	0.002100896	0.001314505	0.00064341	0.001005728	0.001656695	0.000943126	0.001421142	0.001602066	0.001594755	0.000472451	0.001419661	0.001562778	0.000298926	0.001039519	0.001240658	0.000706783	0.001186676	0.001965402	0.001966823	0.001392488	0.002336425	0.001449416	0.001890592	0.00111059	0.001892695	0.001573834	0.001883315	0.001687387	0.001246309	0.001121977
Folate biosynthesis	ko00790	0.005728356	0.005855275	0.006286276	0.005618364	0.005367306	0.005788723	0.006460416	0.005580338	0.005142804	0.005684188	0.005885713	0.006287175	0.004917125	0.005649149	0.005891472	0.005590354	0.005521237	0.006015092	0.006169597	0.006565782	0.005233102	0.005694308	0.005829503	0.005720473	0.005446587	0.006433219	0.006148463	0.004711299	0.006083227	0.005705843	0.00534902	0.005193355	0.005251747	0.005453353	0.005211923	0.006211005	0.006922826	0.005468029	0.006135964	0.005026349	0.005963657	0.005380025	0.006665059	0.00626328	0.006463472	0.005785902	0.005400216	0.005090348
Atrazine degradation	ko00791	0.000748729	0.000866546	0.001497232	0.000558164	0.000877929	0.000832306	0.000586472	0.000535811	0.000667901	0.000617942	0.00045899	0.000788407	0.000817967	0.000615959	0.000828912	0.000635953	0.000861438	0.000406037	0.00045549	0.001188673	0.00063145	0.000844606	0.000540889	0.000648531	0.00099851	0.000956035	0.000549148	0.000655535	0.000944315	0.000579804	0.000171997	0.000642481	0.000743993	0.000386875	0.000865981	0.000640067	0.000526862	0.000584347	0.000448063	0.000927023	0.000527133	0.000687681	0.000781264	0.000698802	0.000428126	0.000557478	0.000602886	0.000812405
Retinol metabolism	ko00830	0.000228215	0.000288296	0.000199709	0.00023603	0.000295877	0.000286327	0.000271505	0.000212482	0.000209554	0.000247057	0.000280295	0.000264344	0.000213747	0.000258267	0.000240727	0.000233967	0.00023548	0.000263842	0.000268034	0.000195673	0.000160118	0.000279852	0.000248979	0.000200784	0.000338053	0.000233435	0.000404179	0.000160186	0.000317243	0.000235123	8.40E-05	0.000209242	0.000248676	0.000156391	0.000227178	0.000244616	0.000518535	0.000214843	0.000308237	0.000369723	0.000260534	0.000214021	0.000223375	0.000232674	0.000428731	0.000237118	0.000211518	0.000203937
Porphyrin and chlorophyll metabolism	ko00860	0.014371559	0.021127062	0.03068356	0.014885365	0.019380065	0.020343325	0.014292157	0.016733172	0.014044188	0.015116079	0.016002129	0.025309454	0.016732519	0.016501666	0.014286691	0.017234809	0.020141669	0.017568531	0.017575667	0.028729431	0.014054136	0.014098388	0.017461204	0.01488416	0.020111225	0.025619212	0.014272695	0.015754202	0.01404432	0.015685876	0.010298175	0.015812754	0.015968752	0.01202124	0.01596519	0.017150786	0.013282748	0.016723221	0.015717613	0.01861974	0.018282541	0.015891771	0.024866233	0.019764962	0.014795511	0.01645175	0.017143576	0.013919895
Terpenoid backbone biosynthesis	ko00900	0.009170808	0.008867	0.009426004	0.008599224	0.008140705	0.009202175	0.009828256	0.008766348	0.00799231	0.009149046	0.010013672	0.009926213	0.008357211	0.009328353	0.009376794	0.009166594	0.008151427	0.009697685	0.010129814	0.010188933	0.007193774	0.009564413	0.009698937	0.008354402	0.007608992	0.010282263	0.010531085	0.007609892	0.008852843	0.009195714	0.004796016	0.00836978	0.008769688	0.006687998	0.00860322	0.009930803	0.012182772	0.009241201	0.010279745	0.00645018	0.009867336	0.008645134	0.01043285	0.010083834	0.011488639	0.009549699	0.008966571	0.008282626
Indole alkaloid biosynthesis	ko00901	5.90E-07	3.99E-06	6.39E-06	2.51E-07	2.23E-06	9.00E-07	2.34E-07	5.79E-07	2.60E-07	2.80E-07	1.52E-07	1.31E-06	5.35E-07	2.02E-07	1.07E-06	6.55E-07	2.49E-06	1.24E-07	8.49E-07	1.42E-06	3.51E-07	9.89E-07	0.000000465	0.000000947	6.94E-06	1.22E-07	2.51E-07	6.74E-07	1.63E-06	0.00000031	1.24E-07	4.76E-07	4.65E-07	2.28E-07	5.10E-07	2.88E-07	3.03E-06	5.26E-07	4.70E-07	3.31E-06	1.09E-06	6.79E-07	4.23E-07	2.93E-07	2.69E-07	3.23E-07	4.49E-07	0.000000251
Monoterpenoid biosynthesis	ko00902	3.29E-07	8.57E-06	0.000001279	0.00000058	1.16E-05	6.20E-06	4.48E-07	1.34E-06	0.000000167	3.81E-07	0.000000157	0.000004708	3.09E-07	1.39E-07	1.46E-07	7.60E-07	0.000004652	2.10E-06	7.27E-07	6.47E-07	4.83E-08	5.81E-06	1.12E-06	1.07E-06	1.91E-06	5.94E-07	9.57E-07	8.39E-07	0.000001833	1.01E-06	7.98E-08	1.40E-06	6.93E-07	6.52E-07	2.83E-07	1.23E-06	7.25E-07	9.54E-07	4.70E-07	1.03E-06	6.43E-07	1.04E-06	1.96E-07	3.85E-08	5.59E-07	1.33E-06	7.24E-07	1.46E-07
Limonene and pinene degradation	ko00903	0.00141099	0.001765523	0.001324995	0.001550895	0.001842208	0.001763142	0.001499671	0.001591057	0.001453748	0.001485034	0.00156763	0.001710572	0.001457844	0.001528769	0.001435611	0.001505581	0.001615381	0.001604344	0.001577064	0.001375568	0.001486828	0.001676472	0.001539043	0.001535408	0.001496469	0.001397036	0.001375903	0.001371488	0.001678693	0.001631387	0.001667594	0.001538034	0.001502457	0.001580705	0.001579958	0.00147815	0.001254697	0.001558852	0.001527824	0.001448788	0.001559851	0.001534983	0.001471676	0.001469753	0.001325637	0.001580722	0.001537797	0.001516517
Carotenoid biosynthesis	ko00906	0.000360117	0.000564896	0.000324336	0.000727433	0.000744948	0.000607495	0.000446344	0.00067065	0.00065386	0.000648816	0.000509548	0.000573261	0.00059144	0.000601438	0.000320354	0.000580047	0.000617846	0.000667513	0.000599963	0.000452179	0.000830758	0.000559128	0.00054355	0.000587549	0.000248788	0.000366889	0.000529967	0.000717674	0.000683101	0.000563142	0.001177351	0.000641127	0.000621984	0.000873095	0.000571536	0.000762367	0.000328283	0.00054402	0.000587939	0.000153854	0.00052067	0.000642384	0.000525329	0.000457242	0.000485423	0.000555826	0.000606107	0.000614931
Zeatin biosynthesis	ko00908	0.000955074	0.001002011	0.000980368	0.000958157	0.000849304	0.001027614	0.001219838	0.000969633	0.000760556	0.001018827	0.001316018	0.000995544	0.000780971	0.001114824	0.000958189	0.001018772	0.000838436	0.001277798	0.001327651	0.001209383	0.000548959	0.000943412	0.001177527	0.000824793	0.000744377	0.001287112	0.001335468	0.000639628	0.000859826	0.001069028	0.000237639	0.000848546	0.000921335	0.000568234	0.000891112	0.001076111	0.001630254	0.001045235	0.001308574	0.000542615	0.001250575	0.000884552	0.001373546	0.001235904	0.001549049	0.001162205	0.00097181	0.000806254
Sesquiterpenoid and triterpenoid biosynthesis	ko00909	2.05E-06	0.00014733	1.02E-05	3.76E-05	0.000193551	0.000100634	5.38E-06	3.32E-05	3.41E-06	0.000137683	2.59E-06	7.39E-05	0.000039271	0.000003927	3.46E-06	4.49E-05	7.01E-05	3.82E-05	2.57E-05	8.56E-06	0.000111039	9.32E-05	1.77E-05	1.71E-05	9.96E-06	4.27E-06	1.62E-05	6.08E-06	2.95E-05	3.05E-05	1.21E-06	2.99E-05	1.57E-05	3.26E-05	1.04E-05	0.000413302	6.00E-06	1.66E-05	0.000231177	2.53E-06	1.75E-05	2.31E-05	2.15E-06	5.83E-07	1.17E-05	2.50E-05	2.26E-05	8.39E-05
Nitrogen metabolism	ko00910	0.01161719	0.018445034	0.020965873	0.01477224	0.017530504	0.017049768	0.011879479	0.014696715	0.013887065	0.014370472	0.015266969	0.018053392	0.014989718	0.015348693	0.010854463	0.014503542	0.016815793	0.015148655	0.015117327	0.019304778	0.014186558	0.015164246	0.014384188	0.012942169	0.02051873	0.018126436	0.015593509	0.013692752	0.012919833	0.0149784	0.012903556	0.014218339	0.0149337	0.012304914	0.016019232	0.014936392	0.015806609	0.014917651	0.015032691	0.02297623	0.0154352	0.014159792	0.017683915	0.014728183	0.015339613	0.015041075	0.014526186	0.01570044
Sulfur metabolism	ko00920	0.003399107	0.004603917	0.004386787	0.003552176	0.004220726	0.004498158	0.003845444	0.003842476	0.002943502	0.003818978	0.004387531	0.00431976	0.003381355	0.003918719	0.003417232	0.003777871	0.003850193	0.004377734	0.004490301	0.004421637	0.00287861	0.003785147	0.00422896	0.00326597	0.004634123	0.004458879	0.002954531	0.002808657	0.003737244	0.003954589	0.001783551	0.003441732	0.003531804	0.002551305	0.003514869	0.004768025	0.002938512	0.003871627	0.004740142	0.004833679	0.004497409	0.003511556	0.004635444	0.004236686	0.003153902	0.004114536	0.003790289	0.003351385
Caprolactam degradation	ko00930	0.000335882	0.000676801	0.000405247	0.000351308	0.000817176	0.000646688	0.000331381	0.000394734	0.000341481	0.000354821	0.000405757	0.000543339	0.00037944	0.000414504	0.000330549	0.000382241	0.000522492	0.000434041	0.000424346	0.000361591	0.000267152	0.000716785	0.000414763	0.000309274	0.000498826	0.000308917	0.000391433	0.000321636	0.000390153	0.000415118	0.000101463	0.000390507	0.000395132	0.000215428	0.000485618	0.000361127	0.000444348	0.000417468	0.000354976	0.000551848	0.000420207	0.000376	0.000361062	0.000360637	0.000374728	0.000445755	0.000384945	0.000432282
Phenylpropanoid biosynthesis	ko00940	0.001684506	0.002161033	0.001294753	0.002652807	0.001785583	0.002254113	0.002665222	0.002474529	0.001791739	0.002434327	0.003620243	0.001539842	0.001579671	0.002966088	0.001459368	0.002360165	0.001642257	0.003625216	0.0035834	0.002329813	0.001109321	0.001621685	0.002959488	0.001537112	0.001184735	0.002863901	0.002070941	0.001232365	0.000891563	0.002866002	0.000623302	0.002116643	0.002455422	0.00123918	0.0017081	0.002592737	0.001770493	0.002625578	0.003385679	0.000692092	0.003296943	0.00199835	0.003342603	0.00285187	0.002527971	0.002973032	0.002425883	0.001778997
Flavonoid biosynthesis	ko00941	4.48E-05	3.52E-05	3.90E-05	0.000034649	2.91E-05	4.10E-05	5.03E-05	0.000036427	3.29E-05	3.59E-05	4.16E-05	5.01E-05	3.48E-05	4.08E-05	5.04E-05	3.86E-05	3.18E-05	0.00004363	4.48E-05	4.55E-05	2.32E-05	0.000027055	4.34E-05	3.74E-05	2.30E-05	0.000044873	4.45E-05	3.07E-05	4.50E-05	3.87E-05	9.28E-06	0.000035274	0.000038546	2.47E-05	3.44E-05	3.37E-05	5.25E-05	3.89E-05	3.84E-05	1.13E-05	4.33E-05	3.75E-05	4.78E-05	4.83E-05	4.94E-05	4.07E-05	3.84E-05	2.73E-05
Isoflavonoid biosynthesis	ko00943	1.74E-05	9.23E-06	6.33E-06	1.41E-05	1.28E-05	1.17E-05	1.20E-05	1.68E-05	1.65E-05	1.40E-05	1.40E-05	5.80E-06	1.69E-05	1.44E-05	1.54E-05	1.65E-05	1.34E-05	1.71E-05	1.55E-05	9.77E-06	1.04E-05	1.09E-05	1.82E-05	1.33E-05	4.28E-06	1.06E-05	9.22E-06	2.23E-05	1.06E-05	1.52E-05	2.79E-06	1.80E-05	0.000015779	1.07E-05	0.00001321	0.000012293	3.77E-06	1.71E-05	1.26E-05	3.24E-07	1.62E-05	1.62E-05	1.25E-05	1.56E-05	1.14E-05	0.000014463	1.88E-05	0.000013373
Flavone and flavonol biosynthesis	ko00944	0.00013818	0.000159971	8.91E-05	0.000207078	0.000140637	0.000183215	0.000223696	0.000200919	0.00013386	0.000216374	0.000343906	0.000112528	0.000134381	0.000229672	0.000117	0.000199389	0.000125553	0.000300097	0.000285763	0.000179473	9.02E-05	0.000126954	0.000254096	0.000121704	0.000109048	0.000289139	0.000135011	9.87E-05	6.34E-05	0.000225333	4.06E-05	0.00016482	0.000180724	0.000100158	0.000125038	0.000241198	8.59E-05	0.00020486	0.000355292	3.62E-05	0.000285766	0.000156995	0.00026488	0.000231748	0.000165233	0.000236987	0.000198654	0.00014371
Stilbenoid, diarylheptanoid and gingerol biosynthesis	ko00945	9.90E-05	0.000120012	0.000080604	4.60E-05	0.000140302	0.000116318	0.000104202	6.21E-05	5.15E-05	5.25E-05	0.00005288	0.000108762	5.67E-05	5.26E-05	0.000123187	6.53E-05	9.74E-05	6.74E-05	6.72E-05	6.33E-05	3.16E-05	9.77E-05	7.56E-05	0.000079861	0.000116782	5.28E-05	5.80E-05	5.65E-05	0.000174671	5.73E-05	1.23E-05	6.38E-05	5.66E-05	0.000051965	6.02E-05	4.85E-05	8.90E-05	5.88E-05	4.87E-05	0.000122861	6.76E-05	7.06E-05	0.000057047	7.66E-05	5.98E-05	6.62E-05	6.10E-05	3.84E-05
Isoquinoline alkaloid biosynthesis	ko00950	0.000204862	0.000261975	0.00030591	0.000188759	0.000243313	0.000255036	0.000233564	0.000194924	0.000177167	0.000206303	0.000249105	0.00028837	0.000209084	0.000232514	0.000219148	0.000221308	0.00022361	0.000225138	0.000237495	0.000294544	0.000157291	0.000262122	0.000226705	0.000189823	0.000261005	0.000283303	0.000203452	0.00016619	0.000235626	0.000217707	6.18E-05	0.000186061	0.000205472	0.000123225	0.00025688	0.000217342	0.000225669	0.000225612	0.000230832	0.000252826	0.000236673	0.000203907	0.000272893	0.00024195	0.000201046	0.000237011	0.000204319	0.000218486
Tropane, piperidine and pyridine alkaloid biosynthesis	ko00960	0.000913466	0.001039668	0.001009881	0.000803714	0.001117149	0.001044384	0.000789489	0.000880921	0.00087021	0.000827613	0.000820199	0.000954932	0.000966687	0.000854837	0.00095883	0.000903663	0.000978878	0.000800501	0.000831901	0.000908296	0.000801321	0.001188972	0.00088518	0.000885284	0.0010473	0.000838082	0.000785544	0.000916254	0.001068083	0.000884043	0.000562514	0.000915384	0.00091068	0.000708186	0.001005966	0.0008028	0.000821577	0.00093071	0.000748837	0.001154205	0.000859505	0.000927997	0.000808694	0.00085927	0.000755085	0.000895191	0.000917277	0.00091791
Betalain biosynthesis	ko00965	3.44E-06	2.92E-06	3.09E-06	2.40E-06	6.72E-06	6.09E-06	3.74E-06	3.36E-06	2.35E-06	0.000002635	2.94E-06	4.39E-06	2.37E-06	0.000003008	4.48E-06	3.17E-06	4.69E-06	2.93E-06	3.31E-06	0.000002348	2.14E-06	5.71E-06	0.000003767	3.18E-06	3.24E-06	2.26E-06	4.77E-06	2.18E-06	4.04E-06	2.54E-06	6.54E-07	3.12E-06	3.17E-06	1.74E-06	2.71E-06	2.50E-06	0.00000755	2.68E-06	3.00E-06	1.92E-06	3.61E-06	2.91E-06	2.76E-06	3.28E-06	5.56E-06	2.79E-06	2.74E-06	1.78E-06
Aminoacyl-tRNA biosynthesis	ko00970	0.036759499	0.030216843	0.035168066	0.030865725	0.029338604	0.03126621	0.036333849	0.03115617	0.03210661	0.032266729	0.030322027	0.034329654	0.032187276	0.031520945	0.038430526	0.032675543	0.031084549	0.030793447	0.032179026	0.035565734	0.030837473	0.033463847	0.032480579	0.034140048	0.027363029	0.033412196	0.036244579	0.032326861	0.036081227	0.031508894	0.027557205	0.031425022	0.031492685	0.031124749	0.031916612	0.033106766	0.041117733	0.031949562	0.030932131	0.024052914	0.031454752	0.032472294	0.033862018	0.034882897	0.037839638	0.032012521	0.031923529	0.031260617
Metabolism of xenobiotics by cytochrome P450	ko00980	0.000244005	0.000468046	0.000296807	0.000141498	0.000574432	0.000429023	0.000254741	0.000193804	0.000156226	0.000161942	0.000155731	0.000372686	0.000179048	0.000156337	0.000289869	0.000193461	0.000374594	0.000193364	0.000199279	0.00017437	0.000129995	0.000435691	0.000213376	0.000219824	0.000588783	0.000127971	0.000134488	0.000173894	0.000470958	0.000169266	7.34E-05	0.000199238	0.000166474	0.000157194	0.000204285	0.000183811	0.000241185	0.000172151	0.00015536	0.000769047	0.000203161	0.0002023	0.000139707	0.000183705	0.00011821	0.000197938	0.000176245	0.000152232
Drug metabolism - cytochrome P450	ko00982	0.000250136	0.000487746	0.000299148	0.000144025	0.000584552	0.000431023	0.000256734	0.000198665	0.000160175	0.000164929	0.000156897	0.000373434	0.000185004	0.000159489	0.000297585	0.000197899	0.000377158	0.00019973	0.000203171	0.000175234	0.000134095	0.000437774	0.000217496	0.000225274	0.000590613	0.000128638	0.000138799	0.00018029	0.000475438	0.000174375	7.49E-05	0.000204625	0.000171273	0.000161269	0.000207586	0.000189328	0.000243901	0.000178708	0.000157202	0.000767541	0.000206457	0.000208983	0.000141001	0.000187614	0.000121582	0.00020415	0.000183234	0.000155309
Drug metabolism - other enzymes	ko00983	0.00408605	0.00364812	0.004004578	0.003726156	0.003386393	0.003716652	0.004224281	0.003789709	0.003632215	0.003918339	0.004179436	0.003476801	0.003781993	0.003948	0.004210061	0.003956506	0.003552464	0.004035403	0.004129496	0.004243803	0.003372063	0.003905088	0.004087	0.003785537	0.003294763	0.004327734	0.004235685	0.003601017	0.003827012	0.003908391	0.002627042	0.003713799	0.003821464	0.00326791	0.003770594	0.004072544	0.004608776	0.003970399	0.004235877	0.00282106	0.004107755	0.003812602	0.004273181	0.00425213	0.00449102	0.004020676	0.003903618	0.00367233
Steroid degradation	ko00984	0.000154857	0.000317182	8.76E-05	7.39E-05	0.000529045	0.000312137	6.41E-05	0.000109083	0.000100496	6.81E-05	3.95E-05	0.000254794	9.84E-05	6.38E-05	0.000141418	8.76E-05	0.000223141	8.38E-05	0.000142261	4.26E-05	6.22E-05	0.00030565	0.000125396	0.000146289	0.000129978	0.000018956	6.39E-05	0.000143091	0.000123535	8.80E-05	0.000017824	0.000128362	8.16E-05	5.97E-05	8.99E-05	8.69E-05	0.000106988	7.23E-05	0.000029589	0.000138736	9.17E-05	9.72E-05	1.73E-05	6.24E-05	9.37E-05	9.85E-05	0.000107249	9.81E-05
Biosynthesis of unsaturated fatty acids	ko01040	0.00084202	0.001531342	0.001217917	0.000788543	0.001642803	0.001390223	0.000924601	0.000885208	0.000704209	0.000884656	0.000972313	0.001322565	0.000817156	0.000881479	0.000878329	0.000899759	0.001192815	0.00101097	0.001013509	0.001024052	0.000613267	0.001342408	0.000987875	0.000763146	0.001579817	0.000985593	0.000717839	0.000666263	0.00114347	0.000900448	0.000216729	0.000853325	0.00085973	0.000523488	0.000865511	0.001107418	0.00092358	0.00089008	0.001056322	0.001784503	0.001021104	0.000845455	0.000983266	0.00092819	0.000718594	0.000971034	0.000860724	0.000803353
Biosynthesis of ansamycins	ko01051	0.001151465	0.001153719	0.00094766	0.000854629	0.001139148	0.001066428	0.001097693	0.000929191	0.000914796	0.000942566	0.000873893	0.001034813	0.001024567	0.000948305	0.001249741	0.00099397	0.000982834	0.000925641	0.000943436	0.000890349	0.000822749	0.001079956	0.000992702	0.000994902	0.001031829	0.000833523	0.001071151	0.000958836	0.001184431	0.000953957	0.00051463	0.001000662	0.000990862	0.000774992	0.000965488	0.001023433	0.001241024	0.001003162	0.000901436	0.001087327	0.000941919	0.001005956	0.000862415	0.001007314	0.001094343	0.001003266	0.000989782	0.00087947
Biosynthesis of siderophore group nonribosomal peptides	ko01053	0.000488867	0.002530229	0.001656434	0.000568913	0.002136139	0.001359896	0.000580402	0.000724746	0.00045426	0.000584558	0.000701846	0.001036939	0.000688535	0.000671732	0.00052435	0.00067438	0.001400511	0.000980735	0.00091205	0.000971747	0.000436902	0.001108665	0.000791806	0.000582568	0.002981771	0.00078045	0.000662592	0.000573756	0.001293994	0.000739998	0.000228217	0.000685918	0.000644109	0.000389481	0.000623765	0.000896507	0.001306951	0.000846359	0.00076723	0.003838559	0.000900023	0.000692348	0.000871216	0.00067229	0.000624847	0.000927772	0.000727035	0.000468782
Nonribosomal peptide structures	ko01054	0.00063712	0.003818142	0.001178435	0.000766191	0.003479522	0.001793971	0.000578179	0.000991224	0.000840323	0.000710621	0.000579825	0.001334749	0.001321954	0.001013154	0.000976163	0.001000566	0.00154944	0.001266559	0.000859379	0.000748699	0.001068962	0.001689525	0.000874322	0.000871314	0.00147335	0.000438632	0.00078362	0.001307397	0.001527823	0.001101509	0.000639331	0.00130015	0.001278266	0.000674349	0.001139207	0.00138488	0.00084366	0.001701058	0.000475962	0.001445526	0.000743636	0.001312923	0.000587689	0.000647559	0.000365014	0.001578191	0.001213485	0.000824355
Biosynthesis of vancomycin group antibiotics	ko01055	0.000535002	0.000670307	0.000661329	0.000825217	0.000610095	0.000690757	0.000682804	0.000752215	0.000677572	0.00075978	0.000887123	0.000721299	0.000582723	0.00076129	0.000462664	0.000685886	0.000654224	0.000843239	0.000805105	0.000786717	0.000737684	0.000675108	0.000733069	0.000636	0.000566354	0.000930387	0.000768626	0.000531989	0.000411111	0.000801459	0.000939887	0.000688098	0.000721686	0.000773513	0.000567157	0.000792359	0.000708812	0.000717737	0.000922335	0.000433489	0.000794178	0.00065334	0.000880177	0.000733622	0.00080074	0.000747296	0.000699902	0.00065558
Biosynthesis of type II polyketide backbone	ko01056	1.47E-05	3.18E-05	0.000027765	1.90E-05	3.84E-05	3.04E-05	1.66E-05	1.88E-05	1.45E-05	3.39E-05	2.44E-05	3.53E-05	2.40E-05	2.09E-05	1.55E-05	0.000023932	2.50E-05	1.87E-05	1.86E-05	2.32E-05	3.03E-05	2.75E-05	1.97E-05	1.65E-05	3.01E-05	3.05E-05	2.45E-05	1.43E-05	1.59E-05	2.12E-05	7.85E-06	0.000018782	2.08E-05	1.15E-05	2.11E-05	6.47E-05	2.37E-05	2.33E-05	5.02E-05	2.54E-05	2.17E-05	1.87E-05	1.98E-05	1.78E-05	0.00002134	2.28E-05	1.85E-05	2.60E-05
Biosynthesis of type II polyketide products	ko01057	4.08E-05	9.00E-05	2.42E-05	1.74E-05	0.000138512	9.22E-05	2.50E-05	3.61E-05	2.38E-05	2.48E-05	1.14E-05	0.000071316	3.80E-05	2.04E-05	4.83E-05	2.84E-05	6.19E-05	2.80E-05	1.98E-05	1.40E-05	2.79E-05	0.000109341	3.58E-05	3.26E-05	1.97E-05	6.35E-06	2.41E-05	3.34E-05	3.47E-05	2.45E-05	4.71E-06	3.69E-05	2.91E-05	2.03E-05	3.70E-05	4.12E-05	2.59E-05	0.00002468	1.93E-05	1.02E-05	2.57E-05	3.21E-05	6.67E-06	2.52E-05	1.50E-05	2.61E-05	3.12E-05	2.66E-05
ABC transporters	ko02010	0.101031139	0.078954606	0.093026277	0.065337452	0.084725664	0.07762223	0.080984145	0.07285115	0.084511887	0.069987246	0.0520494	0.081731669	0.091855813	0.065808167	0.108919004	0.077260121	0.086503879	0.05480519	0.057825631	0.074904163	0.083366685	0.081187484	0.070661475	0.091880501	0.091276771	0.062290816	0.065722141	0.097524914	0.107078255	0.067367451	0.079145838	0.082248308	0.075295919	0.086148943	0.085808267	0.060639077	0.066906306	0.073378362	0.048216401	0.097116336	0.061811217	0.084569232	0.057876859	0.073552587	0.059722748	0.067899417	0.07826466	0.07987951
Two-component system	ko02020	0.060985268	0.069270143	0.056972467	0.067439082	0.070370483	0.070785118	0.061031717	0.06820317	0.066227774	0.067048797	0.075352564	0.062783416	0.069817804	0.071624381	0.059457527	0.068184381	0.065557464	0.070305665	0.069686611	0.057822944	0.062009843	0.068419846	0.069171785	0.061333157	0.073234579	0.063520817	0.056559383	0.063939899	0.06085863	0.070945181	0.052357524	0.068494112	0.070707117	0.05693392	0.073741125	0.064219198	0.048571107	0.070575146	0.070986557	0.079077811	0.071532529	0.067387838	0.062325844	0.063774653	0.053630628	0.070637004	0.06927725	0.071071574
Bacterial chemotaxis	ko02030	0.009050952	0.006150991	0.005951432	0.007578836	0.007913215	0.006917937	0.00463101	0.008593028	0.010862931	0.007395658	0.004250839	0.008303147	0.012140228	0.007440227	0.009217185	0.008991345	0.008416766	0.004472507	0.004268873	0.003953459	0.011903581	0.007243963	0.006569821	0.009547322	0.006634187	0.002454896	0.007890303	0.013173308	0.0071178	0.008013496	0.010683391	0.01066865	0.009988273	0.009673928	0.010290701	0.006273812	0.005461922	0.009081586	0.003556719	0.007869024	0.005376426	0.01016022	0.002471678	0.005374227	0.006149754	0.007012913	0.009733971	0.010752038
Flagellar assembly	ko02040	0.007692724	0.005836198	0.005928356	0.003884883	0.00662179	0.005888419	0.003400091	0.005788745	0.006916291	0.004629146	0.002278028	0.007153727	0.009519356	0.004789321	0.008613407	0.006932695	0.006465509	0.002332652	0.002767967	0.002735782	0.006485805	0.005724089	0.004960783	0.006792566	0.009114721	0.000816493	0.004885587	0.009646912	0.007246655	0.005384232	0.001799563	0.007604068	0.006977013	0.004046598	0.007764177	0.004254239	0.004281672	0.006525046	0.001730657	0.012571537	0.004036625	0.007416119	0.000888165	0.004115775	0.003687151	0.004808116	0.00728805	0.007320818
Phosphotransferase system (PTS)	ko02060	0.010716932	0.004435719	0.00655841	0.002126666	0.00354111	0.004383087	0.009268117	0.003236941	0.005020731	0.003625891	0.001462398	0.005444104	0.005640964	0.002748095	0.013640329	0.005005658	0.00522002	0.001555192	0.003488183	0.003671494	0.003298516	0.004751089	0.004303031	0.008185779	0.011260843	0.002080719	0.002434167	0.00612169	0.015857118	0.002619771	0.000804994	0.004438166	0.003596611	0.004834049	0.005538345	0.00232432	0.006466775	0.002972466	0.001146091	0.014426034	0.00324945	0.005648622	0.001819506	0.005516615	0.002721617	0.002938396	0.004211073	0.003037396
Ribosome biogenesis in eukaryotes	ko03008	0.000773446	0.000727631	0.000823285	0.000558948	0.000746737	0.000725287	0.000741732	0.000612	0.000592968	0.000633852	0.000637797	0.000703021	0.000653991	0.00064103	0.000803306	0.000677005	0.000689754	0.000649703	0.00069347	0.000761493	0.000460927	0.0007494	0.00072215	0.000618785	0.000754879	0.000702277	0.000774406	0.000618688	0.000793389	0.000626895	0.000151743	0.000623542	0.000631461	0.000422249	0.000653072	0.000659662	0.000980766	0.000643726	0.000653843	0.000753063	0.000686972	0.000646314	0.000710151	0.000731601	0.000842731	0.000663111	0.000654208	0.000590158
Ribosome	ko03010	0.02299645	0.018499638	0.021430654	0.022240172	0.017354924	0.019243327	0.02246326	0.021573127	0.022640529	0.021677168	0.019381089	0.020312621	0.020981261	0.020668732	0.023194749	0.020980041	0.020478375	0.019450903	0.020151702	0.022093702	0.024477617	0.021234917	0.020176571	0.023786245	0.016660104	0.020985973	0.024525019	0.021238259	0.021985268	0.022326109	0.028713628	0.021648107	0.021131747	0.025589634	0.021061069	0.021723655	0.025700841	0.021452323	0.020067261	0.014435749	0.019741918	0.021830131	0.021326983	0.021614852	0.024870825	0.020952002	0.021320006	0.022224435
RNA transport	ko03013	0.002683651	0.002109544	0.002061443	0.002045847	0.00183427	0.002231766	0.002807397	0.002203711	0.002120106	0.002208216	0.002354438	0.002327532	0.002310196	0.002413627	0.002995588	0.002423977	0.001908459	0.002341937	0.002489047	0.002260852	0.001757626	0.00206875	0.002445419	0.002334938	0.001792526	0.002135963	0.002364383	0.002127003	0.002736012	0.002328359	0.000899478	0.002216309	0.00230471	0.001658518	0.002384755	0.002213087	0.002657525	0.002424155	0.002169969	0.001612414	0.002425834	0.002366169	0.002355145	0.002616721	0.002482217	0.002474535	0.002385259	0.002049412
mRNA surveillance pathway	ko03015	1.42E-05	4.20E-05	0.000018128	4.51E-05	2.99E-05	4.02E-05	4.45E-05	0.00004363	1.89E-05	4.22E-05	7.88E-05	2.88E-05	1.47E-05	5.26E-05	6.35E-06	3.95E-05	2.58E-05	7.46E-05	7.19E-05	4.51E-05	0.000009379	2.54E-05	5.48E-05	1.82E-05	1.71E-05	6.35E-05	6.07E-05	5.92E-06	4.21E-06	5.02E-05	9.60E-06	2.88E-05	0.000033047	0.000015108	2.49E-05	4.39E-05	6.70E-05	4.64E-05	7.58E-05	2.22E-06	6.61E-05	0.000027556	7.12E-05	5.14E-05	7.56E-05	5.70E-05	3.81E-05	2.42E-05
RNA degradation	ko03018	0.012835763	0.014773773	0.01447489	0.013357188	0.012857489	0.014823326	0.015780068	0.013577963	0.010849471	0.014374866	0.017118395	0.014737155	0.011526772	0.015150859	0.013117444	0.014253772	0.012370858	0.01688883	0.017634305	0.016483173	0.009171584	0.013383088	0.015773939	0.011664008	0.012565941	0.016960632	0.014961032	0.009421329	0.013267209	0.014628281	0.004151148	0.012237805	0.013279588	0.008273188	0.01248188	0.016980912	0.017362511	0.014325934	0.017943502	0.011069874	0.016722948	0.012699978	0.018065483	0.016301768	0.016943095	0.015566766	0.013634502	0.011621428
RNA polymerase	ko03020	0.002436676	0.002135339	0.002579398	0.001951344	0.001952987	0.002197851	0.002558268	0.002007564	0.001922297	0.002138223	0.0021864	0.002398794	0.002030398	0.002149629	0.002583032	0.00218359	0.002039654	0.002150444	0.00230683	0.002622977	0.001687904	0.002250497	0.00225617	0.002133471	0.001979635	0.002482062	0.002437203	0.001841625	0.002477969	0.002126422	0.001076398	0.00196606	0.002031559	0.001643008	0.002116885	0.002300756	0.002937457	0.002130003	0.002247293	0.001729109	0.002242998	0.002078431	0.002511085	0.002477471	0.002634526	0.002215869	0.002086269	0.00196151
Basal transcription factors	ko03022	0.0003716	0.000126451	0.000133976	0.000130237	0.000187033	0.000197115	0.000146764	0.000244276	0.000271926	0.000176898	5.22E-05	7.34E-05	0.000383857	0.000179868	0.000434333	0.000251993	0.000181395	8.18E-05	9.13E-05	8.18E-05	0.000269936	0.000203596	0.000220085	0.000282366	4.38E-05	1.39E-05	0.00017791	0.000417641	0.000238744	0.000182335	6.93E-05	0.000315454	0.000283916	0.000172417	0.000266449	0.00015861	0.000105715	0.000264895	3.16E-05	1.75E-05	0.000148993	0.000307994	1.45E-05	0.000197885	0.000157161	0.000176693	0.000314567	0.0002014
DNA replication	ko03030	0.007826676	0.006331018	0.007310153	0.006971963	0.006317384	0.006628094	0.00773266	0.006920343	0.007262076	0.007196144	0.006737726	0.007136816	0.007214338	0.006942779	0.008043471	0.007203458	0.006778376	0.006824775	0.006927092	0.007514671	0.007070868	0.007165124	0.007075293	0.007444741	0.005776274	0.007218003	0.007977878	0.007439933	0.007629364	0.006852091	0.006826352	0.007002859	0.006992399	0.007237903	0.007039232	0.007186166	0.008778236	0.006959892	0.006882078	0.00498748	0.006833612	0.007165272	0.007252119	0.007441064	0.008207333	0.006924172	0.007039445	0.007014003
Spliceosome	ko03040	0.00003689	3.43E-05	9.84E-05	1.04E-05	3.34E-05	3.29E-05	1.73E-05	2.16E-05	2.47E-05	1.40E-05	4.42E-06	2.37E-05	3.81E-05	1.38E-05	4.26E-05	0.000022537	4.14E-05	9.41E-06	7.69E-06	7.82E-05	2.24E-05	1.63E-05	2.25E-05	2.76E-05	3.70E-05	5.97E-05	0.000014002	4.20E-05	0.000023152	1.48E-05	2.94E-06	2.56E-05	2.34E-05	1.52E-05	2.10E-05	1.24E-05	1.23E-05	2.39E-05	1.70E-06	2.52E-05	0.000018396	2.73E-05	4.54E-05	3.75E-05	1.26E-05	1.59E-05	2.86E-05	1.83E-05
Proteasome	ko03050	4.33E-05	4.79E-05	0.000028794	5.44E-05	5.95E-05	4.80E-05	5.11E-05	0.000048557	3.68E-05	5.72E-05	9.10E-05	6.74E-05	4.07E-05	6.85E-05	1.97E-05	0.000055014	3.27E-05	6.96E-05	7.94E-05	0.000044514	4.16E-05	6.06E-05	8.53E-05	3.18E-05	3.02E-05	7.10E-05	7.72E-05	2.83E-05	1.89E-05	6.25E-05	2.34E-05	4.28E-05	5.24E-05	2.03E-05	4.83E-05	5.59E-05	7.39E-05	7.05E-05	8.25E-05	7.32E-06	0.000068747	4.53E-05	6.15E-05	0.000049567	0.000073792	0.000075535	4.97E-05	4.97E-05
Protein export	ko03060	0.007821197	0.006814072	0.006999512	0.008084824	0.006249727	0.007080878	0.008032323	0.007920297	0.007719005	0.007919321	0.007800217	0.006794547	0.007311505	0.007838199	0.007750711	0.007631575	0.007039281	0.007776943	0.007947361	0.00769114	0.008057729	0.00714755	0.00770216	0.007991083	0.005865022	0.007704615	0.008641219	0.007123463	0.00722859	0.008269217	0.008912281	0.007720669	0.007722388	0.008296883	0.00738873	0.008162684	0.00873364	0.007969551	0.008045842	0.005076931	0.007771006	0.007703566	0.008034389	0.007979367	0.008966492	0.007954482	0.007796391	0.007704759
Bacterial secretion system	ko03070	0.009553952	0.014075633	0.014297792	0.009393233	0.014726874	0.012658503	0.008569671	0.009893761	0.009762131	0.009957989	0.008255288	0.014054543	0.010442883	0.009191371	0.009382878	0.00986029	0.013264143	0.008695544	0.008767688	0.010918666	0.010614847	0.0124836	0.009040475	0.009765358	0.016822626	0.00953282	0.009805278	0.009835644	0.010624687	0.00998369	0.009725426	0.010405563	0.009845425	0.009700338	0.010423938	0.011517861	0.010816698	0.009650203	0.0096638	0.019162461	0.009295519	0.009881116	0.009338929	0.008982167	0.009257872	0.00947759	0.009745963	0.01081037
PPAR signaling pathway	ko03320	0.000890821	0.001385747	0.000747775	0.001107217	0.001449249	0.001408995	0.001135583	0.00113108	0.000887296	0.001154759	0.001502016	0.001602681	0.000984232	0.001353069	0.000824178	0.001163071	0.001041043	0.001465337	0.001453243	0.000993737	0.000668558	0.001225452	0.001316345	0.00082091	0.000850076	0.001155535	0.00124297	0.000730808	0.000808409	0.001259501	0.000321086	0.0010317	0.001140554	0.00059823	0.00124745	0.001151305	0.001253193	0.001292961	0.001403972	0.000708126	0.001377425	0.001016745	0.001276238	0.001173851	0.001300277	0.001404494	0.001107853	0.001037837
Base excision repair	ko03410	0.00619417	0.005632719	0.006373062	0.004711184	0.005328504	0.005649654	0.006344953	0.004993581	0.004822346	0.00533447	0.005532037	0.00564524	0.0053657	0.005366682	0.00668481	0.00555243	0.005230988	0.005218724	0.005614276	0.006168727	0.004192187	0.006322533	0.005622424	0.005331979	0.005828395	0.005958633	0.005530354	0.004759922	0.006736566	0.005224054	0.002138667	0.005007618	0.005150224	0.003862086	0.005636674	0.005676362	0.006620596	0.005252174	0.005597884	0.005579224	0.005595328	0.005340235	0.005801193	0.006028075	0.005822748	0.005480404	0.005291386	0.005039768
Nucleotide excision repair	ko03420	0.012935767	0.011310573	0.012654905	0.010386829	0.010776608	0.01192129	0.01305128	0.010898026	0.010353227	0.011839906	0.011985771	0.011948017	0.011638995	0.01184625	0.013763506	0.012104873	0.010521379	0.011650076	0.0125557	0.013129471	0.008927014	0.012141511	0.012436986	0.011081447	0.009606188	0.012563527	0.013357871	0.010293347	0.012694634	0.011514172	0.003706024	0.010864438	0.011411156	0.007712858	0.011980444	0.013187042	0.015680746	0.011781122	0.012682235	0.008150614	0.01224093	0.011427655	0.012757721	0.013035294	0.014428882	0.012037002	0.011638972	0.010970151
Mismatch repair	ko03430	0.014314363	0.011555896	0.013669757	0.011433249	0.010797631	0.012264117	0.014075692	0.011938421	0.012100637	0.012322718	0.011986887	0.013891353	0.013061229	0.012493179	0.015371005	0.013019465	0.011577106	0.01195072	0.012424097	0.013781644	0.010922155	0.012282555	0.012804719	0.012816206	0.010709677	0.012794221	0.014400564	0.012542766	0.014309843	0.012085031	0.007463101	0.012161298	0.01252118	0.010326155	0.012874159	0.012483801	0.016546013	0.012595756	0.011914519	0.009622497	0.012446434	0.012752176	0.013057863	0.013746126	0.014995146	0.01254911	0.012655688	0.011951315
Homologous recombination	ko03440	0.017155771	0.01449396	0.016004699	0.017981359	0.015306889	0.014755443	0.016543856	0.017176497	0.018752554	0.017144974	0.015478359	0.016307708	0.017033544	0.016194069	0.016549019	0.01668127	0.016831401	0.016177906	0.015511965	0.016386902	0.019899095	0.016142915	0.015992589	0.01809441	0.013931116	0.016165977	0.019022054	0.019537841	0.015882117	0.016233981	0.024545376	0.017389919	0.016856652	0.021291405	0.015979998	0.016117519	0.01901543	0.016523561	0.015615759	0.012807916	0.015404304	0.017152687	0.016159088	0.016159258	0.018875336	0.016051846	0.016712017	0.017602134
Non-homologous end-joining	ko03450	0.000079042	9.44E-05	4.17E-05	3.48E-05	0.000166633	0.000119876	3.09E-05	6.85E-05	4.46E-05	3.84E-05	0.000017007	8.57E-05	6.27E-05	2.76E-05	7.94E-05	5.30E-05	9.75E-05	3.56E-05	3.67E-05	2.25E-05	3.32E-05	0.000107972	6.32E-05	6.07E-05	3.01E-05	1.14E-05	3.51E-05	6.86E-05	4.42E-05	4.14E-05	1.02E-05	7.96E-05	5.42E-05	3.54E-05	2.52E-05	3.67E-05	3.09E-05	4.70E-05	1.61E-05	1.16E-05	4.59E-05	6.20E-05	1.36E-05	4.44E-05	4.09E-05	4.74E-05	6.80E-05	3.85E-05
Fanconi anemia pathway	ko03460	0.000016159	0.000011909	7.71E-06	9.45E-06	1.01E-05	3.03E-05	1.36E-05	1.32E-05	1.19E-05	1.13E-05	0.000010981	0.00011536	1.16E-05	1.09E-05	1.83E-05	1.38E-05	1.21E-05	0.000011449	1.46E-05	9.63E-06	7.70E-06	1.01E-05	1.46E-05	1.37E-05	4.66E-06	7.34E-06	2.06E-05	0.000012163	1.67E-05	1.10E-05	3.04E-06	1.40E-05	1.18E-05	8.56E-06	0.000009743	9.52E-06	3.00E-05	1.29E-05	1.05E-05	3.44E-06	1.31E-05	1.39E-05	1.02E-05	1.32E-05	0.000026098	1.24E-05	1.46E-05	8.41E-06
MAPK signaling pathway - yeast	ko04011	0.000418411	0.00035054	0.000312855	0.000425625	0.000385727	0.000401088	0.000411292	0.000406667	0.000424871	0.000379816	0.000373241	0.000436183	0.00039418	0.000386394	0.000419468	0.000382498	0.000387096	0.000361982	0.000355424	0.000338955	0.000448627	0.000412008	0.000369667	0.000449272	0.000275408	0.000354063	0.000327004	0.000380973	0.000428716	0.000417651	0.000598104	0.000409987	0.000401916	0.000508316	0.000421806	0.000313442	0.00022493	0.000375337	0.00033369	0.000199554	0.000359359	0.000404439	0.000345151	0.000372067	0.000284529	0.000373234	0.000385732	0.000430714
Calcium signaling pathway	ko04020	2.43E-05	8.66E-06	3.90E-06	7.45E-05	0.000045568	1.18E-05	2.02E-06	5.54E-05	8.81E-05	5.13E-05	4.63E-06	1.29E-05	5.20E-05	2.52E-05	4.20E-06	3.25E-05	5.86E-05	2.50E-05	4.36E-06	0.000002819	0.000133564	3.03E-05	1.54E-05	6.44E-05	1.36E-05	2.84E-06	4.53E-05	0.000106844	6.59E-06	0.000028345	0.000255348	6.25E-05	4.74E-05	0.000157235	2.80E-05	3.96E-05	6.85E-06	3.09E-05	0.000016781	2.17E-05	5.84E-06	4.88E-05	2.70E-06	3.15E-06	2.82E-05	1.62E-05	3.91E-05	6.93E-05
Cytokine-cytokine receptor interaction	ko04060	0	0	0	0	0	0	0	0	0	0	0	0	0	0	0	0	2.17E-10	0	0	0	0	0	0	0	0	0	0	9.37E-11	0	0	0	0	0	0	0	0	0	0	0	0	0	0	1.85E-10	0	0	0	0	0
NF-kappa B signaling pathway	ko04064	5.50E-10	2.84E-10	0	0	2.70E-10	8.10E-11	1.05E-09	0	4.70E-12	4.34E-11	1.00E-10	7.27E-10	0	0	1.29E-10	0	4.53E-10	5.17E-12	2.00E-11	7.53E-11	4.52E-11	9.21E-11	2.51E-11	1.07E-11	9.35E-10	3.07E-10	2.46E-12	1.12E-10	6.92E-10	3.53E-11	2.31E-12	2.28E-12	8.70E-11	0	2.31E-10	0	1.92E-10	3.91E-11	2.42E-11	4.09E-11	0	1.02E-11	2.52E-10	0	3.77E-12	1.82E-12	0	1.07E-11
Phosphatidylinositol signaling system	ko04070	0.000575974	0.000626941	0.000522966	0.000534175	0.000554065	0.000635067	0.000748511	0.000541405	0.000421512	0.000578975	0.000741167	0.000663334	0.000421982	0.000614373	0.00060504	0.000578305	0.000502271	0.000720323	0.000756344	0.000614676	0.000300687	0.000545044	0.000673544	0.000496008	0.000589766	0.00067087	0.000531328	0.000342207	0.000679238	0.0005906	0.000130318	0.000472299	0.000506069	0.000341647	0.000500125	0.000647626	0.000652763	0.000575633	0.000748372	0.000548581	0.000708186	0.000506334	0.000722016	0.000682286	0.000612819	0.000657518	0.00053514	0.000436545
Neuroactive ligand-receptor interaction	ko04080	1.19E-08	3.10E-09	1.58E-10	1.15E-08	0.000000099	7.67E-08	5.92E-09	1.49E-08	1.06E-09	2.13E-09	1.71E-09	6.03E-08	0.000000001	1.86E-11	6.21E-09	1.54E-08	6.17E-08	5.84E-10	0.000000001	5.07E-10	2.16E-09	7.48E-08	1.41E-08	3.46E-08	1.69E-08	1.88E-08	1.05E-08	2.25E-08	1.62E-08	2.00E-10	5.07E-10	1.74E-08	8.83E-09	1.76E-11	2.09E-09	2.23E-09	4.16E-09	1.84E-09	1.13E-09	5.11E-09	6.08E-09	1.31E-08	1.49E-09	1.42E-11	2.05E-08	2.60E-10	0	4.06E-09
Cell cycle - Caulobacter	ko04112	0.015004599	0.01207393	0.012928789	0.01543186	0.013299039	0.012987751	0.013025657	0.015113084	0.016935518	0.014865978	0.012471881	0.013606061	0.016548824	0.014385216	0.014759212	0.014869986	0.014310776	0.013071855	0.012636359	0.012846135	0.01808787	0.014414675	0.013604167	0.015888623	0.011105113	0.011906374	0.016384201	0.018239832	0.01328393	0.014176443	0.020155719	0.015879887	0.015667992	0.01776586	0.015529333	0.013979212	0.015506798	0.014682487	0.012354004	0.010703945	0.012868567	0.015636032	0.012240499	0.013343262	0.015730007	0.0136596	0.015184695	0.016323482
Meiosis - yeast	ko04113	0.000562145	0.001263236	0.000723163	0.001493939	0.001089346	0.001314018	0.001249098	0.001270965	0.000876007	0.001396665	0.002246639	0.001070711	0.000735335	0.001618357	0.000313902	0.001237537	0.000901722	0.0020128	0.001932573	0.001269678	0.000591311	0.000937636	0.001561368	0.000629652	0.001009516	0.001850732	0.000937643	0.00039378	0.000334632	0.001550495	0.00035953	0.001019728	0.001295651	0.000560518	0.000919347	0.001568881	0.000641099	0.00135878	0.002236468	0.000759656	0.001837156	0.000943523	0.001834317	0.001382246	0.001091149	0.001588504	0.001193181	0.001028561
Oocyte meiosis	ko04114	4.22E-12	2.24E-12	0	0	1.49E-12	0	0	0	0	0	6.68E-13	0	0	0	0	0	8.41E-12	0	0	4.52E-13	0	3.44E-13	0	0	7.07E-12	0	0	3.63E-12	4.10E-12	3.16E-13	0	0	6.46E-13	0	1.27E-12	0	1.72E-12	0	0	0	0	0	8.90E-12	0	0	0	0	0
p53 signaling pathway	ko04115	6.67E-07	8.22E-07	1.01E-06	3.32E-07	1.97E-06	1.89E-06	0.000000612	5.70E-07	3.95E-07	0.000000289	3.21E-07	1.17E-06	6.32E-07	3.04E-07	7.72E-07	0.000000584	1.02E-06	1.94E-07	2.16E-07	8.25E-07	4.59E-07	1.44E-06	5.68E-07	8.55E-07	1.71E-07	1.49E-07	3.81E-07	7.51E-07	1.05E-06	3.50E-07	1.47E-07	6.34E-07	5.67E-07	2.54E-07	5.35E-07	3.38E-07	2.37E-07	4.05E-07	1.23E-07	4.46E-08	3.71E-07	6.49E-07	3.97E-08	3.28E-07	3.55E-07	3.96E-07	4.53E-07	5.37E-07
Sulfur relay system	ko04122	0.005398489	0.004412621	0.005054925	0.006493617	0.005168039	0.004532213	0.004104493	0.00610637	0.007352426	0.005605187	0.003815448	0.005408446	0.006463589	0.005030256	0.004976459	0.005373245	0.006125702	0.004442419	0.003949106	0.004624995	0.008992864	0.00478127	0.004530894	0.006803991	0.004705762	0.004128593	0.005172759	0.008171144	0.005076296	0.005171461	0.013065507	0.006439571	0.005905956	0.00960041	0.005838461	0.004787961	0.003453233	0.005427254	0.00373134	0.004917593	0.004138387	0.006158128	0.004105869	0.004345651	0.004310886	0.004696284	0.00573479	0.00673218
Protein processing in endoplasmic reticulum	ko04141	0.000857593	0.000660763	0.000307177	0.001880409	0.00120299	0.000742349	0.000576929	0.00158148	0.001995727	0.001395557	0.000879767	0.000788419	0.001393152	0.001135773	0.000468979	0.001172696	0.001384547	0.001171572	0.000808835	0.000517356	0.002645963	0.000993382	0.000933904	0.001555199	0.000282952	0.000659972	0.00162593	0.002209108	0.000292828	0.00122418	0.004695141	0.001665326	0.001445012	0.003053489	0.001013415	0.001036873	0.000941486	0.001239695	0.000916321	0.000137511	0.000811512	0.001394967	0.00069457	0.000669846	0.001415814	0.000995265	0.001323826	0.001640336
Lysosome	ko04142	0.002095482	0.003391798	0.001635428	0.004483514	0.002789961	0.003658289	0.004413045	0.003761749	0.00239245	0.00470802	0.007144634	0.002396272	0.002089021	0.00477947	0.001542729	0.003762486	0.002290329	0.006237102	0.00593943	0.003663719	0.0018755	0.002428655	0.00484949	0.002036035	0.00209081	0.006005176	0.002551026	0.000938816	0.001018622	0.00460056	0.000841978	0.002933384	0.003709891	0.001790351	0.002378061	0.006080896	0.001472013	0.003920102	0.008000799	0.000495838	0.005708323	0.00274149	0.005588778	0.004437151	0.003146311	0.004735272	0.003495396	0.002966934
Endocytosis	ko04144	1.23E-06	1.39E-05	3.36E-06	8.36E-07	1.74E-05	9.75E-06	0.000000498	2.67E-06	0.000000951	8.38E-07	2.22E-07	9.20E-06	1.88E-06	6.18E-07	1.96E-06	1.97E-06	7.67E-06	3.24E-06	1.39E-06	1.10E-06	0.000000805	8.66E-06	2.15E-06	1.71E-06	5.98E-06	4.56E-07	0.000001512	1.87E-06	3.37E-06	1.93E-06	0.000000312	3.05E-06	1.86E-06	1.56E-06	1.12E-06	2.31E-06	2.25E-06	2.06E-06	8.66E-07	7.08E-06	1.54E-06	2.27E-06	2.87E-07	4.96E-07	8.24E-07	2.37E-06	2.10E-06	0.000000596
Peroxisome	ko04146	0.001343419	0.002088229	0.001462687	0.001572744	0.00204162	0.002021331	0.001801342	0.001664554	0.001162553	0.001620559	0.002214924	0.001723779	0.001253859	0.001854299	0.001291679	0.001622861	0.001586745	0.00220559	0.002214524	0.001761504	0.000882368	0.001843656	0.001982811	0.001214753	0.001638187	0.00193697	0.001580703	0.000959871	0.001418304	0.001793119	0.000415998	0.001436842	0.001528118	0.000868233	0.001484715	0.001791436	0.001749892	0.001778729	0.002129569	0.001581071	0.002104675	0.001446748	0.002126437	0.00187664	0.001769993	0.002001828	0.001600129	0.001310267
Apoptosis	ko04210	0.000416649	0.000606415	0.000337792	0.000845512	0.000487794	0.000684732	0.000611254	0.000690325	0.000625698	0.000761975	0.001014135	0.000741552	0.000517436	0.000918871	0.000298922	0.000670312	0.000453644	0.000979565	0.000935877	0.000612019	0.000423978	0.000440087	0.000768332	0.000379141	0.000309519	0.000754573	0.001001632	0.000336346	0.000189612	0.000864778	0.000183605	0.0006538	0.000865373	0.000320038	0.000599147	0.000769945	0.001003767	0.000744861	0.001001646	0.000191691	0.000878733	0.000588677	0.000858269	0.000713277	0.001131171	0.00081543	0.000687374	0.000678442
Cardiac muscle contraction	ko04260	3.59E-05	5.71E-05	2.22E-05	4.62E-05	8.09E-05	6.78E-05	4.63E-05	4.59E-05	3.44E-05	4.99E-05	5.77E-05	5.85E-05	3.58E-05	4.98E-05	3.39E-05	4.62E-05	4.75E-05	5.80E-05	5.50E-05	3.35E-05	2.68E-05	6.63E-05	5.22E-05	3.19E-05	2.17E-05	0.000044578	6.30E-05	2.39E-05	2.96E-05	0.000048409	1.03E-05	4.30E-05	4.74E-05	2.41E-05	3.94E-05	5.84E-05	7.17E-05	0.000044121	6.59E-05	5.28E-06	5.27E-05	3.80E-05	4.52E-05	0.000043662	6.78E-05	5.02E-05	4.05E-05	3.89E-05
Vascular smooth muscle contraction	ko04270	4.22E-12	2.24E-12	0	0	1.49E-12	0	0	0	0	0	6.68E-13	0	0	0	0	0	8.41E-12	0	0	4.52E-13	0	3.44E-13	0	0	7.07E-12	0	0	3.63E-12	4.10E-12	3.16E-13	0	0	6.46E-13	0	1.27E-12	0	1.72E-12	0	0	0	0	0	8.90E-12	0	0	0	0	0
Wnt signaling pathway	ko04310	2.29E-06	5.38E-06	9.41E-06	4.86E-06	4.73E-06	4.81E-06	3.04E-06	3.27E-06	4.95E-06	4.69E-06	5.74E-06	4.20E-06	5.75E-06	6.49E-06	0.00000133	4.06E-06	4.99E-06	4.05E-06	4.02E-06	9.11E-06	4.18E-06	4.73E-06	3.29E-06	0.000002541	3.88E-06	7.26E-06	6.66E-06	3.41E-06	1.84E-06	5.71E-06	1.80E-06	3.41E-06	5.01E-06	1.79E-06	9.95E-06	3.66E-06	6.37E-06	5.38E-06	0.00000426	2.40E-06	4.19E-06	4.02E-06	7.16E-06	4.43E-06	0.000005297	5.89E-06	3.63E-06	9.98E-06
Notch signaling pathway	ko04330	2.29E-06	5.38E-06	9.41E-06	4.86E-06	4.73E-06	4.81E-06	3.04E-06	3.27E-06	4.95E-06	4.69E-06	5.74E-06	4.20E-06	5.75E-06	6.49E-06	0.00000133	4.06E-06	4.99E-06	4.05E-06	4.02E-06	9.11E-06	4.18E-06	4.73E-06	3.29E-06	0.000002541	3.88E-06	7.26E-06	6.66E-06	3.41E-06	1.84E-06	5.71E-06	1.80E-06	3.41E-06	5.01E-06	1.79E-06	9.95E-06	3.66E-06	6.37E-06	5.38E-06	0.00000426	2.40E-06	4.19E-06	4.02E-06	7.16E-06	4.43E-06	0.000005297	5.89E-06	3.63E-06	9.98E-06
VEGF signaling pathway	ko04370	2.40E-05	5.60E-06	6.93E-07	0.000072845	4.01E-05	5.97E-06	1.89E-06	5.39E-05	8.80E-05	4.50E-05	4.07E-06	1.27E-06	5.04E-05	2.52E-05	4.10E-06	3.06E-05	5.42E-05	2.50E-05	3.13E-06	2.03E-06	0.000128418	2.36E-05	1.43E-05	6.37E-05	7.29E-07	2.12E-06	4.50E-05	0.000106765	1.75E-06	2.77E-05	0.000255294	6.13E-05	4.68E-05	0.000156291	2.76E-05	2.19E-05	4.76E-06	3.08E-05	6.44E-06	1.24E-07	4.39E-06	4.81E-05	2.38E-06	3.06E-06	2.77E-05	1.59E-05	3.85E-05	6.55E-05
Focal adhesion	ko04510	1.15E-05	1.28E-05	2.29E-05	6.87E-06	8.45E-06	8.69E-06	1.01E-05	5.65E-06	1.12E-05	8.70E-06	0.000005635	3.64E-06	1.17E-05	8.86E-06	1.28E-05	7.58E-06	0.000012749	3.53E-06	5.08E-06	0.000015905	7.30E-06	0.000014859	5.33E-06	0.000008589	3.34E-05	1.22E-05	5.98E-06	7.71E-06	2.39E-05	6.70E-06	2.31E-06	7.25E-06	0.000009063	5.81E-06	0.000015574	4.51E-06	1.46E-05	5.65E-06	3.35E-06	4.82E-05	0.000006155	0.000009201	9.60E-06	8.94E-06	3.55E-06	0.000007167	6.58E-06	1.16E-05
ECM-receptor interaction	ko04512	1.15E-05	1.28E-05	2.29E-05	6.87E-06	8.45E-06	8.69E-06	1.01E-05	5.65E-06	1.12E-05	8.70E-06	0.000005635	3.64E-06	1.17E-05	8.86E-06	1.28E-05	7.58E-06	0.000012749	3.53E-06	5.08E-06	0.000015905	7.30E-06	0.000014859	5.33E-06	0.000008589	3.34E-05	1.22E-05	5.98E-06	7.71E-06	2.39E-05	6.70E-06	2.31E-06	7.25E-06	0.000009063	5.81E-06	0.000015574	4.51E-06	1.46E-05	5.65E-06	3.35E-06	4.82E-05	0.000006155	0.000009201	9.60E-06	8.94E-06	3.55E-06	0.000007167	6.58E-06	1.16E-05
Cell adhesion molecules (CAMs)	ko04514	0	0	0	0	0	6.54E-11	0	0	0	0	0	0	0	0	0	0	0	0	0	0	0	5.17E-12	2.29E-11	0	7.59E-11	1.10E-10	0	0	0	0	0	0	0	0	0	0	0	0	0	4.44E-10	0	0	8.99E-12	0	0	2.42E-11	0	0
Complement and coagulation cascades	ko04610	2.11E-07	2.08E-05	2.09E-05	3.18E-06	1.19E-05	9.83E-06	3.02E-07	0.000003058	1.29E-07	1.23E-05	1.09E-06	5.51E-06	3.23E-06	2.38E-07	2.19E-07	4.26E-06	1.49E-05	9.85E-07	3.95E-06	5.01E-06	9.95E-06	4.09E-06	9.30E-07	2.17E-06	7.95E-05	2.47E-06	8.16E-07	4.30E-07	2.57E-05	1.79E-06	2.25E-07	0.000001932	8.56E-07	2.15E-06	8.93E-07	3.65E-05	1.02E-05	3.35E-07	2.21E-05	0.000131461	5.73E-06	2.34E-06	1.86E-06	7.77E-08	0.000001288	1.55E-06	1.86E-06	7.45E-06
Antigen processing and presentation	ko04612	0.000150436	0.000190654	0.00012012	0.000205897	0.000157798	0.000203194	0.000180712	0.000213585	0.000163025	0.000209272	0.000251291	0.000238217	0.000179682	0.000242208	0.00013839	0.000213654	0.000146654	0.000259159	0.000269791	0.00017553	0.000138141	0.000148122	0.000230828	0.000148617	0.000110921	0.000175806	0.000237639	0.000147764	9.24E-05	0.000232744	5.60E-05	0.000192026	0.000212042	0.000101943	0.00019716	0.000251079	0.000235506	0.000232534	0.000255647	0.000108177	0.000251516	0.000186763	0.000233329	0.000217455	0.000270017	0.000242129	0.000216624	0.000189985
Renin-angiotensin system	ko04614	0.000332141	0.000210581	0.000108938	0.000260399	0.000167921	0.000240315	0.00046853	0.000245432	0.000200186	0.000278383	0.000375027	0.00017794	0.000158648	0.000302815	0.000369121	0.000268047	0.000172359	0.000374226	0.000391477	0.000231912	0.000087741	0.000199471	0.000338094	0.00026018	0.000110986	0.000269207	0.000466692	0.000130836	0.000359193	0.000291597	5.28E-05	0.000205561	0.000228377	0.000183293	0.000208509	0.000252872	0.000650926	0.000277692	0.000365367	3.50E-05	0.000344576	0.000233109	0.000343242	0.000360332	0.000558159	0.000338319	0.000242397	0.000178593
NOD-like receptor signaling pathway	ko04621	0.00074475	0.000517171	0.000303554	0.000562938	0.000415438	0.000583936	0.001032672	0.000580065	0.00043112	0.000604445	0.000908625	0.000487606	0.000423631	0.000699338	0.000832789	0.000644892	0.000419583	0.000847583	0.000888411	0.000544544	0.000276153	0.000471433	0.000784951	0.000626413	0.000332258	0.000687318	0.000616032	0.000356506	0.000655712	0.00065897	0.000147621	0.000486599	0.000506778	0.000419254	0.000535376	0.000592886	0.000697878	0.00063589	0.000841753	0.000163902	0.000819587	0.000540686	0.000767168	0.000815259	0.000725494	0.000749498	0.00058097	0.000427326
RIG-I-like receptor signaling pathway	ko04622	0.000118298	5.27E-05	5.05E-05	2.86E-05	0.000047668	0.000060831	0.000115995	3.56E-05	6.09E-05	5.72E-05	0.000032378	0.000135859	8.78E-05	5.91E-05	0.000155159	6.89E-05	4.95E-05	2.40E-05	4.49E-05	2.73E-05	4.50E-05	4.98E-05	5.20E-05	9.10E-05	9.97E-05	2.00E-05	3.79E-05	0.000068036	0.00017233	3.03E-05	1.91E-05	4.98E-05	5.07E-05	0.00005785	0.000114696	2.58E-05	7.17E-05	4.27E-05	2.31E-05	0.000109186	4.06E-05	6.87E-05	1.44E-05	5.90E-05	3.17E-05	4.42E-05	4.78E-05	4.13E-05
Plant-pathogen interaction	ko04626	0.002276882	0.002753341	0.002827879	0.002181373	0.00248606	0.002682083	0.002658642	0.002295805	0.001958988	0.002363869	0.002911331	0.002864177	0.002291416	0.002645672	0.002372307	0.002511085	0.002318326	0.00274509	0.002832564	0.002909182	0.00155689	0.002514573	0.002638396	0.002049796	0.002583317	0.003003265	0.002289994	0.001833298	0.00235476	0.002464341	0.000626579	0.002163927	0.002338306	0.001390135	0.002595874	0.002396285	0.002497875	0.002481581	0.002756503	0.002391664	0.00279413	0.002264688	0.002966967	0.002730388	0.002420586	0.002650616	0.002367938	0.00212729
Hematopoietic cell lineage	ko04640	0.000126226	0.000176642	8.23E-05	0.000211821	0.000132688	0.000179887	0.000239537	0.000197228	0.000116162	0.00019874	0.000307788	0.000131778	8.20E-05	0.000245095	9.76E-05	0.000184274	0.000124476	0.000323126	0.000324985	0.000199091	5.49E-05	0.000129198	0.000253525	0.000114192	0.000051281	0.000228204	0.000406897	5.05E-05	6.11E-05	0.000233709	4.30E-05	0.000143405	0.000169911	8.98E-05	0.00012683	0.000202083	0.000516219	0.00020943	0.000304556	0.000005629	0.000282179	0.000140476	0.000310111	0.00024743	0.00049775	0.000255973	0.000180097	0.000125549
Fc gamma R-mediated phagocytosis	ko04666	2.52E-05	1.98E-05	4.13E-06	7.37E-05	5.77E-05	1.58E-05	0.000002424	5.66E-05	8.90E-05	4.59E-05	4.31E-06	1.05E-05	0.000052301	2.58E-05	6.09E-06	3.26E-05	0.00006189	2.83E-05	4.55E-06	3.20E-06	0.000129316	3.23E-05	1.65E-05	6.54E-05	0.000006718	2.58E-06	4.66E-05	0.000108687	5.21E-06	2.97E-05	0.000255657	6.44E-05	0.000048705	0.000157883	2.88E-05	0.000024356	7.02E-06	3.29E-05	7.32E-06	7.20E-06	5.93E-06	5.04E-05	0.00000267	3.56E-06	2.85E-05	1.84E-05	4.07E-05	6.61E-05
Long-term potentiation	ko04720	4.22E-12	2.24E-12	0	0	1.49E-12	0	0	0	0	0	6.68E-13	0	0	0	0	0	8.41E-12	0	0	4.52E-13	0	3.44E-13	0	0	7.07E-12	0	0	3.63E-12	4.10E-12	3.16E-13	0	0	6.46E-13	0	1.27E-12	0	1.72E-12	0	0	0	0	0	8.90E-12	0	0	0	0	0
Synaptic vesicle cycle	ko04721	5.27E-06	1.87E-05	8.04E-06	1.40E-05	0.000015369	1.25E-05	1.07E-05	1.10E-05	1.14E-05	1.40E-05	1.92E-05	8.55E-06	1.44E-05	0.000016346	6.86E-06	1.29E-05	8.22E-06	1.44E-05	1.33E-05	1.05E-05	9.52E-06	1.96E-05	1.02E-05	8.11E-06	5.07E-06	1.06E-05	1.74E-05	0.000009462	7.16E-06	1.63E-05	5.06E-06	1.05E-05	1.29E-05	6.09E-06	2.34E-05	1.12E-05	1.45E-05	1.61E-05	1.50E-05	1.43E-06	1.25E-05	1.31E-05	1.12E-05	9.68E-06	1.33E-05	1.81E-05	1.25E-05	0.00002351
Neurotrophin signaling pathway	ko04722	4.22E-12	2.24E-12	0	0	1.49E-12	0	0	0	0	0	6.68E-13	0	0	0	0	0	8.41E-12	0	0	4.52E-13	0	3.44E-13	0	0	7.07E-12	0	0	3.63E-12	4.10E-12	3.16E-13	0	0	6.46E-13	0	1.27E-12	0	1.72E-12	0	0	0	0	0	8.90E-12	0	0	0	0	0
Retrograde endocannabinoid signaling	ko04723	8.19E-05	0.000236187	0.000137224	0.000252893	0.000195752	0.000233007	0.000192959	0.000215119	0.000139695	0.000210617	0.000318249	0.000237546	0.000107209	0.000270616	4.46E-05	0.000193304	0.00015793	0.000330372	0.000327216	0.000210711	8.32E-05	0.000202225	0.000240443	0.000097152	0.000153255	0.0002377	9.60E-05	4.88E-05	0.000052759	0.000252457	4.81E-05	0.000174687	0.000227931	8.11E-05	0.000151899	0.000231732	0.000049396	0.000216553	0.000279757	0.000129957	0.000287153	0.000152982	0.000308541	0.000225318	0.00011503	0.000253397	0.000184548	0.000150517
Glutamatergic synapse	ko04724	0.000408255	0.000398786	0.000356232	0.000550556	0.00037658	0.000418218	0.000418071	0.000517191	0.00050192	0.000537813	0.000552982	0.000343647	0.000468976	0.000513512	0.000357925	0.000479098	0.000410724	0.000501337	0.0004975	0.000420235	0.000578867	0.00044897	0.000478487	0.000463572	0.000329477	0.00049932	0.000566259	0.000444668	0.000287549	0.000547418	0.000661661	0.000501789	0.000507754	0.000542342	0.000469344	0.000567733	0.000497563	0.000508623	0.000600379	0.000251781	0.000500915	0.000480131	0.000470927	0.000451675	0.00056823	0.000501811	0.000500659	0.000534647
Cholinergic synapse	ko04725	1.05E-05	6.17E-05	0.000180138	7.93E-06	6.32E-05	4.85E-05	1.39E-05	1.01E-05	7.69E-06	9.16E-06	1.46E-05	2.21E-05	1.78E-05	9.06E-06	8.85E-06	0.00001183	0.000073349	1.45E-05	1.14E-05	0.000148285	6.01E-06	1.51E-05	1.55E-05	1.01E-05	8.05E-05	0.000132662	8.40E-06	9.80E-06	1.83E-05	7.79E-06	1.46E-06	1.09E-05	9.60E-06	5.69E-06	9.98E-06	7.89E-06	1.18E-05	9.26E-06	1.52E-05	5.17E-05	2.11E-05	0.000010002	0.000095764	0.000043767	0.000008032	1.07E-05	1.06E-05	7.42E-06
Serotonergic synapse	ko04726	8.29E-06	7.46E-06	9.55E-06	3.15E-06	9.03E-06	8.21E-06	3.78E-06	6.76E-06	5.42E-06	3.91E-06	1.96E-06	4.98E-06	7.65E-06	3.97E-06	1.09E-05	6.53E-06	0.000007959	2.46E-06	3.81E-06	4.24E-06	0.000006302	6.85E-06	6.05E-06	7.55E-06	7.41E-06	8.81E-07	3.83E-06	8.02E-06	9.73E-06	4.06E-06	1.80E-06	7.96E-06	7.17E-06	3.90E-06	0.000004695	4.37E-06	5.35E-06	6.35E-06	1.63E-06	3.78E-06	4.95E-06	7.83E-06	1.64E-06	4.89E-06	4.25E-06	4.71E-06	7.54E-06	3.97E-06
GABAergic synapse	ko04727	0.000437375	0.000469513	0.00040708	0.000638462	0.000423628	0.000475941	0.000477472	0.000575885	0.00056146	0.000635744	0.000673211	0.00037777	0.000535654	0.000611957	0.000378152	0.000550532	0.000451349	0.000589442	0.000587349	0.00048288	0.00063679	0.000495066	0.000545267	0.000499833	0.000427984	0.000590693	0.000620025	0.000473289	0.000329071	0.000630893	0.000685446	0.00055582	0.000588734	0.000572326	0.00056862	0.000683585	0.00052499	0.000581357	0.000736231	0.000358518	0.000587563	0.000537008	0.00054804	0.000509741	0.000611857	0.000584568	0.00055973	0.00063245
Dopaminergic synapse	ko04728	1.11E-05	7.35E-06	7.78E-06	5.14E-06	9.00E-06	9.64E-06	7.31E-06	8.75E-06	7.21E-06	6.13E-06	0.000004767	5.46E-06	9.28E-06	6.45E-06	1.41E-05	8.64E-06	8.00E-06	5.28E-06	6.44E-06	5.47E-06	7.24E-06	7.97E-06	8.71E-06	9.71E-06	5.47E-06	2.96E-06	8.34E-06	9.39E-06	1.18E-05	6.29E-06	2.24E-06	9.56E-06	9.03E-06	5.34E-06	6.75E-06	0.00000626	1.05E-05	8.39E-06	4.28E-06	0.000003404	7.36E-06	9.72E-06	4.08E-06	7.87E-06	9.57E-06	0.000007156	9.61E-06	5.44E-06
Olfactory transduction	ko04740	4.22E-12	2.24E-12	0	0	1.49E-12	0	0	0	0	0	6.68E-13	0	0	0	0	0	8.41E-12	0	0	4.52E-13	0	3.44E-13	0	0	7.07E-12	0	0	3.63E-12	4.10E-12	3.16E-13	0	0	6.46E-13	0	1.27E-12	0	1.72E-12	0	0	0	0	0	8.90E-12	0	0	0	0	0
Phototransduction	ko04744	4.22E-12	2.24E-12	0	0	1.49E-12	0	0	0	0	0	6.68E-13	0	0	0	0	0	8.41E-12	0	0	4.52E-13	0	3.44E-13	0	0	7.07E-12	0	0	3.63E-12	4.10E-12	3.16E-13	0	0	6.46E-13	0	1.27E-12	0	1.72E-12	0	0	0	0	0	8.90E-12	0	0	0	0	0
Phototransduction - fly	ko04745	4.22E-12	2.24E-12	0	0	1.49E-12	0	0	0	0	0	6.68E-13	0	0	0	0	0	8.41E-12	0	0	4.52E-13	0	3.44E-13	0	0	7.07E-12	0	0	3.63E-12	4.10E-12	3.16E-13	0	0	6.46E-13	0	1.27E-12	0	1.72E-12	0	0	0	0	0	8.90E-12	0	0	0	0	0
Regulation of actin cytoskeleton	ko04810	5.47E-11	2.90E-11	0	0	1.93E-11	6.54E-11	0	0	0	0	8.67E-12	0	0	0	0	0	1.52E-11	0	0	5.87E-12	0	9.63E-12	2.29E-11	0	1.68E-10	1.10E-10	0	6.57E-12	5.32E-11	4.10E-12	0	0	8.38E-12	0	1.65E-11	0	2.23E-11	0	0	4.44E-10	0	0	4.42E-11	0	0	2.42E-11	0	0
Insulin signaling pathway	ko04910	0.00206204	0.001105029	0.000972055	0.001232633	0.001009033	0.001338006	0.001871891	0.001459341	0.001402215	0.001514817	0.001474561	0.001492799	0.001715701	0.001500276	0.002232403	0.001665495	0.001121843	0.001399142	0.001556214	0.000999152	0.001123376	0.001221849	0.001692497	0.00159507	0.001373054	0.00105801	0.001291603	0.001597784	0.001670577	0.001445266	0.000345502	0.001522831	0.001478316	0.001061717	0.001529297	0.001584906	0.001351383	0.001472963	0.001548249	0.001531878	0.00161029	0.001554535	0.00113179	0.00165805	0.001400263	0.001459294	0.001632072	0.001326246
GnRH signaling pathway	ko04912	1.23E-06	1.39E-05	3.36E-06	8.36E-07	1.74E-05	9.75E-06	0.000000498	2.67E-06	0.000000951	8.38E-07	2.22E-07	9.20E-06	1.88E-06	6.18E-07	1.96E-06	1.97E-06	7.67E-06	3.24E-06	1.39E-06	1.10E-06	0.000000805	8.66E-06	2.15E-06	1.71E-06	5.98E-06	4.56E-07	0.000001512	1.87E-06	3.37E-06	1.93E-06	0.000000312	3.05E-06	1.86E-06	1.56E-06	1.12E-06	2.31E-06	2.25E-06	2.06E-06	8.66E-07	7.08E-06	1.54E-06	2.27E-06	2.87E-07	4.96E-07	8.24E-07	2.37E-06	2.10E-06	0.000000596
Progesterone-mediated oocyte maturation	ko04914	0.000150436	0.000190654	0.00012012	0.000205897	0.000157798	0.000203194	0.000180712	0.000213585	0.000163025	0.000209272	0.000251291	0.000238217	0.000179682	0.000242208	0.00013839	0.000213654	0.000146654	0.000259159	0.000269791	0.00017553	0.000138141	0.000148122	0.000230828	0.000148617	0.000110921	0.000175806	0.000237639	0.000147764	9.24E-05	0.000232744	5.60E-05	0.000192026	0.000212042	0.000101943	0.00019716	0.000251079	0.000235506	0.000232534	0.000255647	0.000108177	0.000251516	0.000186763	0.000233329	0.000217455	0.000270017	0.000242129	0.000216624	0.000189985
Melanogenesis	ko04916	4.56E-08	4.92E-08	7.56E-08	1.84E-07	4.16E-06	3.24E-06	0.000000008	6.92E-07	2.95E-07	1.37E-07	6.13E-09	2.42E-06	2.02E-07	0.000000337	0.000000234	4.09E-07	2.30E-06	8.37E-09	2.03E-08	4.55E-08	8.54E-07	3.14E-06	5.63E-07	2.41E-07	0.000000078	1.01E-07	6.24E-08	2.28E-07	4.02E-07	2.79E-08	1.03E-07	9.18E-07	7.85E-07	6.54E-08	1.52E-07	3.32E-07	1.45E-07	1.13E-07	1.62E-09	0.000000031	2.76E-07	3.97E-07	2.60E-09	5.82E-09	6.05E-08	1.98E-08	2.27E-07	6.86E-08
Adipocytokine signaling pathway	ko04920	0.000384569	0.000916039	0.000480793	0.000822945	0.000863218	0.000916898	0.000761599	0.000802923	0.000446056	0.00076588	0.00122523	0.000924399	0.000377221	0.000928011	0.000255094	0.000724094	0.000633337	0.001226075	0.001201276	0.000813973	0.000301651	0.000731998	0.00098214	0.000403514	0.000468096	0.001011434	0.000848524	0.000244069	0.000245462	0.000911156	0.000196192	0.000620599	0.000710266	0.000314504	0.000481687	0.000893299	0.000904657	0.000906224	0.001176849	0.000312893	0.001090464	0.000573754	0.001162922	0.000882511	0.001020333	0.00103817	0.000719013	0.000505668
Type II diabetes mellitus	ko04930	0.000235759	0.000222511	0.000278508	0.000176937	0.000195831	0.000221938	0.000245886	0.000190053	0.000177884	0.000200159	0.000217292	0.000245464	0.000199903	0.000207772	0.000254574	0.000216525	0.000203782	0.000208771	0.000224245	0.000263446	0.000145787	0.000220762	0.000223532	0.000197791	0.000254837	0.000243481	0.00021326	0.000180347	0.000258341	0.000197571	5.04E-05	0.000188311	0.000198349	0.000129206	0.00020525	0.000218747	0.000270092	0.000205874	0.000217518	0.000261333	0.000225504	0.000200808	0.000243016	0.00024148	0.000234016	0.000212644	0.000204383	0.000181442
Type I diabetes mellitus	ko04940	0.00042086	0.000369663	0.000395735	0.000516316	0.00036137	0.000383054	0.000412213	0.000467949	0.000499798	0.000474212	0.000410514	0.000376643	0.000424247	0.000430142	0.000390402	0.000421945	0.000437787	0.000403889	0.000404064	0.000413263	0.000597745	0.000421821	0.000394954	0.000497725	0.000373511	0.000428304	0.000480576	0.000440901	0.000388222	0.000483129	0.000826825	0.000468581	0.000452792	0.000637614	0.000419474	0.000475422	0.000432465	0.000442319	0.000447936	0.000349721	0.000396602	0.00044918	0.000415978	0.000399978	0.000467829	0.000422451	0.0004377	0.000488078
Aldosterone-regulated sodium reabsorption	ko04960	0.000035486	2.96E-05	1.74E-05	4.43E-05	2.62E-05	3.49E-05	4.57E-05	0.000037896	0.000033483	4.86E-05	0.000057296	3.35E-05	3.44E-05	4.91E-05	3.33E-05	4.25E-05	2.32E-05	5.14E-05	5.22E-05	3.20E-05	2.62E-05	3.47E-05	4.65E-05	3.01E-05	1.64E-05	4.33E-05	6.05E-05	2.21E-05	2.49E-05	4.50E-05	9.86E-06	3.46E-05	4.35E-05	2.20E-05	3.87E-05	5.43E-05	6.84E-05	4.10E-05	6.43E-05	0.000003224	4.93E-05	3.42E-05	4.48E-05	4.35E-05	6.68E-05	4.47E-05	3.73E-05	3.83E-05
Endocrine and other factor-regulated calcium reabsorption	ko04961	3.55E-05	2.96E-05	1.74E-05	4.43E-05	2.62E-05	3.49E-05	4.57E-05	3.79E-05	0.000033483	4.86E-05	5.73E-05	3.35E-05	3.44E-05	4.91E-05	3.33E-05	4.25E-05	2.32E-05	5.14E-05	5.22E-05	3.20E-05	0.000026184	3.47E-05	4.65E-05	3.01E-05	1.64E-05	4.33E-05	6.05E-05	2.21E-05	2.49E-05	4.50E-05	9.86E-06	3.46E-05	4.35E-05	2.20E-05	3.87E-05	5.43E-05	6.84E-05	4.10E-05	6.43E-05	3.23E-06	4.93E-05	3.42E-05	4.48E-05	4.35E-05	6.68E-05	4.47E-05	3.73E-05	0.000038314
Vasopressin-regulated water reabsorption	ko04962	5.27E-06	1.87E-05	8.04E-06	1.40E-05	0.000015369	1.25E-05	1.07E-05	1.10E-05	1.14E-05	1.40E-05	1.92E-05	8.55E-06	1.44E-05	0.000016346	6.86E-06	1.29E-05	8.22E-06	1.44E-05	1.33E-05	1.05E-05	9.52E-06	1.96E-05	1.02E-05	8.11E-06	5.07E-06	1.06E-05	1.74E-05	0.000009462	7.16E-06	1.63E-05	5.06E-06	1.05E-05	1.29E-05	6.09E-06	2.34E-05	1.12E-05	1.45E-05	1.61E-05	1.50E-05	1.43E-06	1.25E-05	1.31E-05	1.12E-05	9.68E-06	1.33E-05	1.81E-05	1.25E-05	0.00002351
Proximal tubule bicarbonate reclamation	ko04964	5.66E-05	0.000131436	0.000125937	0.000107495	0.00012718	0.000124922	0.000085218	8.59E-05	7.92E-05	0.000134154	0.000137214	0.000139918	9.22E-05	0.000116024	5.23E-05	0.000101979	9.90E-05	0.000111179	0.00011198	0.000124453	9.72E-05	0.000140187	9.39E-05	6.22E-05	0.000137592	0.000148036	0.000115297	5.11E-05	8.74E-05	0.000104816	0.000031981	8.35E-05	0.000107937	0.000049658	0.000112924	0.000192761	0.000121961	9.98E-05	0.000183671	0.000134252	0.000110381	8.41E-05	0.000121085	9.17E-05	0.000109908	0.000106994	8.33E-05	0.000115857
Salivary secretion	ko04970	0.000035486	2.96E-05	1.74E-05	4.43E-05	2.62E-05	3.49E-05	4.57E-05	0.000037896	0.000033483	4.86E-05	0.000057296	3.35E-05	3.44E-05	4.91E-05	3.33E-05	4.25E-05	2.32E-05	5.14E-05	5.22E-05	3.20E-05	2.62E-05	3.47E-05	4.65E-05	3.01E-05	1.64E-05	4.33E-05	6.05E-05	2.21E-05	2.49E-05	4.50E-05	9.86E-06	3.46E-05	4.35E-05	2.20E-05	3.87E-05	5.43E-05	6.84E-05	4.10E-05	6.43E-05	0.000003224	4.93E-05	3.42E-05	4.48E-05	4.35E-05	6.68E-05	4.47E-05	3.73E-05	3.83E-05
Gastric acid secretion	ko04971	0.000035486	2.96E-05	1.74E-05	4.43E-05	2.62E-05	3.49E-05	4.57E-05	0.000037896	0.000033483	4.86E-05	0.000057296	3.35E-05	3.44E-05	4.91E-05	3.33E-05	4.25E-05	2.32E-05	5.14E-05	5.22E-05	3.20E-05	2.62E-05	3.47E-05	4.65E-05	3.01E-05	1.64E-05	4.33E-05	6.05E-05	2.21E-05	2.49E-05	4.50E-05	9.86E-06	3.46E-05	4.35E-05	2.20E-05	3.87E-05	5.43E-05	6.84E-05	4.10E-05	6.43E-05	0.000003224	4.93E-05	3.42E-05	4.48E-05	4.35E-05	6.68E-05	4.47E-05	3.73E-05	3.83E-05
Pancreatic secretion	ko04972	3.55E-05	2.96E-05	1.74E-05	4.43E-05	2.63E-05	3.50E-05	4.57E-05	3.79E-05	3.35E-05	0.000048598	5.73E-05	3.36E-05	3.44E-05	4.91E-05	3.33E-05	0.000042559	2.33E-05	5.14E-05	5.22E-05	3.20E-05	2.62E-05	3.48E-05	4.65E-05	0.000030161	1.64E-05	4.34E-05	6.05E-05	2.22E-05	0.000024927	4.50E-05	9.86E-06	3.47E-05	4.35E-05	2.20E-05	3.87E-05	5.43E-05	6.84E-05	4.10E-05	6.43E-05	3.23E-06	0.000049332	3.42E-05	4.48E-05	4.35E-05	6.68E-05	4.47E-05	3.73E-05	3.83E-05
Carbohydrate digestion and absorption	ko04973	0.001337884	0.000718427	0.000518299	0.001010841	0.000579162	0.000794524	0.001576224	0.000965752	0.000981523	0.001085191	0.001134901	0.000560051	0.000864877	0.001053101	0.00146069	0.001024977	0.000733471	0.001109769	0.001151584	0.000719765	0.000824294	0.000756728	0.001099762	0.001152027	0.000749497	0.000819753	0.001412366	0.000827256	0.001181124	0.001057364	0.000898488	0.000942853	0.000943015	0.001088424	0.000887355	0.000998106	0.001797353	0.000958336	0.001180711	0.000717606	0.001087966	0.000977745	0.000953437	0.0011656	0.001569896	0.001062721	0.000975153	0.000844448
Protein digestion and absorption	ko04974	0.0008492	0.001867407	0.00084854	0.002264689	0.001442995	0.001929462	0.002189354	0.002071386	0.001050187	0.002178978	0.003928153	0.001388562	0.000829491	0.002563535	0.000383147	0.001941143	0.001224304	0.003525086	0.003398276	0.002102706	0.000508425	0.001267487	0.002688931	0.000889951	0.00091242	0.003259326	0.002992689	0.000315083	0.000155866	0.00243286	0.000441805	0.001448127	0.001733447	0.000765077	0.001226792	0.002118067	0.003269124	0.002175331	0.003869429	7.04E-05	0.003175669	0.001329099	0.003302143	0.002432553	0.00365462	0.002667901	0.001814353	0.001260255
Fat digestion and absorption	ko04975	3.03E-07	3.10E-07	8.01E-08	1.78E-06	3.53E-07	2.84E-07	4.81E-08	2.94E-07	1.63E-06	1.12E-06	0.000000116	7.83E-08	8.20E-07	1.25E-06	8.94E-08	4.74E-07	7.86E-08	4.97E-07	1.90E-07	6.91E-08	8.69E-07	1.27E-07	2.03E-08	4.77E-08	2.01E-08	1.05E-08	6.57E-07	1.47E-07	1.16E-07	1.01E-06	0.000000121	9.63E-07	0.000002366	3.09E-07	3.74E-07	1.30E-06	7.58E-09	2.30E-07	4.58E-07	0.000000007	2.46E-08	5.31E-07	1.43E-08	3.63E-09	2.28E-07	6.24E-08	3.31E-07	1.04E-06
Bile secretion	ko04976	3.63E-05	5.01E-05	0.000025217	4.57E-05	6.22E-05	5.76E-05	4.75E-05	4.22E-05	3.44E-05	4.96E-05	5.82E-05	0.000050352	3.56E-05	4.99E-05	0.000034443	0.000045129	4.01E-05	0.00005584	5.43E-05	3.57E-05	2.76E-05	5.52E-05	5.03E-05	3.24E-05	2.48E-05	4.44E-05	6.23E-05	2.39E-05	2.95E-05	4.73E-05	1.02E-05	3.98E-05	4.66E-05	2.36E-05	3.96E-05	5.74E-05	7.17E-05	4.32E-05	6.57E-05	1.07E-05	5.19E-05	0.000036782	4.54E-05	4.37E-05	6.77E-05	4.78E-05	3.92E-05	3.87E-05
Mineral absorption	ko04978	0.000231028	0.000251558	0.00024292	0.000226117	0.000229374	0.000271923	0.000246723	0.000250686	0.000216004	0.000240161	0.000279244	0.000360798	0.000249362	0.000279086	0.000250481	0.000269686	0.000214821	0.000261655	0.000280866	0.000264025	0.000197054	0.000335055	0.000265153	0.000220264	0.000203644	0.000239895	0.000392268	0.000220416	0.000288297	0.000259599	7.93E-05	0.000238648	0.000255912	0.000136769	0.000299075	0.000241011	0.00047211	0.000273728	0.000251485	0.000194534	0.000274017	0.000260795	0.000269294	0.000270037	0.000423666	0.000280275	0.000261162	0.000250592
Alzheimers disease	ko05010	0.000840948	0.00074883	0.000662706	0.000684547	0.000589899	0.000712039	0.001028328	0.000640416	0.000631069	0.000734713	0.000875604	0.000631994	0.000607786	0.000821393	0.000927845	0.000735752	0.000597605	0.000814414	0.000891626	0.000723857	0.000447609	0.00064498	0.000794052	0.000714191	0.000847606	0.000698559	0.000955204	0.000493881	0.001098116	0.000775029	0.000200153	0.000596325	0.000689983	0.000468581	0.000840897	0.000711939	0.001254568	0.000779086	0.000818677	0.000893916	0.000826081	0.000689669	0.000817392	0.000850513	0.001012496	0.00087231	0.000662079	0.000733098
Parkinsons disease	ko05012	0.000156903	0.000122139	8.19E-05	8.49E-05	0.000134921	0.000126618	0.000165476	0.000106704	8.29E-05	0.000108217	0.000105875	8.76E-05	0.000093324	9.53E-05	0.000173382	0.000116735	0.000113441	0.000120331	0.000126381	7.93E-05	6.28E-05	0.000117716	0.000127406	0.000115439	0.000136902	0.000076503	0.00013137	0.000102722	0.00013776	0.000102284	1.78E-05	0.000105501	8.57E-05	0.00008633	7.72E-05	0.00013373	0.000157871	9.67E-05	0.000130834	0.000163869	0.000124716	0.000104	9.76E-05	0.000130623	0.000158391	0.000107568	0.000112319	8.03E-05
Amyotrophic lateral sclerosis (ALS)	ko05014	3.41E-05	0.000201969	0.000262228	6.20E-05	0.000182412	0.000144039	5.83E-05	7.33E-05	3.26E-05	8.15E-05	9.20E-05	8.83E-05	5.31E-05	5.92E-05	3.00E-05	6.84E-05	0.000162351	0.000095119	9.44E-05	0.000197237	4.48E-05	8.39E-05	8.14E-05	4.58E-05	0.000336692	0.000188269	2.92E-05	3.42E-05	0.000149221	6.61E-05	1.19E-05	5.67E-05	5.22E-05	3.25E-05	5.05E-05	0.000144368	6.10E-05	6.44E-05	0.000138127	0.000418223	0.000103966	5.88E-05	0.00015653	9.08E-05	3.68E-05	7.74E-05	6.24E-05	0.000053079
Huntingtons disease	ko05016	0.000251168	0.000374691	0.000385087	0.000235833	0.000336091	0.000325159	0.000321537	0.00024454	0.00019938	0.00025731	0.000293662	0.000211568	0.000221578	0.000270434	0.000285842	0.000259872	0.000309127	0.00029681	0.000311064	0.000352756	0.000171289	0.000239946	0.000276686	0.000234062	0.000478292	0.000326242	0.000177962	0.000172193	0.00042103	0.000264172	6.69E-05	0.000229199	0.000243676	0.000158392	0.000253141	0.000314526	0.00021928	0.00025878	0.00030494	0.000568685	0.000301008	0.000249905	0.000341299	0.00029978	0.000179888	0.000295777	0.000240605	0.000231421
Prion diseases	ko05020	9.71E-06	4.21E-05	3.76E-05	6.12E-06	3.15E-05	2.25E-05	3.19E-06	1.20E-05	9.83E-06	7.08E-06	0.000002795	1.27E-05	1.66E-05	4.95E-06	1.05E-05	0.000012081	3.24E-05	6.05E-06	7.90E-06	1.01E-05	7.49E-06	1.53E-05	8.87E-06	0.000011383	0.000124012	4.02E-06	7.21E-06	1.71E-05	4.96E-05	6.16E-06	1.72E-06	0.000013546	9.69E-06	6.98E-06	1.14E-05	6.47E-06	2.53E-05	9.14E-06	4.32E-06	0.000199624	1.15E-05	1.31E-05	3.33E-06	0.000004095	5.49E-06	7.62E-06	1.11E-05	0.000007248
Cocaine addiction	ko05030	8.27E-06	5.72E-06	6.78E-06	3.12E-06	7.68E-06	7.62E-06	3.77E-06	6.65E-06	5.41E-06	0.000003871	1.92E-06	4.20E-06	7.63E-06	3.97E-06	1.09E-05	6.46E-06	6.66E-06	2.42E-06	3.49E-06	3.68E-06	6.30E-06	6.17E-06	5.95E-06	7.49E-06	4.62E-06	8.55E-07	3.83E-06	8.02E-06	9.71E-06	4.03E-06	1.80E-06	7.83E-06	7.11E-06	3.90E-06	4.69E-06	4.36E-06	0.000004026	6.35E-06	1.42E-06	3.18E-06	4.53E-06	7.83E-06	1.50E-06	4.89E-06	4.25E-06	4.70E-06	7.54E-06	3.96E-06
Amphetamine addiction	ko05031	8.27E-06	5.72E-06	6.78E-06	3.12E-06	7.68E-06	7.62E-06	3.77E-06	6.65E-06	5.41E-06	0.000003871	1.92E-06	4.20E-06	7.63E-06	3.97E-06	1.09E-05	6.46E-06	6.66E-06	2.42E-06	3.49E-06	3.68E-06	6.30E-06	6.17E-06	5.95E-06	7.49E-06	4.62E-06	8.55E-07	3.83E-06	8.02E-06	9.71E-06	4.03E-06	1.80E-06	7.83E-06	7.11E-06	3.90E-06	4.69E-06	4.36E-06	0.000004026	6.35E-06	1.42E-06	3.18E-06	4.53E-06	7.83E-06	1.50E-06	4.89E-06	4.25E-06	4.70E-06	7.54E-06	3.96E-06
Morphine addiction	ko05032	8.90E-06	2.46E-05	1.97E-05	7.86E-06	4.60E-05	0.000031625	7.50E-06	1.29E-05	1.17E-05	9.80E-06	5.09E-06	3.28E-05	2.00E-05	1.03E-05	1.22E-05	1.47E-05	2.70E-05	5.42E-06	5.97E-06	7.61E-06	1.15E-05	3.74E-05	9.31E-06	1.14E-05	1.64E-05	1.75E-06	1.02E-05	1.68E-05	1.08E-05	9.69E-06	4.16E-06	1.74E-05	1.44E-05	0.000007144	1.89E-05	9.02E-06	1.15E-05	0.000010647	3.26E-06	9.71E-06	7.58E-06	1.45E-05	1.70E-06	5.11E-06	4.82E-06	9.65E-06	1.29E-05	0.000013493
Alcoholism	ko05034	8.31E-06	1.50E-05	8.62E-06	3.76E-06	3.00E-05	0.000021555	3.79E-06	9.64E-06	5.64E-06	4.64E-06	1.97E-06	1.48E-05	8.02E-06	4.09E-06	1.10E-05	7.71E-06	1.71E-05	4.61E-06	0.000004305	4.08E-06	6.34E-06	1.98E-05	8.31E-06	0.000007758	6.74E-06	0.000001297	4.73E-06	8.34E-06	1.03E-05	5.06E-06	1.86E-06	1.12E-05	8.58E-06	4.53E-06	4.76E-06	5.64E-06	5.46E-06	7.19E-06	1.95E-06	3.81E-06	5.93E-06	8.72E-06	1.66E-06	4.89E-06	4.40E-06	6.22E-06	8.38E-06	4.09E-06
Bacterial invasion of epithelial cells	ko05100	0.001913101	0.001468694	0.001686151	0.000759949	0.000829296	0.001029252	0.00163766	0.00089442	0.001293476	0.001059187	0.000807608	0.000535879	0.001477862	0.001095394	0.002434141	0.001139849	0.001126538	0.000613472	0.000925689	0.000939289	0.001034081	0.000909865	0.001072048	0.001562118	0.003781696	0.000721323	0.000923817	0.001311824	0.003505181	0.000882822	0.000373517	0.001017489	0.001149579	0.000862002	0.001720213	0.000770101	0.002016509	0.001151203	0.000632579	0.005196795	0.001043044	0.00136283	0.000628383	0.001225986	0.000758194	0.001126068	0.001086391	0.001056385
Vibrio cholerae infection	ko05110	2.70E-06	5.51E-05	5.93E-05	9.17E-06	0.000052843	2.83E-05	1.39E-06	1.94E-05	7.89E-06	0.000007561	0.000002254	2.55E-05	7.14E-06	7.07E-06	1.01E-05	1.34E-05	3.71E-05	6.81E-06	9.25E-06	1.37E-05	8.14E-06	2.64E-05	7.58E-06	7.54E-06	0.000082441	1.84E-06	6.04E-06	6.69E-06	5.74E-05	8.43E-06	3.33E-06	1.51E-05	1.51E-05	4.25E-06	9.53E-06	1.04E-05	0.000028256	1.05E-05	6.52E-06	7.92E-05	1.08E-05	1.86E-05	5.67E-06	7.57E-07	2.79E-06	1.44E-05	1.15E-05	5.51E-06
Vibrio cholerae pathogenic cycle	ko05111	0.001074071	0.003768961	0.00209986	0.001375858	0.004595707	0.003388666	0.001263075	0.001716152	0.001130362	0.001431647	0.001683802	0.002887799	0.001312198	0.001545653	0.001079411	0.001542445	0.002853259	0.0019657	0.00186831	0.001405563	0.000945978	0.00320075	0.00175796	0.001113967	0.004075455	0.001317391	0.001985823	0.001016308	0.001807349	0.001635867	0.000393735	0.001637383	0.001549688	0.000821422	0.001506124	0.001706356	0.002742223	0.001571483	0.001809006	0.005339835	0.0018945	0.001411508	0.001476662	0.001336686	0.00202008	0.00177535	0.001487529	0.001331061
Epithelial cell signaling in Helicobacter pylori infection	ko05120	0.002634639	0.002234612	0.002957911	0.001975974	0.001853155	0.002292279	0.0027007	0.002092089	0.001966926	0.002246345	0.002314153	0.002773303	0.002333811	0.002343487	0.002876239	0.002402366	0.002087106	0.002216718	0.002401921	0.002869458	0.001672163	0.00233357	0.002385761	0.00223883	0.002438594	0.002632873	0.002676672	0.002009118	0.002582834	0.002238634	0.000570623	0.002081288	0.002234748	0.001410903	0.002363056	0.002467135	0.003197191	0.002306092	0.002350186	0.002470331	0.002425622	0.002219513	0.002671451	0.002701975	0.002861863	0.002350005	0.002244982	0.002117432
Pathogenic Escherichia coli infection	ko05130	0.000009684	0.000194016	0.000218463	1.66E-05	7.20E-05	6.73E-05	6.70E-06	2.02E-05	0.000022023	1.90E-05	2.58E-05	3.33E-05	2.78E-05	2.41E-05	6.46E-06	1.91E-05	0.000125601	6.93E-06	2.87E-05	5.59E-05	0.000021617	0.000019239	7.07E-06	1.55E-05	0.000762403	2.14E-05	1.84E-05	1.58E-05	0.000238187	2.42E-05	1.01E-05	1.59E-05	2.02E-05	6.57E-06	5.20E-05	1.52E-05	0.000103812	1.97E-05	2.77E-05	0.001234273	5.14E-05	0.000026665	1.90E-05	3.98E-06	3.89E-06	3.07E-05	1.87E-05	5.23E-05
Shigellosis	ko05131	2.78E-06	0.000460918	0.000438537	4.86E-06	0.000227061	0.000152527	5.41E-06	3.08E-05	1.68E-06	7.59E-06	1.96E-05	9.10E-05	4.73E-06	2.70E-06	1.51E-06	1.57E-05	0.00026906	3.21E-05	5.93E-05	0.000101788	8.02E-07	5.68E-05	1.31E-05	1.64E-05	0.001472294	4.08E-05	0.000010817	5.66E-06	0.000423062	1.96E-05	0.000004224	1.79E-05	5.19E-06	9.27E-06	4.71E-06	2.48E-05	0.000211303	1.11E-05	4.42E-05	0.002334687	9.44E-05	2.63E-05	3.83E-05	1.24E-06	4.57E-06	3.36E-05	2.13E-05	5.67E-07
Salmonella infection	ko05132	0.001101308	0.002148017	0.002654188	0.001268858	0.001659616	0.00175844	0.001071339	0.00136924	0.001240614	0.001220344	0.001434221	0.002029301	0.001418186	0.001394468	0.001134224	0.001359582	0.001822618	0.001319012	0.001407829	0.002016816	0.001295465	0.001948705	0.001321186	0.00122334	0.003872242	0.001807972	0.00150996	0.00129248	0.001855522	0.001355781	0.000977868	0.001333488	0.001418418	0.000989642	0.001483039	0.001199294	0.001917153	0.001398233	0.001267805	0.005335247	0.001525207	0.001375719	0.001667226	0.00139626	0.001521248	0.0013578	0.001384842	0.001313707
Pertussis	ko05133	0.000752148	0.008091825	0.011439665	0.001420155	0.006654867	0.005346801	0.001547974	0.001950358	0.000901688	0.001341895	0.002182216	0.008004821	0.001186279	0.001561294	0.000556519	0.001712788	0.006183073	0.002475218	0.002313875	0.007722805	0.000862048	0.003762535	0.001867178	0.001057724	0.013837542	0.006728931	0.001261356	0.000799738	0.003853798	0.001732137	0.000535471	0.001571452	0.001429587	0.000773573	0.001105485	0.001808644	0.003104634	0.001664847	0.002210974	0.017478016	0.002805258	0.001534266	0.005528502	0.002767288	0.001244288	0.002173195	0.001570508	0.000952331
Legionellosis	ko05134	0.00236882	0.002221265	0.002512607	0.002220328	0.002017821	0.002263388	0.002440858	0.002174265	0.002187571	0.002433633	0.002401425	0.002480944	0.002396457	0.002432587	0.002439743	0.002389308	0.002108954	0.002217534	0.002389193	0.002546065	0.002139397	0.002313247	0.002305394	0.002242777	0.00217472	0.002396128	0.002531301	0.002077599	0.002459351	0.002399578	0.001448489	0.002160372	0.002293649	0.001818202	0.002658272	0.002731987	0.002745065	0.002399045	0.002542904	0.002111768	0.002342796	0.002289548	0.002448848	0.002418785	0.002543127	0.002448375	0.002269137	0.002610862
Leishmaniasis	ko05140	5.50E-10	2.84E-10	0	0	2.70E-10	8.10E-11	1.05E-09	0	4.70E-12	4.34E-11	1.00E-10	7.27E-10	0	0	1.29E-10	0	4.53E-10	5.17E-12	2.00E-11	7.53E-11	4.52E-11	9.21E-11	2.51E-11	1.07E-11	9.35E-10	3.07E-10	2.46E-12	1.12E-10	6.92E-10	3.53E-11	2.31E-12	2.28E-12	8.70E-11	0	2.31E-10	0	1.92E-10	3.91E-11	2.42E-11	4.09E-11	0	1.02E-11	2.52E-10	0	3.77E-12	1.82E-12	0	1.07E-11
Chagas disease (American trypanosomiasis)	ko05142	9.18E-05	0.000150247	0.000138621	0.000107833	0.00010708	0.000105526	0.000119789	0.000090116	6.54E-05	9.93E-05	0.000131529	8.17E-05	0.000043133	0.000115112	6.21E-05	8.67E-05	0.00010702	0.000143783	0.000166497	0.000110673	0.000030006	0.000080328	0.000139789	0.000067446	0.000288448	0.000099619	0.000187422	2.91E-05	0.000136352	0.000110361	1.95E-05	7.15E-05	9.34E-05	4.56E-05	6.28E-05	9.87E-05	0.000285335	8.99E-05	0.000137253	0.00039353	0.000141626	7.26E-05	0.00014105	0.000111919	0.000228698	0.000112082	8.08E-05	6.15E-05
African trypanosomiasis	ko05143	0.000742215	0.000242413	0.000269828	0.000262252	0.000220573	0.000283054	0.000637022	0.000324298	0.000421921	0.000324337	0.000199694	0.000168213	0.000434247	0.000358151	0.000887349	0.000402859	0.000312377	0.000226365	0.000329261	0.000198475	0.000409275	0.000295131	0.000393653	0.000565494	0.000370771	0.000089121	0.000381778	0.000488556	0.0008	0.000322345	0.0001304	0.000439951	0.000437837	0.000348788	0.000370991	0.000322325	0.000492667	0.000390044	0.000156354	0.000452912	0.00029411	0.000489041	0.000166347	0.000421465	0.000414411	0.000367152	0.00041882	0.00029164
Toxoplasmosis	ko05145	4.95E-07	1.29E-06	0.000001221	1.77E-06	2.36E-06	0.000003168	4.66E-07	9.15E-07	2.16E-07	6.33E-06	6.51E-07	9.97E-06	0.000001757	2.41E-07	0.00000012	1.90E-06	1.26E-06	0.000000177	0.000000988	7.47E-07	5.27E-06	4.75E-06	6.97E-07	1.04E-06	5.75E-07	3.91E-07	5.09E-07	3.72E-07	1.16E-06	8.02E-07	0.000000079	7.43E-07	5.25E-07	1.02E-06	6.45E-07	1.77E-05	7.54E-07	2.74E-07	1.02E-05	1.40E-07	6.76E-07	8.35E-07	7.94E-08	1.13E-07	7.02E-07	0.000000293	5.35E-07	4.12E-06
Amoebiasis	ko05146	0.000370212	0.000345839	0.000256876	0.000392949	0.000316589	0.000369066	0.00036177	0.000438963	0.000384285	0.000388322	0.000407508	0.000338631	0.000435019	0.000494748	0.000368032	0.000425865	0.000303417	0.000478358	0.000501165	0.00036746	0.000361093	0.000355592	0.000473724	0.000346276	0.000114365	0.00030521	0.000513816	0.000428739	0.000260702	0.000461086	0.000141561	0.00042333	0.000451258	0.000230843	0.000447148	0.00042735	0.000519054	0.00052474	0.000346026	8.43E-05	0.000462055	0.000440146	0.000453006	0.000462023	0.000551155	0.000506144	0.0004702	0.000375736
Staphylococcus aureus infection	ko05150	0.002742401	0.000873171	0.000692767	0.001030276	0.000771313	0.001056599	0.002411972	0.001191886	0.001677037	0.001187925	0.000656833	0.000725952	0.001664152	0.001031378	0.003696502	0.001500982	0.001026821	0.000704496	0.000996358	0.00066998	0.001467563	0.00117936	0.001402013	0.002439005	0.001364547	0.000317136	0.001059641	0.001938852	0.007295924	0.001060318	0.001474969	0.001346979	0.001273894	0.001913494	0.002198381	0.000752666	0.001672213	0.00119198	0.000455419	0.000979734	0.000948652	0.002148594	0.000418402	0.001506784	0.000942437	0.001161132	0.001462103	0.001228744
Tuberculosis	ko05152	0.001907676	0.001637096	0.001637336	0.001816573	0.001586681	0.001713972	0.001947978	0.001848772	0.001785105	0.001828149	0.001826674	0.001576621	0.001803927	0.001839708	0.001916827	0.00183027	0.001706701	0.001884129	0.001928698	0.001800053	0.001777507	0.001770248	0.001895134	0.001880212	0.001430057	0.001753729	0.0019228	0.001816648	0.001773775	0.001838203	0.001823324	0.001800738	0.001764164	0.001856013	0.00179094	0.001858826	0.002066506	0.001840989	0.001827557	0.001331728	0.001869334	0.001816377	0.001896288	0.001923025	0.002028931	0.001848429	0.001846282	0.001731752
Hepatitis C	ko05160	7.35E-07	4.87E-08	5.13E-08	4.05E-08	5.35E-08	1.12E-07	7.74E-07	7.55E-08	1.34E-07	1.12E-07	7.27E-08	4.24E-08	1.71E-07	9.36E-08	0.00000095	1.86E-07	9.98E-08	6.66E-08	1.04E-07	4.35E-08	5.54E-08	2.01E-07	0.000000207	4.62E-07	1.60E-07	7.15E-09	7.94E-08	2.26E-07	8.71E-07	8.97E-08	1.53E-08	1.31E-07	6.88E-08	2.97E-07	1.86E-07	2.44E-08	7.35E-08	8.92E-08	1.64E-08	0.000000084	1.10E-07	2.20E-07	2.54E-08	3.37E-07	7.24E-08	1.21E-07	1.21E-07	9.26E-08
Measles	ko05162	7.35E-07	4.87E-08	5.13E-08	4.05E-08	5.35E-08	1.12E-07	7.74E-07	7.55E-08	1.34E-07	1.12E-07	7.27E-08	4.24E-08	1.71E-07	9.36E-08	0.00000095	1.86E-07	9.98E-08	6.66E-08	1.04E-07	4.35E-08	5.54E-08	2.01E-07	0.000000207	4.62E-07	1.60E-07	7.15E-09	7.94E-08	2.26E-07	8.71E-07	8.97E-08	1.53E-08	1.31E-07	6.88E-08	2.97E-07	1.86E-07	2.44E-08	7.35E-08	8.92E-08	1.64E-08	0.000000084	1.10E-07	2.20E-07	2.54E-08	3.37E-07	7.24E-08	1.21E-07	1.21E-07	9.26E-08
Influenza A	ko05164	3.07E-05	2.26E-05	4.99E-05	5.66E-05	2.85E-05	2.16E-05	1.27E-05	4.78E-05	6.07E-05	4.90E-05	1.07E-05	2.31E-05	4.67E-05	2.52E-05	2.05E-05	3.32E-05	5.16E-05	1.40E-05	1.44E-05	4.12E-05	0.000105664	2.60E-05	0.000017818	6.07E-05	2.33E-05	3.76E-05	5.33E-05	6.05E-05	1.79E-05	4.36E-05	0.000178125	5.22E-05	3.93E-05	0.000109916	0.000030588	5.81E-05	0.000033996	3.60E-05	3.35E-05	1.34E-05	1.60E-05	4.43E-05	2.64E-05	2.06E-05	4.69E-05	2.36E-05	3.98E-05	5.81E-05
Herpes simplex infection	ko05168	9.02E-07	7.74E-07	7.91E-07	2.74E-07	1.96E-06	1.76E-06	0.000001156	3.58E-07	3.07E-07	2.58E-07	3.33E-07	1.14E-06	3.87E-07	2.49E-07	9.93E-07	4.65E-07	1.07E-06	2.18E-07	1.84E-07	6.86E-07	1.91E-07	1.51E-06	4.83E-07	8.81E-07	0.000000288	1.39E-07	3.24E-07	5.41E-07	1.39E-06	2.95E-07	7.31E-08	4.77E-07	3.32E-07	3.84E-07	5.13E-07	1.84E-07	1.92E-07	2.74E-07	0.000000127	1.06E-07	2.69E-07	4.97E-07	4.96E-08	3.75E-07	0.000000297	3.89E-07	0.000000225	4.58E-07
Epstein-Barr virus infection	ko05169	0	0	0	0	0	2.61E-09	0	0	0	0	0	0	0	0	0	0	0	0	0	0	0	2.06E-10	9.15E-10	0	0.000000003	4.38E-09	0	0	0	0	0	0	0	0	0	0	0	0	0	1.77E-08	0	0	3.59E-10	0	0	0.000000001	0	0
Pathways in cancer	ko05200	0.000252054	0.000378747	0.000452752	0.000461758	0.000430686	0.000339376	0.000236093	0.000409789	0.000463107	0.000387874	0.000336448	0.000455097	0.000388837	0.0003715	0.000177559	0.000368384	0.000457493	0.000376482	0.000323197	0.000438036	0.000555057	0.000363203	0.000315854	0.000376505	0.000358029	0.000413062	0.00042846	0.000497758	0.000220726	0.00036595	0.000818899	0.000409536	0.00039815	0.000580545	0.000371578	0.000357453	0.000341395	0.000391561	0.00033039	0.000344233	0.000322853	0.000379409	0.000404265	0.000307313	0.00039489	0.000361155	0.000369371	0.000462312
Transcriptional misregulation in cancer	ko05202	1.85E-08	2.97E-06	5.48E-09	0.000000085	3.55E-06	1.63E-06	2.63E-09	3.43E-07	4.42E-08	6.62E-08	3.47E-09	1.21E-06	9.37E-08	4.32E-08	1.32E-08	1.41E-07	1.16E-06	7.85E-07	2.16E-07	1.79E-09	4.91E-09	1.57E-06	2.70E-07	5.07E-08	9.19E-08	4.89E-08	2.41E-07	9.85E-08	5.42E-09	3.67E-07	1.91E-08	3.84E-07	1.75E-07	2.30E-07	3.69E-08	5.40E-07	7.08E-08	3.02E-07	1.44E-07	3.43E-09	0.000000142	2.33E-07	2.13E-08	3.05E-10	0.000000026	4.76E-07	2.50E-07	1.66E-08
Viral carcinogenesis	ko05203	0.000230221	0.000215662	0.000273786	0.000160137	0.000206161	0.00021965	0.000226471	0.000176633	0.000171009	0.000184215	0.000181088	0.000222655	0.000194191	0.000187177	0.000251866	0.000198953	0.00020456	0.000181668	0.000197495	0.000246755	0.000142378	0.000224103	0.000203362	0.00018907	0.000248149	0.000213567	0.000207274	0.000177893	0.000258159	0.000177718	4.59E-05	0.000180661	0.000186591	0.000123837	0.000195072	0.000201782	0.000269573	0.000182787	0.000185195	0.000261926	0.00019987	0.000191173	0.000216074	0.000221686	0.000224579	0.000187576	0.000190119	0.000171102
Chemical carcinogenesis	ko05204	7.58E-05	0.000285872	0.00015645	2.69E-05	0.000383062	0.000247992	0.000077981	6.69E-05	3.54E-05	3.31E-05	2.74E-05	0.000178218	0.000041178	2.40E-05	9.73E-05	5.34E-05	0.000218252	6.22E-05	5.24E-05	5.47E-05	2.16E-05	0.000233795	6.87E-05	6.98E-05	0.000372516	2.65E-05	3.29E-05	4.64E-05	0.000214344	4.31E-05	8.17E-06	7.26E-05	4.38E-05	4.50E-05	4.08E-05	0.000044049	0.000110183	4.20E-05	3.21E-05	0.000513967	6.36E-05	6.02E-05	2.22E-05	4.05E-05	2.14E-05	5.86E-05	4.53E-05	0.000022011
Colorectal cancer	ko05210	1.68E-07	0.000000725	7.40E-07	2.34E-07	1.91E-06	1.64E-06	3.82E-07	2.82E-07	1.73E-07	1.46E-07	2.60E-07	1.10E-06	2.15E-07	0.000000155	4.32E-08	2.78E-07	9.66E-07	1.51E-07	7.99E-08	6.42E-07	1.36E-07	1.31E-06	2.76E-07	4.19E-07	1.28E-07	1.32E-07	2.45E-07	3.15E-07	5.22E-07	2.06E-07	5.78E-08	3.46E-07	2.64E-07	8.77E-08	3.27E-07	1.60E-07	1.18E-07	1.84E-07	1.11E-07	2.22E-08	1.59E-07	2.78E-07	2.43E-08	3.85E-08	2.25E-07	2.67E-07	1.04E-07	3.66E-07
Renal cell carcinoma	ko05211	9.21E-05	0.000175721	0.000306307	0.000246553	0.000260628	0.000124366	4.62E-05	0.000188956	0.000289221	0.000169298	7.66E-05	0.000209428	0.000196925	0.000118025	3.02E-05	0.000146026	0.000297097	0.000110284	4.62E-05	0.000239221	0.000408794	0.000202179	7.77E-05	0.000220044	0.000235099	0.000218923	0.000180765	0.000341709	0.000117666	0.000123364	0.000760162	0.000208799	0.000174992	0.000473258	0.000158442	9.93E-05	9.51E-05	0.000150313	6.86E-05	0.000227188	0.00006341	0.00018317	0.000154841	7.85E-05	0.000116565	0.000109398	0.000144645	0.000257071
Glioma	ko05214	4.22E-12	2.24E-12	0	0	1.49E-12	0	0	0	0	0	6.68E-13	0	0	0	0	0	8.41E-12	0	0	4.52E-13	0	3.44E-13	0	0	7.07E-12	0	0	3.63E-12	4.10E-12	3.16E-13	0	0	6.46E-13	0	1.27E-12	0	1.72E-12	0	0	0	0	0	8.90E-12	0	0	0	0	0
Prostate cancer	ko05215	0.000163892	0.000225095	0.000135073	0.000254572	0.000183945	0.000239397	0.000220283	0.000251949	0.000187861	0.00025012	0.000324275	0.00026286	0.000197443	0.000294932	0.000143538	0.000249419	0.000168158	0.00032666	0.000333014	0.000214465	0.00015013	0.000170454	0.000279487	0.000163822	0.000126552	0.000236041	0.000256649	0.00015255	9.34E-05	0.000281745	6.44E-05	0.000220663	0.000252872	0.00011648	0.000219999	0.00029496	0.000236717	0.000273279	0.000324077	0.000108256	0.000310279	0.000212139	0.000295116	0.000262182	0.000292566	0.000291554	0.000251076	0.000216469
Bladder cancer	ko05219	9.20E-05	8.48E-05	0.000157172	2.20E-05	7.38E-05	6.56E-05	7.45E-05	3.58E-05	4.63E-05	3.07E-05	1.29E-05	7.70E-05	6.22E-05	2.82E-05	0.000116448	5.31E-05	8.72E-05	1.86E-05	2.88E-05	0.000102083	4.09E-05	4.35E-05	4.39E-05	7.43E-05	0.000169263	7.05E-05	2.80E-05	7.12E-05	0.000145431	3.03E-05	0.000011629	0.000048572	4.24E-05	4.26E-05	4.67E-05	2.68E-05	5.14E-05	4.56E-05	0.000007522	0.000204782	3.76E-05	5.77E-05	0.000055957	6.40E-05	2.49E-05	3.67E-05	4.74E-05	3.26E-05
Chronic myeloid leukemia	ko05220	2.29E-06	5.38E-06	9.41E-06	4.86E-06	4.73E-06	4.81E-06	3.04E-06	3.27E-06	4.95E-06	4.69E-06	5.74E-06	4.20E-06	5.75E-06	6.49E-06	0.00000133	4.06E-06	4.99E-06	4.05E-06	4.02E-06	9.11E-06	4.18E-06	4.73E-06	3.29E-06	0.000002541	3.88E-06	7.26E-06	6.66E-06	3.41E-06	1.84E-06	5.71E-06	1.80E-06	3.41E-06	5.01E-06	1.79E-06	9.95E-06	3.66E-06	6.37E-06	5.38E-06	0.00000426	2.40E-06	4.19E-06	4.02E-06	7.16E-06	4.43E-06	0.000005297	5.89E-06	3.63E-06	9.98E-06
Small cell lung cancer	ko05222	7.23E-06	6.99E-06	1.69E-05	4.45E-06	7.53E-06	7.01E-06	6.14E-06	3.97E-06	5.91E-06	4.61E-06	2.84E-06	3.25E-06	6.48E-06	4.78E-06	7.60E-06	4.64E-06	8.76E-06	0.000002987	3.16E-06	1.42E-05	3.94E-06	0.000008173	4.06E-06	5.30E-06	8.13E-06	1.11E-05	3.40E-06	4.87E-06	8.80E-06	0.000004129	9.60E-07	5.30E-06	6.10E-06	3.55E-06	6.03E-06	3.37E-06	4.39E-06	3.33E-06	1.91E-06	6.47E-06	3.73E-06	0.000005454	8.94E-06	6.92E-06	3.01E-06	3.74E-06	4.48E-06	5.28E-06
Systemic lupus erythematosus	ko05322	9.09E-06	3.66E-05	3.26E-05	3.18E-05	2.31E-05	3.02E-05	0.000024041	2.41E-05	2.55E-05	3.27E-05	5.91E-05	1.56E-05	1.89E-05	3.78E-05	4.80E-06	2.33E-05	0.00002528	3.40E-05	3.03E-05	2.57E-05	3.41E-05	1.47E-05	0.000028772	1.19E-05	0.000109138	5.48E-05	0.000017236	1.42E-05	0.000033339	3.61E-05	1.55E-05	2.66E-05	3.86E-05	1.02E-05	1.82E-05	3.64E-05	1.21E-05	4.24E-05	5.78E-05	0.000149269	0.000038737	2.56E-05	2.73E-05	2.13E-05	1.22E-05	4.19E-05	2.57E-05	0.000024414
Primary immunodeficiency	ko05340	0.000575316	0.000417376	0.000287044	0.000341034	0.000407909	0.000483209	0.000574791	0.000438818	0.000350398	0.000382223	0.000436493	0.000492754	0.000390388	0.000415579	0.000630551	0.000455223	0.000378581	0.000466637	0.000503698	0.000328346	0.000229885	0.000401883	0.000519933	0.000450399	0.000374984	0.000308068	0.000495126	0.000375598	0.000545348	0.000421084	9.15E-05	0.000425401	0.000393661	0.000294958	0.000367448	0.000347874	0.00064604	0.00044168	0.000397764	0.000400336	0.00049317	0.000430156	0.000398265	0.000508689	0.000583511	0.000460029	0.000459894	0.000288499
Hypertrophic cardiomyopathy (HCM)	ko05410	6.96E-06	0.000009876	4.46E-06	1.36E-05	1.03E-05	1.27E-05	1.38E-05	0.000011638	7.64E-06	1.60E-05	3.36E-05	6.64E-06	7.31E-06	1.40E-05	5.35E-06	1.21E-05	7.17E-06	2.03E-05	1.81E-05	1.07E-05	4.09E-06	7.90E-06	1.86E-05	6.42E-06	1.59E-05	0.000032771	1.14E-05	3.52E-06	2.25E-05	1.42E-05	2.37E-06	9.05E-06	1.16E-05	5.14E-06	0.000009647	1.18E-05	1.19E-05	0.000013011	3.54E-05	2.33E-06	2.15E-05	1.07E-05	1.59E-05	1.34E-05	1.52E-05	1.56E-05	1.16E-05	8.42E-06
Arrhythmogenic right ventricular cardiomyopathy (ARVC)	ko05412	0	0	0	0	0	6.54E-11	0	0	0	0	0	0	0	0	0	0	0	0	0	0	0	5.17E-12	2.29E-11	0	7.59E-11	1.10E-10	0	0	0	0	0	0	0	0	0	0	0	0	0	4.44E-10	0	0	8.99E-12	0	0	2.42E-11	0	0
Dilated cardiomyopathy	ko05414	0	0	0	0	0	6.54E-11	0	0	0	0	0	0	0	0	0	0	0	0	0	0	0	5.17E-12	2.29E-11	0	7.59E-11	1.10E-10	0	0	0	0	0	0	0	0	0	0	0	0	0	4.44E-10	0	0	8.99E-12	0	0	2.42E-11	0	0
Viral myocarditis	ko05416	1.68E-07	0.000000725	7.40E-07	2.34E-07	1.91E-06	1.64E-06	3.82E-07	2.82E-07	1.73E-07	1.46E-07	2.60E-07	1.10E-06	2.15E-07	0.000000155	4.32E-08	2.78E-07	9.66E-07	1.51E-07	7.99E-08	6.42E-07	1.36E-07	1.31E-06	2.76E-07	4.19E-07	1.28E-07	1.32E-07	2.45E-07	3.15E-07	5.22E-07	2.06E-07	5.78E-08	3.46E-07	2.64E-07	8.77E-08	3.27E-07	1.60E-07	1.18E-07	1.84E-07	1.11E-07	2.22E-08	1.59E-07	2.78E-07	2.43E-08	3.85E-08	2.25E-07	2.67E-07	1.04E-07	3.66E-07
[truncated: 6 more columns]
