# Supplementary material for: Gut Microbiota in Children With Cystic Fibrosis: A Taxonomic and Functional Dysbiosis
Source: Sci Rep. 2019 Dec 9;9:18593. doi: 10.1038/s41598-019-55028-7 (PMC6901462; doi:10.1038/s41598-019-55028-7)
Supplement: Supplementary file 5 — Supplementary Dataset 4 [file 41598_2019_55028_MOESM5_ESM.csv]

compound	compound_ID	description	HC39	HC11	HC37	HC29	CF36	CF33	CF34	CF3	CF32	CF25	CF29	CF27	CF35	CF12	CF22	CF31
0.01_105.0427m/z	HMDB15344	Fomepizole	12439.29004	25002.12268	13126.08985	14312.88357	15562.40491	16732.76349	13941.80076	45446.76107	11307.37792	15527.36329	22948.9876	29787.95364	30792.07747	21518.00693	25896.979	21791.07197
0.02_102.0553m/z	HMDB36458	1-Aminocyclopropanecarboxylic acid	2049.911548	2691.981585	1828.531022	2595.157469	2566.347471	2436.939584	2217.814581	5417.041108	1869.517334	2772.403125	4039.898777	4396.542366	3204.606752	3474.558655	3103.052122	2848.209944
0.02_115.0505m/z	HMDB03646	N-Methylhydantoin	3091.882437	3783.635884	3035.600499	3862.640674	4345.793558	4073.918854	3752.971149	8628.517832	3195.969127	3802.177268	5498.816318	6266.397102	5080.463804	5454.982908	4682.224479	4429.890753
0.02_138.0663m/z	HMDB15086	Isoniazid	236.6263162	402.3467209	579.7409876	668.0952422	864.5736067	1137.854347	714.295487	1974.208642	468.5230264	1637.00267	1155.927832	1224.700805	906.0501747	1031.73563	595.0496292	527.9404411
0.02_140.0819m/z	HMDB12234	Histidinal	2016.453272	3305.971108	3420.101762	3918.890419	4647.922598	4712.160576	4009.081361	10063.24679	3603.715787	4022.052746	5621.120719	5963.840339	4511.787232	5812.240486	4028.897267	3244.047403
0.02_156.0769m/z	HMDB00177	L-Histidine	941.0949593	1002.176957	1003.069876	1562.248423	1400.954365	1509.1058	1610.313313	3481.975049	1402.262097	1188.644275	2293.190492	2356.477621	1691.371098	1860.210974	1215.76373	1206.634238
0.02_228.1959m/z	HMDB37390	Tsibulin 1	11305.32155	23716.0126	12616.44475	11213.9153	12502.93435	10977.09263	13611.87543	48385.46781	8558.957351	14448.21673	26907.25961	18574.12435	21947.00825	15801.4691	26185.95324	13894.4771
0.02_284.2947m/z	HMDB34146	Octadecanamide	10096.33695	14725.84146	9194.625977	12021.19641	14553.63699	12593.43374	10090.85501	24241.4172	7847.507857	15008.50074	15838.97988	19451.8587	14730.36156	12888.93511	13763.7037	12087.1932
0.03_127.1232m/z	HMDB29722	1,2,5-Trimethyl-1H-pyrrole	1714.251566	2464.552587	1660.098515	2617.127124	2602.063175	2370.267547	2718.115688	4595.810999	2042.553654	3107.054803	3530.951352	3577.70234	3034.547333	3138.466828	2439.897411	2485.23978
0.03_129.0660m/z	HMDB31547	L-Cyclo(alanylglycyl)	389.0968069	347.6037311	507.6285495	745.2822433	820.8904807	1066.097999	569.8161717	1470.757232	451.6617779	608.8732971	1044.484288	1120.8392	828.7365774	1126.126238	642.4029678	627.9080441
0.03_134.0714m/z	HMDB33172	3-Methylpyrrolo[1,2-a]pyrazine	1286.248892	1455.889815	1075.286593	1345.667379	1712.888305	2183.489034	1590.050524	3429.666794	1209.937755	1858.322623	3017.929741	2533.73337	2010.498177	1568.877816	1013.258459	1224.773836
0.03_142.0612m/z	HMDB59734	Pyrazin-2-carboxylic acid	473.1031385	368.0701562	550.6943782	790.9811934	656.1682711	1025.371078	767.6799519	2663.456798	785.6486239	1014.984618	1671.767604	1363.588828	1435.74734	1581.275762	970.8849458	1109.533775
0.06_111.0920m/z	HMDB03012	Aniline	4639.050469	5707.790948	4290.827598	5273.9677	6216.664309	6974.101928	5455.473308	12620.481	4582.111336	6669.378507	8125.70404	8069.677137	7255.121673	7769.596297	5719.931896	4663.022556
0.06_131.0816m/z	HMDB29396	L-cis-3-Amino-2-pyrrolidinecarboxylic acid	1942.542268	1957.466398	2473.390014	3452.722093	4427.062539	5165.90454	3541.426009	8963.642929	3540.255757	3042.127721	4239.404183	6403.949342	3926.135253	6688.469696	3923.660009	3658.829574
0.06_136.0870m/z	HMDB33576	7-Azaindolizine	4357.529096	5373.671003	4602.558225	5496.092576	6724.425168	6399.261875	5515.773578	12222.05817	5200.024618	5985.133277	8022.754004	7616.341564	6535.451515	7311.113554	5114.201471	4153.298715
0.06_137.0823m/z	HMDB01216	Tetrahydropteridine	1988.349611	2488.317176	2229.815264	2196.207145	2364.850533	2223.508498	2540.659861	5067.904182	2139.986564	2879.419481	4180.440459	3598.388205	2795.410578	2950.629491	1992.723129	2285.40912
0.06_138.1027m/z	HMDB37282	2-Methyl-5-vinylpyrazine	17110.49329	22966.31993	15807.62325	20603.58797	21763.80792	19658.92571	17809.15181	39637.43217	15462.82103	22049.38467	28266.53117	29227.00574	25045.89827	24165.26258	21554.72466	20385.88502
0.09_128.0820m/z	HMDB03905	Imidazole-4-acetaldehyde	2391.99393	3332.182602	2759.825182	3078.941563	3366.073493	3458.192843	3287.844541	6979.614357	2680.303197	2700.74183	5141.932649	5448.005404	3957.344646	3887.194942	3433.431895	3635.726906
0.24_113.1076m/z	HMDB32973	2,5-Dimethyl-1H-pyrrole	38945.81419	51587.02139	33841.8548	43835.55864	47540.87205	41656.44814	38898.43655	85599.27265	33946.10247	47606.28445	57596.79676	63890.70672	52121.35754	49724.02245	48485.97628	41414.85765
0.24_140.1183m/z	HMDB33438	Na,Na-Dimethylhistamine	26250.11228	33440.42754	22501.26182	27102.5542	32272.86092	26158.02405	25658.30424	54701.89857	21629.46091	28639.99414	37507.43927	43079.17688	33841.66684	32669.62238	32498.22906	27646.30885
0.24_336.3260m/z	HMDB31678	Pipericine	43107.57953	57287.57872	36822.23529	51619.68516	54684.26955	48806.82964	44989.18172	96471.31724	38166.65883	57537.13295	63483.62394	68799.28012	55642.11478	53848.24417	60410.61157	45963.55309
0.26_108.0811m/z	HMDB32972	2,6-Dimethylpyridine	12608.04235	16636.08881	10778.94776	13928.01922	15444.42365	13673.19189	12472.42853	29237.925	10716.49279	15644.62736	19220.29258	22035.74319	17203.38879	16149.38262	16476.58571	13926.52786
0.26_279.0933m/z	HMDB01504	Aminoparathion	14879.86807	19863.9544	13741.64328	17908.11689	19243.37267	17567.46368	14107.51126	37105.66335	12681.17838	19432.71816	23281.16056	26237.19283	19838.24312	20500.559	23617.24103	15703.30072
0.28_101.0713m/z	HMDB33952	Gyromitrin	67984.66011	86812.60751	59383.32246	71494.19685	82447.45685	72930.30113	65556.18072	142726.1764	55960.71912	70556.52646	98783.18764	111364.6485	92422.96385	86627.2621	84296.86982	74418.9919
0.35_205.0860m/z	HMDB35095	7-Ethoxy-4-methyl-2H-1-benzopyran-2-one	0	0	0	0	0	64.14766682	33.41956762	0	0	33.62431017	586.0765389	0	0	183.4551643	95.15558745	0
0.35_315.1955m/z	HMDB39614	3,4,4'-Trihydroxy-5,5'-diisopropyl-2,2'-dimethylbiphenyl	539.191127	87.29775698	289.7062012	262.0017723	3107.346592	2991.100732	0	92.49089131	0	0	12.61299725	116.0694062	0	0	121.9565459	0
0.35_320.0798m/z	HMDB60031	5-(3',5'-Dihydroxyphenyl)-gamma-valerolactone-O-sulphate-O-methyl	0	0	0	0	0	0	0	419.4553491	0	0	0	0	0	153.4815505	632.0485506	0
0.35_347.1853m/z	HMDB34605	Annuolide G	0	0	0	66.84123308	519.4894428	6431.219481	259.8950341	0	0	624.972067	2805.969528	0	0	456.8956937	0	2165.55842
0.35_463.1380m/z	HMDB40533	Artomunoxanthentrione epoxide	0	0	0	0	0	0	0	0	0	0	101.6450884	0	0	0	0	0
0.40_111.0205m/z	HMDB31334	Glycerol alpha-monochlorohydrin	2660.221306	3411.855246	1859.863231	2456.602369	2935.446293	3185.687918	2317.462138	8117.799361	1758.248883	2726.941787	3392.807801	4973.274118	3019.396378	2906.792629	3991.392303	2342.924986
0.40_279.1227m/z	HMDB33262	Solanolone	37.42593171	115.9211816	30.98209494	101.080819	641.8253921	8527.863956	537.6500063	0	82.04317511	45.2064875	5624.272912	0	45.6702042	10934.33961	2764.177847	28.0680585
0.40_315.0862m/z	HMDB37917	2',5-Dihydroxy-4',7-dimethoxyisoflavone	0	0	0	944.7231747	155.1416106	0	54.63775253	7281.133697	0	0	1840.549793	4490.323316	0	465.7090099	11251.80428	0
0.40_321.1697m/z	HMDB41838	beta-zearalenol	250.8596591	0	0	0	3561.025022	28354.95242	5947.545904	0	3903.500199	1610.479634	21328.85576	955.6131597	0	11833.57117	5674.824891	8748.998522
0.40_321.2424m/z	HMDB12567	13-HETE	1582.042383	0	313.0129042	3758.798904	3811.285309	2789.268096	356.4952991	18922.41539	0	316.0812625	0	21945.44484	83.51112993	159.9294675	4062.824894	0
0.40_331.0813m/z	HMDB34009	Trifolian	3253.95318	0	0	1194.041634	384.1943766	507.7712741	72.24705887	20841.75044	0	0	1351.216792	4255.790392	0	2149.011842	14454.2195	0
0.40_350.0097n	HMDB37851	Apigenin 7-sulfate	0	0	0	0	0	0	209.9257143	21075.13482	0	0	4727.710218	14062.49469	0	7725.16538	173972.9989	0
0.40_367.0118m/z	HMDB38471	Luteolin 4'-sulfate	0	0	0	0	0	0	0	15246.18269	83.32292432	0	0	17121.37604	0	4242.792618	16722.70643	0
0.40_369.0275m/z	HMDB14674	Chlormerodrin	0	0	0	0	0	0	338.3305018	9684.871011	0	40.58082193	0	25977.70457	0	567.1522949	7253.926986	0
0.40_370.2376m/z	HMDB15092	Norgestimate	0	0	0	0	0	157.982713	1150.032778	3495.724863	201.3319954	2924.163364	6965.690303	20079.04164	0	0	4335.203597	0
0.40_383.0067m/z	HMDB37597	8-Hydroxyluteolin 8-sulfate	0	0	0	0	0	0	90.3986702	393859.0122	622.3631463	0	0	87819.5748	0	25732.25514	19163.60215	0
0.40_383.0431m/z	HMDB29202	hesperetin 3'-O-sulfate	0	0	0	0	0	0	210.0289418	6339.361452	0	753.4425378	0	6722.730393	0	22722.76068	2605.442966	0
0.40_419.2793m/z	HMDB30365	Cavipetin D	32214.74754	22109.91163	3230.748261	2029.315533	14767.70127	113630.411	5544.066249	0	15781.11572	2302.782044	3248.657566	0	6481.80753	11340.04364	474.2137154	39752.63949
0.40_445.3326m/z	HMDB06227	1-a,24R,25-Trihydroxyvitamin D2	6064.074418	2659.746291	6896.005056	3390.052994	4499.731789	6760.886975	216.1984652	0	1903.878352	620.7322295	0	0	115.4945202	147.0850425	0	653.2171527
0.40_459.3108m/z	HMDB33728	Pubesenolide	10271.99705	3367.422911	2580.001409	1367.189197	17005.40973	35636.21087	876.4150222	0	1964.243716	4153.710229	4114.271012	0	4494.34863	15.41934795	300.2470357	7067.637487
0.40_461.3271m/z	HMDB38501	Polyporusterone G	5271.354348	819.3056537	4099.350182	2259.06782	3937.22997	11043.70765	0	0	0	2011.402433	0	0	396.2871115	0	0	1292.614765
0.40_463.3421m/z	HMDB34336	Dolichosterone	5859.052078	3394.578467	2990.086176	1313.862141	3594.621712	7918.910772	743.7758266	136.6344932	1005.739609	1232.263076	191.3246993	364.0945978	0	1727.10793	78.91817512	1800.926608
0.40_557.1077m/z	HMDB37654	Ephedrannin A	0	0	0	32260.32511	0	0	0	3009.551069	0	0	0	0	0	0	0	0
0.44_123.0442m/z	HMDB34170	2-Hydroxybenzaldehyde	0	14.91275673	0	18.01973546	0	26.55132735	10.21817582	3564.695476	0	19.87169696	336.5682258	1155.900984	0	234.8940351	1583.287699	26.85701616
0.44_139.0390m/z	HMDB04062	Gentisate aldehyde	0	916.7988976	0	27.35536749	1302.618898	1065.164086	3833.889652	23353.33609	0	48.57380209	140.8272788	12787.45751	0	2141.646416	6000.727032	446.9278129
0.44_217.1588m/z	HMDB31736	2-Hexyl-3-phenyl-2-propenal	597.1516428	0	0	0	0	0	0	7629.033341	0	0	10026.85958	0	0	0	0	0
0.44_255.0652m/z	HMDB04195	5-L-Glutamyl-taurine	0	0	0	0	0	0	424.0087637	77282.80284	0	0	2885.830942	27968.26845	0	18765.65108	249362.0927	0
0.44_259.0966m/z	HMDB40679	(2S,3R,4R)-3,4,4'-Trihydroxyflavan	27.25400895	0	0	0	5241.35582	4501.013968	10584.04932	809.9337408	0	0	977.2189651	0	0	71.43953199	285.6024007	0
0.44_270.0528n	HMDB34409	Rhababerone	69.77811136	10534.22436	0	2157.775908	0	257.4491428	565.0024882	80991.19726	18658.6023	1095.23945	1123.44157	88344.72462	16966.04264	27626.03262	222510.1036	18365.98826
0.44_272.1282m/z	HMDB14004	Norhydromorphone	0	0	0	0	0	0	113.5575891	28835.46419	0	1800.843457	1827.012691	26060.77149	0	0	29275.16953	0
0.44_273.0757m/z	HMDB34002	3,4,9-Trihydroxypterocarpan	0	0	0	0	0	50.18172958	0	48063.40173	0	156.3972457	966.5918706	28989.62285	0	1852.963259	3470.856112	124.2506164
0.44_274.1438m/z	HMDB38834	(2E)-Piperamide-C5:1	0	0	0	241.0609955	0	674.889403	4493.764429	843708.4642	0	10657.92829	9995.056853	594236.1863	0	0	526632.2726	444.7307818
0.44_276.0998n	HMDB30145	Ascochitine	421.1117137	0	31.31660333	226.9606389	62082.15224	57392.2117	124787.3118	1804.734888	0	0	3607.269018	2353.235968	0	256.0609263	3194.796626	715.4250916
0.44_285.0757m/z	HMDB34127	Prunetin	431.2196647	596.0188813	71.87054506	0	56.50664641	1856.628543	718.4977622	126698.7607	1228.743952	0	1201.794997	32578.12969	575.2172496	47640.30823	86369.5497	135.8152636
0.44_287.0550m/z	HMDB34150	Cernuine	0	380.3810325	181.7546835	3003.547285	76.18209488	308.8917897	32.72682064	69283.39355	0	0	173.9390374	30020.26929	0	6707.415133	22448.00626	0
0.44_291.0864m/z	HMDB34124	Fonsecin	1328.080932	778.8670746	3054.811079	2883.66647	2124.901841	2417.359961	6136.967797	260632.4912	0	470.9329348	2439.616718	143777.3018	150.6114243	16571.36521	71903.20822	808.9756932
0.44_292.0485m/z	HMDB41748	Isoferulic acid 3-sulfate	0	0	0	0	0	0	43.73993109	8786.121405	0	0	0	0	0	135.042292	2143.40886	0
0.44_300.1595m/z	HMDB15091	Hydrocodone	307.6225854	1.895522131	69.34638327	1356.019478	17.82311447	462.9824978	2018.304564	349248.4382	157.4635799	39583.61145	4758.625075	491612.4814	0	206.6079434	168642.8839	3008.424259
0.44_301.0706m/z	HMDB34443	Questinol	64.29931883	849.4767023	53.46599311	0	0	0	952.2347224	36720.05127	0	0	0	41488.0494	0	4446.969208	19279.06869	0
0.44_306.0642m/z	HMDB29191	5'-(3',4'-dihydroxyphenyl)-gamma-valerolactone sulfate	0	294.0230351	0	0	0	0	0	3872.658767	0	94.31731862	245.136495	929.0946582	0	1239.937245	16589.05559	0
0.44_308.0798m/z	HMDB59975	4-Hydroxy-5-(3'-hydroxyphenyl)-valeric acid-3'-O-sulphate	0	0	0	0	0	0	2590.40534	5571.64632	0	0	0	0	0	0	951.5717893	0
0.44_309.1122m/z	HMDB41303	Glyinflanin H	0	0	6.88498576	0	0	0	0.296418318	15255.18858	0	0	9442.764556	0	0	0	5.583839655	68.52855049
0.44_316.1543m/z	HMDB33948	Codeine N-oxide	0	768.2551087	0	0	0	0	69.72468185	6779.682976	0	176.2380134	12668.76001	12140.76452	0	0	7930.039264	0
0.44_322.0591m/z	HMDB59987	5-(3',4',5'-Trihydroxyphenyl)-gamma-valerolactone-4'-O-sulphate	0	114.7697835	0	0	0	0	0	1449.07531	0	0	14.05121523	0	0	0	0	0
0.44_345.0969m/z	HMDB37692	5,7-Dihydroxy-3',4',5'-trimethoxyflavone	75.11546901	0	0	0	0	0	51.46831322	49394.47019	0	852.8171561	9496.818027	18746.72337	0	16616.68532	8033.895388	0
0.44_354.1006m/z	HMDB32802	4-Hydroxybenzyl isothiocyanate 4''-acetylrhamnoside	84.45767125	0	0	228.9763924	100.8868148	81.93799893	2141.194892	433633.6195	0	8840.201403	6818.225571	389125.5164	0	252.9806955	325147.2085	311.9352268
0.44_355.1175m/z	HMDB38395	Gancaonin C	74.72509106	1917.17006	133.1256637	0	472.4186115	1137.259504	2208.72723	14839.46013	0	0	2229.833791	2965.710374	0	0	18871.4054	0
0.44_361.0918m/z	HMDB03572	Rosmarinic acid	0	0	0	0	0	122.7172563	0	2466.130826	0	80.82824427	0	2.77589376	0	1035.849515	862.4288028	0
0.44_375.1075m/z	HMDB30660	Casticin	111.8930274	25872.33748	9.766528574	169.2655882	100.0548399	16.29470136	1.719422652	163725.1069	0	3350.157925	38761.08823	29791.8559	0	27623.36809	1442.701321	1438.905947
0.44_380.1703m/z	HMDB35050	Gibberellin A21	193.9710282	1715.198707	0	53.33052373	0	291.2991719	74.45129348	0	0	79.90701016	0	0	0	0	52.95804485	0
0.44_403.3208m/z	HMDB29458	Oryzarol	6730.878187	2735.540824	9229.136886	2431.553282	2872.149802	3109.102606	390.6415521	0	4088.681072	0	242.347556	0	878.2190157	291.8776459	0	0
0.44_408.1668m/z	HMDB30565	(Z)-Resveratrol 4'-glucoside	0	0	0	0	0	0	559.3376494	0	0	0	11210.72064	0	0	0	4596.724485	26248.35868
0.44_419.1335m/z	HMDB40620	Gaylussacin	76.72427452	0	0	120.4977255	425.7920772	0	806.0157058	212753.2653	0	873.4225922	215826.71	27475.856	0	72511.17195	2299.063698	0
0.44_422.1826m/z	HMDB37313	Citromitin	0	0	0	0	0	0	592.0301365	0	0	101.5911771	4911.376561	0	0	0	0	7199.349309
0.44_429.3731m/z	HMDB12170	4alpha-hydroxymethyl-4beta-methyl-5alpha-cholesta-8,24-dien-3beta-ol	2480.031532	2450.075076	1906.116255	6760.299256	8277.613725	451.2656718	370.1289406	0	1956.650984	130.4133908	0	0	0	0	1381.476051	0
0.44_433.2951m/z	HMDB14792	Latanoprost	3000.076057	6355.822469	3285.144651	226.9371713	121.1348628	11133.97764	1261.701365	164.4400689	17848.4142	1726.788264	5384.162842	0	17443.00237	3676.486908	0	11913.78481
0.44_445.3678m/z	HMDB33633	(3beta,5alpha,6beta,22E,24R)-23-Methylergosta-7,22-diene-3,5,6-triol	101150.58	39792.7595	135921.8837	113304.132	114843.7053	45709.1505	21055.7831	3606.276129	88513.28814	4447.88348	9781.08936	0	26554.4254	16353.29951	1369.034191	3953.9964
0.44_449.3632m/z	HMDB34423	2-Deoxycastasterone	7414.884174	4027.760296	9049.864165	6239.701346	4299.062742	3338.071215	0	0	976.1932127	0	0	0	0	697.4829255	0	0
0.44_489.2671m/z	HMDB38732	alpha-Ionol O-[arabinosyl-(1->6)-glucoside]	9033.730759	4249.936194	3923.231418	2123.68369	7346.800165	16391.18074	0	0	1504.473957	14.50504356	24.87269125	0	1524.970085	9.816792238	163.4383018	489.3295387
0.44_515.2918n	HMDB11637	Taurohyocholate	7889.718298	3540.663344	6011.671497	739.8231508	1184.835617	40406.8266	3135.066298	3702.532926	11967.09002	371.6960726	750.7334905	73.59658118	22102.06479	6832.609115	2266.400001	6198.533585
0.44_527.3361m/z	HMDB35387	(24E)-15alpha-Acetoxy-3alpha-hydroxy-23-oxo-7,9(11),24-lanostatrien-26-oic acid	9650.218391	5420.145443	4262.73246	6518.061248	5632.037449	6148.720991	5780.626415	1266.317032	3855.423416	338.3913002	1097.839618	0	1938.79131	2559.795555	328.5768964	306.2187222
0.46_149.0598m/z	HMDB31725	(E)-3-(2-Hydroxyphenyl)-2-propenal	0	0	0	0	0	18.43285092	0	222.7306395	0	0	160.3575066	25.37253034	0	0	58.36864688	0
0.46_245.0477m/z	HMDB59983	4-phenylbutanic acid-O-sulphate	2784.58871	3186.732462	990.3982858	1085.340574	1425.897233	8099.32248	3925.763214	3799.586351	6478.300192	2341.264723	2955.427236	197.251802	4134.688047	2744.178812	404.5558385	1206.139702
0.46_260.1282m/z	HMDB36347	2,3-Dihydroxy-1,3-diphenyl-1-propanone	0	0	0	240.8617134	0	0	147.803444	28133.66073	0	365.699402	1898.788286	25689.94345	346.852446	0	12497.82261	136.9160582
0.46_289.0706m/z	HMDB32707	Dalbergioidin	0	0	0	28.31874172	619.2661609	118.1048518	1752.619131	86974.73391	0	272.800291	1928.473286	2612.551691	312.4779939	410.7941405	5762.081542	923.8880677
0.46_289.1071m/z	HMDB30579	C.I. Natural Red 20	0	0	0	97.67348633	929.8733347	373.4446174	6868.779414	140.6661307	0	45.71386322	2518.919641	394.7411078	0	1.919844497	2346.081928	0
0.46_301.1799m/z	HMDB06772	Adrenosterone	47.5086623	0	0	8.293529819	407.3383496	3025.463385	3025.897776	924.4061835	87.53788082	0	5892.98089	129.5842815	0	8911.749226	233.4951468	3403.12717
0.46_307.1175m/z	HMDB39031	trans-O-Methylgrandmarin	568.4091821	588.9582952	2730.009551	2832.396	917.1065453	807.4728395	66607.08335	931.2833452	0	337.2970408	7221.454715	12268.30024	0	5676.193239	17765.52918	1157.58642
0.46_317.0655m/z	HMDB02655	Isorhamnetin	89.6496905	0	0	599.4740251	0	0	162.0194751	28941.23202	0	47.99120815	49.79147802	1181.202537	0	911.3361424	2934.819964	0
0.46_319.0807m/z	HMDB01941	Brompheniramine	0	0	0	0	130.2008096	0	122.383912	11907.04904	0	205.3019421	859.5517416	0	0	509.571865	3660.14474	0
0.46_321.0969m/z	HMDB41295	7-Hydroxy-6-methoxy-alpha-pyrufuran	78.52281518	0	255.9805807	0	191.85418	0	0	41127.49428	0	34.17563498	5440.746334	0	0	55.32803092	592.9484709	5213.491095
0.46_332.2794m/z	HMDB04705	12,13-DHOME	601.8934586	188.0669145	150.1868163	577.0238752	640.9794877	423.4803504	2231.345282	0	401.0504585	789.8360138	0	0	9423.073268	0	160.3801469	0
0.46_335.1852m/z	HMDB32699	3-(2-Methylpropanoyloxy)-8-(2-methylbutanoyloxy)-9,10-epoxy-p-mentha-1,3,5-triene	249.861652	321.0783204	66.33864736	0	579.061984	8145.975511	5857.135235	1416.875426	2708.96195	2090.039729	10736.24392	168.8360713	249.8395568	10352.2037	788.7226139	7327.048793
0.46_339.1228m/z	HMDB36636	Methuyl tanshinonate	326.8733314	0	0	86.70661195	0	0	0	20252.31325	0	0	9624.119115	860.8993554	0	0	0.179456274	0
0.46_347.2216m/z	HMDB12849	7'-carboxy-alpha-tocotrienol	1000.549028	6105.92146	33.20695823	167.7039884	1022.606532	32970.26025	15776.83131	5309.62411	28861.2841	11949.40188	55414.837	1028.771072	3512.427628	180473.6306	4970.227365	39730.43762
0.46_355.0479m/z	HMDB59996	Dihydronaringenin-O-sulphate	0	0	0	0	0	0	479.8239284	10725.75136	0	8015.812474	333.267977	914.7997133	0	11207.50064	33919.37053	0
0.46_359.1128m/z	HMDB37252	5,8-Dihydroxy-3-(4-hydroxybenzyl)-7-methoxy-4-chromanone 8-acetate	73.05569504	0	0	69.28453779	1492.792086	2344.463273	1764.068268	62513.74219	0	693.0136765	14084.537	20161.59989	0	26560.37989	1836.891803	0
0.46_366.1007m/z	HMDB37475	4beta-(2-Aminoethylthio)catechin	0	0	0	0	0	0	0	13646.52816	0	380.0312151	1439.018724	10619.18892	0	0	8082.860419	0
0.46_369.1332m/z	HMDB34112	9-O-Methylglyceofuran	19869.08114	792.0314122	0	1669.609435	0	0	1758.13364	49577.24267	0	0	16759.523	4489.859171	0	0	729.0070954	0
0.46_386.0540m/z	HMDB14674	Chlormerodrin	0	0	33.32673677	0	0	0	0	30938.79358	0	0	1057.517293	3548.617792	143.938487	31.34313587	2552.987673	0
0.46_389.1231m/z	HMDB40722	7-Hydroxy-3',4',5,6,8-pentamethoxyflavone	197.513009	298.5421212	493.0647219	1217.966214	581.5864413	688.5523346	329.1161283	222057.338	0	3478.275829	47370.8082	44475.39919	97.22144108	74362.70828	1432.904542	0
0.46_396.2382m/z	HMDB36889	11-Dihydro-12-norneoquassin	0	0	0	0	0	0	0	2122.369026	0	9489.871143	4513.438586	2541.641598	0	2362.861194	2952.07982	0
0.46_405.1175m/z	HMDB41711	cis-Resveratrol 3-O-glucuronide	0	0	69.83601228	130.2578003	181.2512124	73.82053936	965.4815185	222419.0332	0	363.2544724	48832.49513	35665.77416	140.4009048	36702.80496	12039.01675	0.63328456
0.46_410.1815m/z	HMDB39564	Marmesin rhamnoside	77.9206187	0	0	0	0	92.79702972	3547.008354	6330.49273	0	0	774.8824387	0	0	0	599.1646318	134.5886625
0.46_425.3413m/z	HMDB06327	Alpha-Tocotrienol	8461.724202	10920.85932	8150.507109	5776.610959	5631.237751	10459.95358	6077.7977	1001.499833	19452.3068	8297.924801	6312.549181	2515.776362	17446.53388	2745.376079	1938.282051	3814.867126
0.46_461.3626m/z	HMDB12555	13'-carboxy-alpha-tocopherol	49938.73268	63517.26171	44385.11509	26563.38871	20053.35552	44322.89339	32326.16963	12358.52731	117145.3201	43890.04109	39582.02998	5962.8258	98078.10835	29402.90154	4207.34252	24170.39892
0.46_475.3417m/z	HMDB35221	(3beta,17alpha,23S)-17,23-Epoxy-3,28,29-trihydroxy-27-norlanost-8-en-24-one	15369.69523	26169.47896	7598.045895	2186.667529	2865.558807	30098.74466	36576.9973	103235.8978	71148.55164	35160.65715	48777.17165	2821.513364	36365.75409	24289.57422	2806.367951	18253.46869
0.49_134.0602m/z	HMDB59805	5-hydroxyindole	0	0	0	0	0	0	290.0546801	12362.89274	0	16.32334907	378.9842334	215.9759399	0	310.6063797	1092.43411	0
0.49_137.0597m/z	HMDB32568	2'-Hydroxyacetophenone	407.5688713	16.30846402	0	32.42736031	152.6915064	217.7518628	643.8050583	7541.276366	0	16.48316351	2471.431144	3249.063955	0.051270092	1921.527323	2583.071346	150.5257908
0.49_163.0754m/z	HMDB33833	Methyl cinnamate	0	49.85657957	0	0	0	0	265.295388	4825.923253	0	0	1218.692617	937.634284	0	22.66951598	1015.495801	0
0.49_196.0970m/z	HMDB29217	Tyrosine methylester	57.93844078	123.2849852	14.19641936	0	0	19.16786335	25.02831306	23110.1602	46.79568686	181.7284792	1433.175573	726.3017189	0	1045.964604	6563.367241	0
0.49_197.0809m/z	HMDB35721	(S)-Batatic acid	586.7581193	1028.918967	37.35665081	0	0	31.59409538	83.04858208	5262.910068	208.9577663	4103.256779	3239.961774	2838.876917	0	2412.812564	3110.791863	552.4209752
0.49_198.0584m/z	HMDB33179	N-(4-hydroxyphenyl)ethoxycarbothioamide	0	0	0	0	0	0	0	4521.087722	0	0	0	0	0	0	0	0
0.49_261.0758m/z	HMDB33265	2-Methoxystypandrone	0	0	0	0	0	0	0	31886.22028	0	0	72.37278595	0	0	0	0	0
0.49_263.0464n	HMDB01876	Epinephrine sulfate	0	70681.09739	0	0	295.3000829	1749.464003	9153.124912	4618.313198	0	230.346909	1144.686396	555.7818831	136.4519167	847.0017388	2170.194568	412.9673877
0.49_275.0914m/z	HMDB30823	Afzelechin	50.80577128	0	69.97144557	0	4678.645932	3672.351879	8690.469984	22439.18665	0	0	1375.66007	3431.657781	0	1266.560831	4899.390189	458.1657983
0.49_282.0642m/z	HMDB03332	3-Methoxy-4-Hydroxyphenylglycol sulfate	0	0	0	0	0	0	0	815.4631981	0	0	670.8448208	0	0	58.04204871	260.2450767	0
0.49_284.1282m/z	HMDB02372	N-Phenylacetylphenylalanine	0	0	0	0	0	0	0	714.902551	0	0	1411.080032	9203.118629	0	0	488.2025573	0
0.49_290.1387m/z	HMDB41955	norcocaine	0	0	0	0	0	0	56.50335312	28421.0063	0	0	1725.113184	27312.42994	0	0	15982.35851	0
0.49_291.1592m/z	HMDB29474	[6]-Dehydrogingerdione	0	0	0	0	0	86.85633816	2.135872784	224.2173401	0	0	1681.121356	142.2265269	0	1166.080423	78.26213452	313.1889095
0.49_297.1849m/z	HMDB15125	Exemestane	4462.743673	942.3766146	701.0362915	1691.330351	2729.28621	1584.324577	552.1529474	373.1089054	379.1265362	0	590.5541565	0	198.7351537	116.2177174	524.5899332	568.9022394
0.49_305.1019m/z	HMDB33866	Fonsecin B	30.00239256	815.7952875	0	0	6845.852344	2033.86539	25669.58886	154159.8459	0	3418.442841	8112.449869	312506.9516	189.6424695	57399.74569	48468.9773	17886.73011
0.49_308.2220m/z	HMDB14341	Betaxolol	171.5050524	410.1805322	0	0	74.88327013	0	914.3299384	3790.703031	319.6813569	56.86319008	7205.829669	4674.901641	0	772.2177743	2609.033826	77.83679045
0.49_309.1333m/z	HMDB37772	8-Acetylegelolide	0	0	0	0	0	0	1.311444511	3596.135247	0	0	21946.16235	5661.243149	0	6378.300016	5046.267506	59.82292999
0.49_314.1387m/z	HMDB40974	Laurolitsine	0	0	0	0	0	0	0	69677.45985	0	1582.731553	9713.599275	85792.38511	0	76.87331335	20200.31001	0
0.49_314.1749m/z	HMDB15509	Ethylmorphine	0	0	0	0	0	16.41809218	223.5765682	108781.8445	0	3068.123871	9988.472328	88834.59967	0	0	63751.04043	0
0.49_316.0817m/z	HMDB38576	Avenanthramide C	0	0	0	0	0	0	185.4466694	383.5514578	0	0	288.3081911	0	0	0	29752.11873	0
0.49_319.1904m/z	HMDB35500	Panaquinquecol 6	8254.239009	7461.156822	1725.846986	1698.28526	17180.76532	176180.6337	185873.3598	89095.24677	36321.88131	23678.31103	387515.6674	15818.0667	1267.722896	526485.7477	22510.49597	225351.4289
0.49_324.0747m/z	HMDB59978	4-Hydroxy-5-(dihydroxyphenyl)-valeric acid-O-sulphate	0	0	0	0	0	0	451.6111966	1135.459399	0	0	0	0	0	0	1744.381592	0
0.49_329.1019m/z	HMDB34186	Morusignin B	0	0	0	0	76.87414198	0	53.45795482	15747.53353	0	0	7140.420794	5463.290821	0	3592.87069	4448.849551	0.880124237
0.49_330.1337m/z	HMDB32805	N-trans-Feruloyloctopamine	0	0	0	0	0	0	0	903.5067247	0	0	5446.789331	18932.0478	0	56.04704154	1341.139285	0
0.49_347.0762m/z	HMDB30476	Aflatoxin G2a	0	224.7880802	0	0	0	0	121.8041039	111825.9099	0	0	94.49774398	0	0	0	0	0
0.49_351.1802m/z	HMDB34915	Calonectrin	0	0	0	0	0	101.6920269	146.1884894	1274.547999	0	1142.650931	10660.55626	3376.091916	0	6089.180832	5109.862101	584.5970228
0.49_385.1281m/z	HMDB38950	5-Methoxyhinokinin	0	3414.341661	33.03302082	48.61121913	338.6215327	224.4729866	11145.55828	3703.719405	0	0	972.0504388	0	0	0	1145.011433	0
0.49_449.1725n	HMDB15406	Glisoxepide	0.228116524	0.44518818	0.070155182	346.1089564	0	0	122.9076142	42857.98067	0	921.1494343	53105.03389	15463.17111	0	5970.318051	10597.40712	215.6815043
0.49_466.1896m/z	HMDB14742	Cisapride	0	0	0	0	0	3.465105128	0	19801.26973	2.691887688	0	1058.797803	20234.34061	0	0	5422.31053	0.311899409
0.49_484.1273m/z	HMDB15194	Azlocillin	0	0	0	0	0	0	781.5437627	0	0	763.3748104	0	0	0	0	0	0
0.49_493.3522m/z	HMDB33907	Homodolicholide	1161.872817	877.3635326	336.172874	342.9412143	0	4162.618035	3589.62766	0	5222.433613	4869.361453	2383.532031	0	2156.498323	198.7970477	0	1907.017552
0.49_532.2938m/z	HMDB37802	2-[4,6-Bis(2,4-dimethylphenyl)-1,3,5-triazin-2-yl]-5-(octyloxy)phenol	1463.293053	3147.410191	612.1124964	413.429859	1394.983943	5690.443319	2311.009172	6555.256766	5652.697708	2907.580211	2226.777222	0	5034.261078	4935.154461	3834.64122	6252.671619
0.49_579.2701m/z	HMDB15221	Deserpidine	0	0	0	109.9444177	34599.84867	21446.72836	4389.733081	0	0	0	0	0	0	0	116.5649754	0
0.53_162.0551m/z	HMDB03320	Indole-3-carboxylic acid	1992.338128	514.293547	630.864535	852.222598	0	1248.202162	305.3671235	186707.2101	1.183183414	8.424311955	2015.200545	9550.611309	176.6440057	12928.21838	16221.51365	3.454507399
0.53_165.0547m/z	HMDB00205	Phenylpyruvic acid	19.30929763	0	8.333290574	20.23254064	0	18.48585763	15.83084252	2582.747075	0	24.27908269	0	0	0	24.5334344	559.7828704	0
0.53_179.0703m/z	HMDB31055	(Z)-10-Hydroxy-8-decene-4,6-diynoic acid	526.724552	0	96.36286938	1495.135962	0	0	0	1817.259215	147.6535658	0	1052.602875	382.136841	161.9037483	255.89769	404.8632538	0
0.53_183.0653m/z	HMDB41270	2',4'-Dihydroxy-6'-methoxyacetophenone	0	0	0	0	0	0	0	297.340682	0	0	0	44.22283824	0	31.0149628	813.8482654	0
0.53_208.0606m/z	HMDB00978	4-(2-Aminophenyl)-2,4-dioxobutanoic acid	280.5495095	738.9559463	0	0	384.1341068	438.6099646	2528.279266	212.9195084	0	0	39.83849598	0	0	0	0	29.85005823
0.53_231.0202n	HMDB59994	Benzeneacetamide-4-O-sulphate	261.6228002	1161.198064	158.9860129	0	0	0	0	365866.8722	0	0	26330.76715	1577.234738	0	4052.684169	5277.921432	0
0.53_232.1333m/z	HMDB38839	1-(m-Methoxycinnamoyl)pyrrolidine	0	0	0	0	0	0	0	5994.348461	0	0	0	0	0	0	0	0
0.53_242.0118m/z	HMDB60002	Indole-3-carboxilic acid-O-sulphate	0	0	0	0	0.573555838	0	0	41687.28473	0	0	0	66.40186745	0	3971.941334	2785.814821	0
0.53_250.0380m/z	HMDB02062	Norepinephrine sulfate	238.7236058	3012.829403	297.2406604	0	0	0	278.9399012	2706.307199	0	159.8482868	5251.568039	4290.760542	0	6408.576055	4478.210732	98.16589686
0.53_266.0805m/z	HMDB34319	Furofoline	22.9969954	0	0	0	443.0980307	0	0	19837.44195	0	0	2358.095844	0	0	138.3958052	0	0
0.53_277.1435m/z	HMDB30764	Acetylpterosin C	0	0	0	0	873.9757104	8846.871548	9904.690107	11794.2907	165.8616606	0	32102.85371	437.1608103	0	66651.12581	1422.929756	4106.402321
0.53_284.0917m/z	HMDB38943	(E)-Avenanthramide D	0	0	0	321.8830479	1154.087682	0	0	0	27.05319524	456.3000216	1605.469787	51.12229341	0	18986.44003	177.8854527	0
0.53_289.1626m/z	HMDB28725	Asparaginyl-Arginine	0	0	0	3.660898893	1.40648901	0	6.338561845	58541.15876	0	0	3756.594098	19950.10553	0	4.346495869	30229.53877	1.955951101
0.53_302.1387m/z	HMDB29382	Genomorphine	0	0	0	0	0	0	932.2191301	11449.72255	15.59283499	71.23717215	7104.690928	8787.736471	0	0	3078.213749	0
0.53_312.1230m/z	HMDB33361	Norisodomesticine	31.36933089	0	0	0	0	0	0	0	0	0	2180.405443	45775.53106	0	0	0	0
0.53_316.1115m/z	HMDB34767	(1R*,3R*,3'S*)-1,2,3,4-Tetrahydro-1-(2-thio-3-pyrrolidinyl)-beta-carboline-3-carboxylic acid	0	0	0	0	0	0	0	0	0	0	612.5088823	24784.07565	0	57534.29333	0	43.39367906
0.53_332.1063m/z	HMDB14011	5'-O-Desmethyl omeprazole	0	0	0	0	0	5.878631652	0	0	0	0	2091.417652	40255.27354	0	129096.0747	142.6763125	1807.782762
0.53_344.1491m/z	HMDB39755	N-trans-Feruloyl-4-O-methyldopamine	0	0	0	0	0	0	0	9749.738405	0	0	4444.163705	9745.3138	0	85.89016458	738.4317583	0
0.53_348.1012m/z	HMDB14707	Cephalexin	0	0	12.80318743	0	0	0	0	0	0	0	411.6558366	13272.6494	0	15472.40909	0	0
0.53_356.1259n	HMDB38774	5-Deoxykievitol	300.5325891	0	0	45.87041539	51.9612666	0	0	12332.34862	0	0	44269.30105	2736.39056	0	345.3597337	5150.536095	0
0.53_383.1524m/z	HMDB05000	Loratadine	343.6161893	448.1957785	174.0153245	0	2435.516366	15706.56069	6139.692763	2692.341601	216.7312866	0	8455.533816	0	0	910.6600605	0	577.0492745
0.53_390.1911m/z	HMDB30381	Roquefortine	652.9677744	0	0	67.92391668	0	92.00141668	0	350.4283223	0	0	24925.25185	0	0	0	0	0
0.53_404.1708m/z	HMDB39058	(R)-Heraclenol 2'-(3-methyl-2-butenoate)	47.78043701	0	0	0	0	1865.83954	816.0021547	5649.548116	0	7333.681954	3193.723485	10218.18312	0	2483.103957	3466.224548	0
0.53_412.0631m/z	HMDB04381	N-Acetylneuraminic acid 9-phosphate	0	0	0	0	0	0	0	5179.774138	0	386.2432221	7224.760324	86540.03926	0	320763.0413	0	6852.969534
0.53_428.0582m/z	HMDB15426	Cefoxitin	0	0	0	0	0	0	0	0	0	0	0	7301.189027	0	6712.443139	0	0
0.57_147.0441m/z	HMDB33183	2-Benzofurancarboxaldehyde	0	0	0	0	0	0	0	1296.551268	0	0	457.6719013	1422.037774	0	36.08852998	2677.246315	0
0.57_151.0391m/z	HMDB01587	Phenylglyoxylic acid	0	0	0	0	0	0	0	4009.887055	0	0	0	62.21613906	0	0	21.23017681	0
0.57_177.0547m/z	HMDB59622	4-methylumbelliferone	133.360239	151.2505699	0	0	0	0	196.8319686	10832.03198	0	38.62126426	2174.553992	4913.089615	0	950.1241587	9109.716064	0
0.57_189.0096n	HMDB04823	Lanthionine ketimine	241.7992232	2521.08312	251.6595035	832.384234	38157.83755	1448.368034	180960.2081	3775.9574	13.32353904	72933.56355	84.89873001	0	0	153.4496635	6850.312317	0
0.57_203.0703m/z	HMDB34663	5-Hydroxy-2,3-dimethyl-1,4-naphthoquinone	0	0	0	0	0	0	0	5312.12208	0	0	0	1200.393729	0	0	6031.254658	0
0.57_206.0813m/z	HMDB04096	5-Methoxyindoleacetate	0	0	0	0	0	0	0	5781.231414	0	0	796.8938706	700.6878312	0	133.265053	2067.854221	0
0.57_226.0710m/z	HMDB60026	Vanilloylglycine	0	0	0	0	0	0	0	413.7454146	0	0	0	0	0	0	0	0
0.57_271.0812m/z	HMDB59806	Phenylglucuronide	676.4862185	94.22100139	52.62960455	0	565.5415655	11461.15226	1192.502454	0	0	1213.135346	897.0149822	973.9186562	0	0	65.4881375	0
0.57_292.1179m/z	HMDB30823	Afzelechin	0	0	0	0	0	0	0	30029.65556	0	0	523.4462202	14952.00829	0	0	8499.072339	0
0.57_300.0867m/z	HMDB41141	Marshdine	0	0	0	0	0	0	0	938.9951584	0	0	293.9698821	0	0	0	13384.53035	0
0.57_303.1227m/z	HMDB33996	2',7-Dihydroxy-4',6-dimethoxyisoflavan	14724.55384	2976.20939	5178.10241	832.7296309	3115.406402	1275.119215	2813.105531	169.310148	0	0	1306.232294	43.23994508	0	0	119.3655552	38.56455929
0.57_320.1493m/z	HMDB33996	2',7-Dihydroxy-4',6-dimethoxyisoflavan	52.7496728	0	0	0	0	0	0	17635.22382	0	0	762.202534	3726.883719	0	0	8172.292737	0
0.57_328.1542m/z	HMDB30286	Coreximine	0	0	0	0	0	0	0	0	0	0	726.0389686	0	0	0	0	0
0.57_330.0972m/z	HMDB38575	(Z)-N-Feruloyl-5-hydroxyanthranilic acid	0	0	0	0	292.3212422	0	0	498.8981501	0	0	37.62341975	4445.975639	0	7472.636232	23471.12823	0
0.57_330.1699m/z	HMDB03601	(S)-Reticuline	0	0	0	0	0	0	0	29087.13705	0	0	3006.103518	11802.03034	0	0	11364.89928	0
0.57_345.1335m/z	HMDB35029	Dehydrocyanaropicrin	85.70853831	0	0	31.7727393	0	66.52842578	558.5621429	5092.220064	0	0	4378.859448	0	0	9980.079418	759.8183486	0
0.57_367.0574n	HMDB38486	Tetraphyllin B sulfate	12931.07366	2448.09373	4524.591799	408.4705031	1516.646066	14111.17453	3170.65538	245.7798379	0	2215.103205	732.6051117	2028.138494	0	119.7813867	1944.777346	72.27115825
0.57_379.1944m/z	HMDB14658	Anisotropine Methylbromide	229.4015819	0	0	0	0	42.67310583	192.9551109	0	0	0	2740.533444	0	0	9904.03308	0	65.88974341
0.57_432.2019m/z	HMDB33337	Fusarin C	645.782759	99.39091487	485.227363	1544.955078	822.7714595	250.4054664	215.5423969	16152.30989	0	45660.42433	0	102294.2238	249.843811	0	13896.50225	99.05838086
0.57_479.2430m/z	HMDB00907	Sulfolithocholic acid	2164.912438	5373.616453	131.794561	1.183541134	209.032533	1929.570068	1237.710262	3499.659932	2580.743768	234.684987	735.6661132	3239.504492	3409.148734	3361.696178	3503.711143	240.4853796
0.57_488.1220m/z	HMDB37076	(Z)-Resveratrol 3-(4''-sulfoglucoside)	0	0	0	0	0	394.7807671	0	6233.565346	0	0	1749.86791	3898.794393	0	0	18237.95223	0
0.62_127.0391m/z	HMDB31256	4-Hydroxy-2H-pyran-3-carboxaldehyde	10.60301844	27.50535699	15.97694891	11.24454414	12.63944998	421.7922767	437.1758069	6666.428524	10.62386456	16.8727241	1612.899048	261.5305859	0	37.34356881	491.5585505	0
0.62_162.0406m/z	HMDB38446	1-Thiocyanato-4-(methylthio)butane	0	0	0	0	0	0	0	702.069029	0	0	0	217.1559584	0	0	1538.773965	0
0.62_211.0965m/z	HMDB13070	Sinapyl alcohol	0	0	0	75.55195307	0	0	0	3901.938765	80.49435365	0	0	296.6915153	0	33.34473467	1966.493036	0
0.62_227.1278m/z	HMDB40705	Allixin	96623.07866	32388.51761	22110.98235	17646.00703	66876.75087	80974.76057	91091.60333	30793.72623	42918.41607	107807.3595	42187.47707	126793.859	110567.266	40889.20779	41790.23502	109362.1751
0.62_252.0867m/z	HMDB29355	N-Phenylacetylaspartic acid	0	0	0	18.44794983	0	0	0	6063.182323	0	0	753.811667	1359.737609	0	0	121.2321339	0
0.62_257.0921m/z	HMDB33757	Marcanine A	0	0	0	16.43375514	0	0	0	45524.70206	0	0	0	0	0	0	0	0
0.62_291.1703m/z	HMDB15453	Procaterol	611.4245383	5478.991432	65.77545237	1507.06552	11035.97618	11228.62598	9808.516712	451.4778239	385.2872191	1446.865932	1206.477836	1234.484329	572.0330767	665.7285145	4403.124539	1587.324698
0.62_293.1860m/z	HMDB14662	Carteolol	7533.762898	78.34663352	3287.992415	11467.29296	2521.55766	246.5998109	0	348.2414512	0	0	241.3404871	0	207.0161856	0	0	0
0.62_297.0970m/z	HMDB14513	Cidofovir	637.3297712	219.5679367	5327.657074	5760.837377	1675.144722	322.5990198	0	0	0	0	1776.064384	0	227.6709043	0	0	0
0.62_303.0499m/z	HMDB05794	Quercetin	0	0	26.75042557	0	0	0	115.8272503	214824.5768	38.45259192	0	40.18841667	47729.66441	22.79951952	16379.12827	16536.90897	0
0.62_334.1649m/z	HMDB38324	Verimol A	0	0	15.78086299	0	0	0	0	762.0326103	0	0	99.49008955	1255.690446	0	0	18943.50666	0
0.62_337.0489m/z	HMDB05797	Peonidin	0	0	0	0	0	0	0	15189.03658	0	0	0	0	0	0	0	0
0.62_364.0961m/z	HMDB15271	Cefadroxil	0	0	0	0	0	0	0	6639.270644	0	0	3.925926413	10734.9757	0	9068.893293	0	0
0.62_383.3308m/z	HMDB03896	7-Dehydrodesmosterol	11605.63818	32545.75529	1834.980083	19906.71508	23311.68315	7152.129012	1809.39606	12170.67696	21827.36554	8505.343986	1471.693629	7202.325411	13880.50727	12047.71949	60146.46022	9025.97498
0.62_406.1862m/z	HMDB39059	(R)-Heraclenol 2'-(3-methylbutanoate)	616.8095632	7.205033762	128.1422198	0	340.3983585	1560.545874	293.7796326	169975.7128	0	114495.6171	26241.9726	458186.7814	0	3795.912515	74280.05832	6359.647183
0.62_411.2046m/z	HMDB14671	Erlotinib	467.3869363	88.99639419	216.4067703	750.6064126	875.1459749	26.66915783	0	214.725377	0	0	24.59686631	0	15824.05785	59.06713055	0	0
0.62_422.2173m/z	HMDB39350	2-(4-Allyl-2,6-dimethoxyphenoxy)-1-(4-hydroxy-3,5-dimethoxyphenyl)-1-propanol	663.2519185	768.3701792	593.7768769	1623.769179	0	191.5733715	0	22949.67917	0	82.25950623	115.732244	0	0	0	10022.70976	0
0.62_463.3248m/z	HMDB12936	Dynorphin B (10-13)	0	0	2.579830095	0	3.13011084	3.907898456	0	5755.334543	881.7708826	901.7187665	0	2128.76122	0	8516.926872	1192.814848	2989.619803
0.62_477.2487m/z	HMDB30153	Austalide H	6974.278428	24572.87732	1171.797624	1358.414909	2423.203359	18193.05065	10087.09785	15230.18938	2456.620441	306.1693368	15.65612624	0	87.8995277	9917.343044	17010.66079	414.0881614
0.62_495.2776m/z	HMDB15499	Almitrine	3607.214258	14467.72447	2229.728357	9509.138217	4752.150476	2476.215312	2810.993772	8405.516203	1984.192659	3104.551001	1189.81287	386.4997146	5651.056329	5945.854059	8988.451531	1012.829708
0.62_519.1102m/z	HMDB41675	4'-Methyl-(-)-epigallocatechin 3'-glucuronide	0	0	0	0	0	0	0	22201.18317	0	0	895.7498744	0	0	0	0	0
0.62_553.3194m/z	HMDB15642	Arbekacin	2119.9375	1738.75836	2173.982661	5239.237217	1774.526183	10752.28956	5655.336308	7283.386688	1620.524201	2576.909821	537.5401521	1386.628876	6684.77494	3384.85856	5034.831746	990.7774392
0.62_568.1848m/z	HMDB39750	Lacto-N-triose I	0	0	0	0	27983.52654	0	0	0	0	0	0	0	272.1700697	0	0	100.8419597
0.62_597.3551m/z	HMDB32894	3-Benzoyloxy-11-oxo-12-ursen-28-oic acid	27155.0846	0	43122.32153	2571.33915	0	0	0	0	0	0	0	0	0	0	0	0
0.67_198.0398m/z	HMDB06955	3-Hydroxy-2-methylpyridine-4,5-dicarboxylate	1956.422673	651.7756914	5819.257754	10677.6948	2418.085446	1772.360646	3047.119456	728.0067323	296.3535079	565.2625391	2084.078326	5914.794122	14858.86031	1553.850297	410.3443756	1552.880106
0.67_293.1019m/z	HMDB39030	trans-Grandmarin	0.182223032	0	52.54565701	120.4523241	633.502058	0	5975.3825	370.9236774	0	0	2706.034657	3141.416524	0	485.9838988	5224.897053	0
0.67_333.1364m/z	HMDB34767	(1R*,3R*,3'S*)-1,2,3,4-Tetrahydro-1-(2-thio-3-pyrrolidinyl)-beta-carboline-3-carboxylic acid	570.4131229	916.7203938	0	1.654224555	1229.134781	0	128.1663678	213.5779116	0	0	865.6676226	0	0	0	449.139326	0
0.67_359.1493m/z	HMDB35789	Matairesinol	0	0	532.8916163	0	65.10261133	0	446.3651131	3205.433735	1794.898649	189.7248026	4181.61677	0	2213.597486	8934.51296	748.8278832	181.5335462
0.67_373.1282m/z	HMDB36633	Sinensetin	6071.698697	1148.383594	5281.251658	10702.4653	10472.62923	14197.10141	6339.697238	2187.295089	0	0	1807.980042	381.6689903	0	196.2621755	2852.154612	2797.214352
0.67_426.0786m/z	HMDB06806	Propinol adenylate	0	0	0	0	552.9195399	0	0	0	0	0	97.04782104	15667.39584	0	10972.17015	0	1233.386942
0.67_441.2019m/z	HMDB33468	Diferuloylputrescine	0	0	0	52.47852283	0	287.2726542	164.3862528	20227.46808	0	0	0	0	0	3978.578541	344.0411171	0
0.67_447.2376m/z	HMDB37037	Glycinoeclepin A	161.9788048	9357.682658	129.7497565	349.1304071	163.0468434	9607.792212	289.248503	4234.91591	660.4185115	185.6805909	11.07417391	0	0	4869.008897	5052.595281	0
0.67_463.2333m/z	HMDB10337	6-Dehydrotestosterone glucuronide	247.1088332	9641.526039	49.38636898	133.03865	0.040477733	7736.218054	1450.08169	6557.862202	1570.363849	782.0111126	412.9134097	139.1884894	422.7014879	5227.462498	6102.167661	47.50783213
0.67_468.2264m/z	HMDB04486	Geranylgeranyl-PP	2190.135833	5514.451773	656.4342266	471.2252356	3060.631254	707.2534144	1847.974759	23570.14672	1414.736463	10891.98762	23631.60812	1376.929458	13676.7318	25686.70387	8121.098007	2655.821657
0.67_608.5611m/z	HMDB32475	Polyoxyethylene dioleate	0	0	0	0	0	0	0	0	54530.28838	10364.47426	1553.004288	12664.2693	0	0	103443.3149	0
0.67_626.5721m/z	HMDB55991	DG(15:0/0:0/20:1n9)	0	0	0	0	0	0	0	0	11605.50195	7442.019922	933.1016723	4289.580092	0	0	35675.85143	0
0.69_167.0340m/z	HMDB32613	3,4-Methylenedioxybenzoic acid	44.9048776	1879.813574	74.77971135	14.4933794	0	0	10630.74941	4134.326491	0	10159.06883	9348.030847	9790.7067	19954.45778	693.0505223	4344.983606	31360.91524
0.69_183.1380m/z	HMDB38005	xi-2-Hexyl-5-methyl-3(2H)-furanone	6907.744748	9556.11414	6737.064842	11379.14567	18988.75773	11613.97538	6529.680126	35562.29281	14256.47101	16046.39406	7086.220899	29168.24601	7564.057354	14966.22557	31032.07866	3317.162592
0.69_190.0499m/z	HMDB00715	Kynurenic acid	0	68.14839731	39.87872144	0	25.84730134	0	656.3315836	835.4573706	15.92710417	1029.187756	1461.271893	2052.752016	2227.266843	137.6271103	350.7176435	2381.245814
0.69_289.0972m/z	HMDB36602	(S)-Pterosin K	881.7954718	378.4143572	198.029299	133.2777489	2056.678145	351.675918	0	479.9877666	0	0	1888.331581	6193.280434	0	4359.481315	0	16.62723272
0.69_488.3942m/z	HMDB59930	2,3-bis(Acetyloxy)propyl icosanoate	360.8665359	56.68855131	8.304036601	5.683794078	7928.043164	3103.887894	0	916.0773746	479.9000135	1020.519119	0	1644.42227	1747.693653	41.05505134	19929.58941	0
0.69_508.1452m/z	HMDB38816	2''-O-Acetylisoorientin	0	985.1056021	0	0	0	0	3708.283618	3825.771293	70.41162853	4142.313669	3393.968903	4754.543383	19727.75877	2511.300197	5454.002489	12700.53451
0.69_510.4651n	HMDB32494	Propylene glycol mono- and diesters of fats and fatty acids	0	0	0	0	160.4439444	0	0	9516.66636	148767.4724	46121.81996	5019.891196	127572.103	377.6954202	2165.950593	174939.3524	10044.13606
0.69_513.1782n	HMDB38599	Acrimarine H	251186.9023	820506.4177	883257.635	495605.5419	518935.7059	702843.57	511413.7961	2256585.081	102649.6381	759281.2355	395423.7948	625738.5873	1492361.201	343124.9355	80755.23831	522846.8772
0.69_547.5085m/z	HMDB41032	25-Methyl-21-tritriacontene-1,9,11-triol	0	0	0	0	0	0	0	0	9896.737562	4136.46833	481.9768946	8350.581427	0	464.9380444	8183.111579	202.3222822
0.69_578.5140m/z	HMDB37105	Armillaramide	1919.829169	13981.18918	0	1294.942149	5817.175628	246.386121	1002.641056	79582.41126	336276.0939	152161.2668	21756.44819	214488.934	3352.617406	32006.41875	768566.125	12323.26551
0.69_604.5300m/z	HMDB38713	Erythrinasinate A	0	0	0	0	4674.532814	0	0	18882.12841	142352.8618	17313.55356	3795.277104	62822.23078	904.8875073	8605.537494	70536.19604	885.2833179
0.69_620.5253m/z	HMDB56005	DG(15:0/0:0/20:4n3)	0	0	0	0	2203.968138	0	0	0	9297.190753	11343.68296	1447.127127	4450.322995	0	490.0127597	29073.80388	0
0.69_622.5415m/z	HMDB07081	DG(15:0/20:3(5Z,8Z,11Z)/0:0)	0	0	0	0	0	0	0	0	4486.147791	3637.069464	1175.279619	1605.892118	0	0	15068.2526	0
0.69_634.5401m/z	HMDB07112	DG(16:0/20:4(5Z,8Z,11Z,14Z)/0:0)	7609.921786	5395.793453	0	366.7883236	16538.09214	0	0	1309.550033	11782.48889	38710.19338	53945.64941	1895.843738	0	0	9943.844715	0
0.69_636.5557m/z	HMDB07110	DG(16:0/20:3(5Z,8Z,11Z)/0:0)	1631.064467	0	0	0	1937.007549	0	0	0	3590.254766	26981.80981	67879.742	4736.161591	0	0	6476.741733	0
0.69_638.5714m/z	HMDB07161	DG(18:0/18:2(9Z,12Z)/0:0)	652.9867674	0	0	0	0	0	0	0	4030.170589	17461.92207	36539.68996	8655.258191	0	0	12094.94276	0
0.69_670.3087m/z	HMDB39121	Crocin 3	699.8199278	879.4744841	3238.674766	3950.338831	6205.678126	3392.696102	896.2910756	6580.090881	0	0	0	0	0	38747.2891	285.825306	0
0.71_149.1325m/z	HMDB59834	Pentylbenzene	5683.764507	4094.899373	3910.453362	5085.09571	7585.882988	5279.058555	5970.692179	10549.94333	11219.74306	6016.612747	2426.403041	12037.98713	9614.272542	7169.39736	17872.69834	1848.899928
0.71_153.1274m/z	HMDB37017	(R)-p-Mentha-1,8-dien-10-ol	3748.74659	1313.672124	2104.364967	1960.723897	3008.103008	1353.413624	1451.508747	5479.344094	7131.609071	3509.028988	1580.428851	6369.389841	1919.164321	5367.542096	11086.63409	1006.692197
0.71_163.1482m/z	HMDB36759	Pregeijerene	3648.116902	2501.175285	1858.733222	3072.081731	4548.375427	3197.686455	2910.19316	5272.545506	8654.594024	3702.350948	765.7853412	7067.781782	6933.211287	3765.628855	13354.28972	548.9704672
0.71_165.1275m/z	HMDB31311	Benzyl butyl ether	4602.960936	3340.324324	2348.827533	2209.91321	5212.59501	3097.029867	2414.767631	5837.843587	5788.096971	4446.118245	2076.279381	7388.025937	5529.041622	4615.21981	16605.70227	972.3687722
0.71_167.0702m/z	HMDB29665	Ethyl vanillin	24899.64156	11269.65815	9630.201733	4330.941689	9218.58551	7466.451394	18.71530151	18451.27533	12429.10849	316.5954791	1665.062145	3863.110263	193.0770592	2441.684163	9431.862253	669.6591566
0.71_167.1431m/z	HMDB31565	Dihydrojasmone	929.2848006	113.3374894	452.4965866	598.5204085	1083.870705	362.4892935	1471.016225	3966.71242	7237.657565	3839.8626	1052.564228	6819.332763	851.8228951	1963.020292	10722.01167	609.7724195
0.71_170.0965m/z	HMDB13195	4-Aminobiphenyl	1234.071297	1494.289067	2484.047825	1064.416283	1573.312827	1051.173314	1155.296829	2078.279745	434.6299494	1706.360077	477.6568224	2634.454417	5238.118837	2080.167039	6906.008335	1593.622786
0.71_175.1482m/z	HMDB59826	alpha-Ionene	17128.2233	10074.61108	3713.155227	4938.857492	9927.87563	171439.5133	4379.522418	20385.84906	10593.91482	4045.367047	1480.375811	30557.46567	13397.83964	6372.828048	15940.48655	707.8085028
0.71_177.0910m/z	HMDB33834	Ethyl cinnamate	4401.721247	451.360415	3443.535074	1547.428986	2908.975853	3158.169679	222.8618144	5773.100383	8000.987263	0	139.8912163	536.0237528	1577.644652	25.13197761	124.0675448	56.35531427
0.71_177.1638m/z	HMDB35180	(6E,8E)-4,6,8-Megastigmatriene	5203.282026	1841.312369	2256.001711	2281.942897	7690.342813	2304.286486	1793.671642	4253.573354	8215.852987	1608.025564	556.5120807	4790.616659	33.80314758	2829.060176	9290.670472	364.4226413
0.71_181.1587m/z	HMDB39339	Tricycloekasantalol	1115.709062	109.2575506	336.1468799	156.6405227	1644.197279	220.3266843	1666.008453	3730.014973	8803.838757	3312.767328	1147.684499	4541.020462	0	1129.146488	12190.37919	694.0214208
0.71_195.1745m/z	HMDB36026	Octahydro-6-isopropyl-2(1H)-naphthalenone	357.982901	106.1401766	223.1005908	447.5069113	231.155052	316.1324919	224.6408108	3165.780214	5497.292463	1490.607231	450.9234006	2946.371377	0	540.7441031	7074.609656	353.4534207
0.71_197.1900m/z	HMDB37275	2-Tridecenal	1754.070661	0	1152.911899	267.026803	1678.208883	0	89.65175913	0	3867.948448	0	0	437.2255637	0	0	0	0
0.71_199.1693m/z	HMDB37305	Methyl 9-undecenoate	5707.070189	1206.1566	2378.841032	2788.581318	5260.562599	1770.529406	3656.27824	7251.586872	15207.5851	3321.10858	1890.994529	8725.411854	286.5482262	2558.258069	15169.04107	1992.906753
0.71_206.0966m/z	HMDB40089	2,5-Diethyl-4-propylthiazole	707.9052766	3095.129015	4418.441864	3031.196727	2878.243666	3672.063213	3148.131716	7488.297961	5536.376568	4948.835529	3256.811574	9226.325137	9726.875066	8494.394576	18345.75878	660.3618126
0.71_237.2213m/z	HMDB31851	3-(5,6,6-Trimethylbicyclo[2.2.1]hept-1-yl)cyclohexanol	0	34.02875256	36.71365914	0	0	0	0	0	10163.60907	969.608578	220.8291863	3266.889188	122.2683501	0	6274.767644	127.7364074
0.71_255.2319m/z	HMDB03229	Palmitoleic acid	498.1321937	1997.791023	269.4229587	219.9018956	1619.364102	5370.158972	8192.844778	15447.80817	54952.6194	14161.66563	6580.897871	16524.62702	10940.78291	964.2917105	36900.36054	2078.389018
0.71_265.2526m/z	HMDB37543	(±)-(Z)-2-(5-Tetradecenyl)cyclobutanone	15373.29192	30558.88258	7708.91492	8496.201938	21151.40241	12541.25336	36617.59659	209508.3533	295260.6217	98751.11301	66676.57729	243710.3402	24334.31672	82108.41443	496622.1459	42388.66786
0.71_267.2318m/z	HMDB31050	Methyl 2E,4Z-hexadecadienoate	1471.9235	2976.649141	6042.802657	2215.853255	162123.1277	27935.30282	735.2029426	0	1660.973225	861.4927816	304.6548619	132283.0843	1599.011	6235.441578	1229.133865	646.3170907
0.71_289.2373m/z	HMDB37798	(S)-10,16-Dihydroxyhexadecanoic acid	5235.020143	0	2720.432797	627.6971847	7166.833275	0	1479.473048	0	6823.835321	0	0	2657.433722	0	0	0	0
0.71_295.2631m/z	HMDB34381	Methyl linoleate	4971.062634	1907.786522	6826.695232	3241.625103	312849.0429	77663.10036	874.8856188	3364.617853	7626.540911	992.704907	177.479963	209628.8385	1010.968434	1284.753378	10685.27095	199.7087482
0.71_298.2741m/z	HMDB13648	Palmitoleoyl Ethanolamide	13648.25256	11885.35977	7523.676728	9730.219721	9122.187782	8369.678857	8929.002224	26448.55496	44291.90735	18080.69813	16558.77677	30226.2382	12954.98005	12813.56845	71865.52186	11099.19972
0.71_311.2944m/z	HMDB02231	Eicosenoic acid	354.6970611	7.346305157	221.711592	30.04201019	0	232.4629684	154.2196846	1213.84038	44159.15794	4550.19139	3849.78051	9387.290548	303.8707951	2733.056169	164623.3129	631.9080672
0.71_321.2788m/z	HMDB31009	Adipostatin A	11193.8233	6604.593003	16690.94381	5571.735499	5291.572034	6011.125861	378.9851043	1051.68505	9775.045866	260.758109	29.37238581	2385.01786	24.56045695	9131.073683	66933.16705	4.302573423
0.71_325.3100m/z	HMDB35570	6,8-Heneicosanedione	24.47616372	87.0469638	0	101.8086246	0	367.5104073	0	0	36267.65655	1546.844632	1031.432545	16130.05464	0	4854.156734	99761.68076	0
0.71_329.3051m/z	HMDB32477	Polyoxyethylene 40 monostearate	0	0	413.5449254	124.8867962	631.2851455	566.6138522	2638.308108	10611.22277	9764.965969	5264.144993	4337.32247	3499.362318	1362.810642	665.4328156	36010.98445	506.6294729
0.71_343.2599m/z	HMDB14750	Bisoprolol	737.5939578	914.132675	3309.955605	615.4226593	1709.3771	10.01927059	18.87312776	0	0	93.69400683	0	20150.55377	9809.066145	0	0	0
0.71_356.2429m/z	HMDB38720	Dodecyl gallate	14611.14125	22725.61607	13551.22128	13884.54173	13492.91152	12856.82152	11350.07676	86181.28294	103152.8523	19661.21724	21842.82854	14718.59472	20310.69208	8739.774379	12001.0784	1920.277517
0.71_356.2927n	HMDB34031	3-(2-Heptenyloxy)-2-hydroxypropyl undecanoate	20204.09739	9411.526193	165802.8073	18690.28552	29084.1348	18005.71986	12783.47242	29821.23411	131190.5845	39850.51116	62124.95461	223844.2493	6699.347044	36623.91657	153220.3735	3775.201561
0.71_358.3315m/z	HMDB32476	Polyoxyethylene (600) monoricinoleate	5328.244113	3434.063933	3876.648426	558.5832175	2880.920027	4414.558204	1008.002017	0	19079.02333	24767.69526	4815.577674	9551.200535	1457.35923	1688.606306	29835.11147	0
0.71_369.3001m/z	HMDB38073	Octadecyl fumarate	8714.771868	10176.2166	8720.734114	4433.555315	6440.632285	6064.001272	4552.567876	4187.401381	35880.50949	3861.100588	11421.01344	33654.27769	1466.846531	6022.938868	126861.0933	1622.269942
0.71_370.3083n	HMDB40270	Diethylhexyl adipate	15709.64121	15932.80934	14028.53963	12944.99268	17340.67445	16277.57031	25082.58954	22425.20712	726819.5494	53816.39471	180509.482	291006.5878	26582.80702	33993.95428	1690953.144	42619.43355
0.71_394.2950m/z	HMDB12868	9'-Carboxy-gamma-chromanol	21874.27981	4024.958447	37218.45851	5516.339283	18594.96623	12480.47111	7440.399031	54678.38708	5336.133404	4695.380217	1511.033392	9123.818377	943.0057246	9366.431507	9283.966333	156.9739423
0.71_397.2011m/z	HMDB40312	(S)-(E)-8-(3,6-Dimethyl-2-heptenyl)-4',5,7-trihydroxyflavanone	2498.350896	6292.591207	6677.192631	5720.358584	2660.412294	5039.841623	2659.484685	23928.9593	813.3881726	1171.218675	1253.8535	28280.7391	3193.6173	7199.430547	7980.647223	4729.036054
0.71_398.3261m/z	HMDB13207	9-Hexadecenoylcarnitine	28283.13403	39119.46178	131666.3949	14764.52214	25318.57786	25068.11129	5268.234207	150669.0097	61856.94696	36638.4666	57644.77501	12583.92954	44434.886	127180.9456	44050.59662	2699.881016
0.71_402.2254n	HMDB34159	Acetyl tributyl citrate	48963.70471	20828.02667	40488.9499	49641.18173	124128.0904	112762.5415	327672.7315	18707.92793	14612.28441	4576.149354	15951.11992	16946.58968	25660.92119	445400.107	33148.57081	6575.386597
0.71_402.3579m/z	HMDB36344	Tetrahydropersin	0.865141752	0	0	621.3201256	0	1127.267969	375.4733039	0	19608.62349	0	1391.335126	2990.296092	4325.975541	2867.263108	18024.1547	208.5942018
0.71_405.2389m/z	HMDB14905	Benzquinamide	233.2183609	163.2046486	48.57530179	142.4959411	491.5498066	343.2776945	5611.473664	0	158.3549706	0	155.585169	0	628.2830716	10587.85913	134.1860182	117.4908926
0.71_421.2010m/z	HMDB40608	Kanzonol F	3978.002617	0	1676.571392	0	8957.359841	4700.395083	156.4785461	0	0	0	0	0	0	0	0	0
0.71_425.3773m/z	HMDB36659	alpha-Amyrone	186231.0499	100955.0905	53705.77458	37824.10958	121224.1188	60304.91221	2893.150355	160740.2356	80561.36393	5839.202636	4797.625733	14327.75782	4329.467141	73814.27914	337376.6149	455.5774127
0.71_431.3521m/z	HMDB38353	(3beta,5beta,8beta,22E,24xi)-Ergosta-6,22-diene-3,5,8-triol	290625.4765	120721.1187	124439.9728	90520.57986	115693.0273	69749.32785	4328.452122	80550.74153	100898.9766	45037.97043	4655.23337	198064.2528	1776.695848	79285.87674	321854.3115	1732.362827
0.71_437.3623m/z	HMDB29851	27-Deoxy-5alpha-cyprinol	2079.752395	0	0	0	6273.188204	0	2386.290308	7281.728933	5885.422487	3804.368129	0	1909.070749	0	2024.906835	0	0
0.71_454.3889m/z	HMDB29851	27-Deoxy-5alpha-cyprinol	1056.298357	1277.68745	883.8517274	1234.822763	4704.965982	1537.114598	1620.223092	1551.049296	2639.074702	2247.911683	353.9630911	1809.083582	0	109.4427154	1751.828379	0
0.71_460.4148m/z	HMDB34685	Myricadiol	39283.93313	22860.88261	6688.313717	9491.560519	37102.17245	12482.22303	0	17851.52225	17129.6965	1899.32451	588.5998728	1519.99113	0	16522.90515	21222.2083	0
0.71_466.3889m/z	HMDB34423	2-Deoxycastasterone	27602.2476	12295.65643	11061.8152	12054.47789	23920.48316	6905.097597	2488.240673	2161.271325	20624.75194	1247.083175	234.065611	2506.64888	424.9279393	2016.661271	2267.714605	0
0.71_472.3423m/z	HMDB06510	Cervonyl carnitine	24480.30327	8894.746041	19934.84894	24731.82623	48432.11209	33093.92265	21192.38999	1444.761679	19471.59214	14434.61875	2532.171699	17873.2007	9194.188728	13644.27325	5512.443104	2752.782718
0.71_490.4256m/z	HMDB34227	alpha-Tocopherol acetate	0	0	0	167.5072611	0	0	0	38454.77233	0	3320.628432	0	0	0	119028.9865	83562.39389	0
0.71_527.4679m/z	HMDB07066	DG(15:0/14:0/0:0)	0	0	0	0	0	0	0	308.8874289	22874.13519	1203.626223	230.3096371	11638.09394	0	0	14824.84644	0
0.71_530.3974n	HMDB33685	alpha-Tocopherol succinate	21278.04175	2076.035401	3845.473008	14031.14505	71220.80758	11000.6394	19575.75507	3412100.086	27613.54584	2434.545377	12031.56133	7557.153398	32928.12768	4423.365414	13372.25733	240.7014468
0.71_552.4760n	HMDB07126	DG(16:1(9Z)/15:0/0:0)	2036.049645	0	0	543.1696042	4536.016107	300.3389467	1310.425016	7805.826725	149330.2452	86814.48116	6012.88211	63751.8275	433.3082457	1610.867631	154554.3096	0
0.71_554.4916n	HMDB07097	DG(16:0/15:0/0:0)	34949.92153	3573.000484	9856.396615	26269.52813	83061.94817	4089.845477	35442.38039	66651.5165	617269.0164	183102.719	60198.17219	345025.9352	1442.459153	44679.82107	848515.4567	2243.835803
0.71_578.4919n	HMDB07242	DG(18:2(9Z,12Z)/15:0/0:0)	11247.92084	3597.436901	99.68532216	5405.937409	30443.66087	1952.602919	7012.466051	123430.9579	508917.0506	262032.3124	33505.58234	282929.7275	3330.442453	61852.74293	1506724.141	3603.406823
0.71_581.2396m/z	HMDB05006	Atorvastatin	0	370.926643	0	0	792.6166891	198.1378137	0	10003.53436	1761.029898	1383.284982	0	16259.60494	0	6456.035331	19185.31041	273.8480188
0.71_581.5149m/z	HMDB55990	DG(15:0/0:0/18:1n9)	4160.424091	1927.605609	35.85741807	3609.94383	21297.14619	2939.912091	3940.946224	132824.009	971690.8262	350022.6202	48032.54972	417841.4655	4840.935532	99148.01471	2283876.578	14395.7779
0.71_583.5300m/z	HMDB07155	DG(18:0/15:0/0:0)	21131.83603	0	2483.290344	17401.06088	28361.65975	4664.169987	17582.23403	149039.0549	3175241.916	1267402.891	267093.877	1398769.099	16547.61522	180752.2316	4223827.823	116477.3404
0.71_588.5351m/z	HMDB11762	Cer(d18:0/18:1(11Z))	0	0	0	0	0	0	0	0	55651.79664	2719.978759	0	3535.961134	0	48.85851372	17922.78232	0
0.71_594.5090m/z	HMDB56142	DG(14:1n5/0:0/18:2n6)	29467.4695	32854.46676	6818.238673	13916.90956	45919.13426	1852.919917	13671.35021	72680.92259	164634.9606	110587.5547	28083.32618	163422.8813	1577.406022	28342.21209	374609.9339	445.0947376
0.71_597.3939m/z	HMDB39091	Capsorubinidione	29323.04873	2452.273213	13502.60363	14021.96389	31338.769	12520.82427	0	9591.766247	1333.365561	0	0	3303.81375	0	1102.093607	93975.83592	0
0.71_598.5396m/z	HMDB55990	DG(15:0/0:0/18:1n9)	1266.3794	0	0	4628.400622	13086.11037	686.2879938	25090.57178	24707.15105	423584.2559	1236081.569	72744.27261	204911.4814	7167.055898	13015.16568	349131.7676	10584.35785
0.71_613.4827m/z	HMDB07143	DG(16:1(9Z)/20:5(5Z,8Z,11Z,14Z,17Z)/0:0)	414.4681783	0	0	0	1855.594948	0	0	17851.10501	830.4673909	0	0	0	126.721624	948.0049331	2924.425229	0
0.71_615.4984m/z	HMDB07032	DG(14:0/22:5(4Z,7Z,10Z,13Z,16Z)/0:0)	0	901.2189945	0	0	3342.802172	0	0	14500.43161	2084.760717	2442.158632	380.5447094	0	0	1817.941835	7291.282535	0
0.71_624.5197m/z	HMDB31886	Rollidecin D	967.6875243	10370.26199	0	225.5939114	3691.270666	0	185.2170153	1322.502931	6020.752768	11644.56723	2975.439926	4132.431751	0	0	1668.243986	0
0.71_642.5296m/z	HMDB31749	Annomutacin	1247.608938	0	0	0	9795.935101	0	0	0	361.6613428	1380.177317	1109.548766	24173.53098	0	0	0	0
0.71_656.5824m/z	HMDB11188	TG(12:0/12:0/12:0)	882.3014827	159.93075	0	0	656.6943405	0	0	0	30347.66547	139917.7102	83317.36096	61906.7499	486.2602451	3705.709416	15758.07379	2405.104271
0.71_672.5555m/z	HMDB56292	DG(18:2n6/0:0/20:4n3)	0	0	0	1341.04511	3433.82497	0	0	0	1975.448655	22917.33803	4276.994081	7801.354915	504.8535644	679.4467261	1532.140978	269.1159447
0.71_674.5716m/z	HMDB56239	DG(20:3n9/0:0/20:2n6)	268.9695298	680.0007676	0	1890.838177	3009.727427	0	231.3404879	0	2212.684614	18300.12923	5328.247417	8429.378947	0	0	2495.261553	2342.419193
0.71_83.0859m/z	HMDB31544	3-Methylcyclopentene	2289.138393	1741.152863	1101.379733	690.1764854	829.576894	670.9478534	709.0342769	4791.020784	2477.268161	1315.713166	543.052922	3671.954072	1360.250875	2063.204528	4153.254912	478.3907946
0.74_107.0858m/z	HMDB59924	p-Xylene	7962.901184	7368.786602	5246.994549	4839.015194	8973.697983	7041.38357	6565.474673	14460.44686	8092.055038	7677.138877	7052.284403	12224.78676	12939.47179	9130.927396	14626.27121	4685.544578
0.74_127.1119m/z	HMDB30961	2-Octenal	4014.614021	5026.499533	2199.04063	1351.361473	3062.330857	2806.179839	302.9157461	6764.44692	928.4935594	904.016733	508.9348782	4381.241676	912.3462674	6296.480398	6360.002908	272.2408846
0.74_133.0649m/z	HMDB59847	2-Methylcumarone	671.0193056	122.8864406	349.638113	3294.033856	492.1201336	143.4731431	50.31915251	309.6760675	214.9653259	0	0	287.8749785	0	0	0	191.1056747
0.74_141.1274m/z	HMDB37001	Santene hydrate	1632.757246	11260.01266	1295.695768	3788.294324	3566.632264	2386.912826	1317.530677	9197.930839	1786.050435	4243.023019	200.6499967	3706.461592	375.6843811	3994.596822	1202.002184	517.3680408
0.74_144.0808m/z	HMDB41802	2-aminonaphthalene	11874.80551	83.670369	4255.527271	14331.61106	7447.042066	4408.03497	2999.341191	3442.557971	10192.78944	1568.62578	2984.373065	180.7505089	19224.24963	2613.369691	606.8205686	2407.454975
0.74_179.1431m/z	HMDB38107	Quinceoxepine	7485.132612	5935.98007	4565.391807	5803.755605	13218.12824	7266.961269	9792.634599	18152.60763	15898.96371	11246.36327	5131.077145	17397.83763	11110.3689	8635.872842	23731.88873	3464.01626
0.74_185.1538m/z	HMDB32534	trans-2-Hexenyl 2-methylbutyrate	234.9247002	511.4618789	80.50668202	383.0630443	140.597572	428.2468316	1863.552315	6464.761135	7769.516465	3225.616139	1432.651474	11921.9507	388.7846223	1846.825769	9655.183975	1776.783355
0.74_186.0914m/z	HMDB32710	2-(1-Naphthyl)acetamide	0	9521.255025	0	2656.043132	0	0	0	0	0	0	0	0	0	376.6617086	0	0
0.74_187.1329m/z	HMDB38978	(1beta,2beta,5beta)-p-Menth-3-ene-1,2,5-triol	1795.882128	477.7224778	1061.06077	6533.558557	10062.896	4385.677791	4747.284543	8452.945687	5833.78259	5237.453065	766.6727093	6799.635876	1562.281309	539.7788731	4811.467087	412.31037
0.74_193.0860m/z	HMDB37877	Eugenyl formate	802.5136967	4709.891948	465.6831048	64290.29308	172.923221	253.4237693	57.0411237	26346.06244	16025.08864	798.9479834	459.9908943	23252.07311	29204.58946	1774.230037	6062.228486	2075.483614
0.74_193.1589m/z	HMDB36027	alpha-Damascone	4209.592328	3067.307133	2535.515957	2075.22585	5007.94493	2946.426889	1592.967428	6513.818027	6896.192187	2208.386691	701.5004963	6153.113197	1249.573043	4206.241998	13488.79612	343.035849
0.74_195.1017m/z	HMDB41506	2-Benzyl-5-hydroxymethyl-1,3-dioxolane	2289.303128	2273.522038	1804.924178	45117.34175	1439.851819	473.0640412	570.6644568	1998.264106	5723.957578	2492.926732	3075.996835	12220.68463	16080.84923	3652.487941	2626.195747	2497.645832
0.74_203.1795m/z	HMDB36416	beta-Spathulene	9415.607095	3869.890253	4157.335089	6607.630342	6237.476812	5519.930412	427.3422447	8247.897594	4060.95553	460.5734741	365.382759	8433.859262	954.787169	4395.948232	7905.663224	0
0.74_207.1744m/z	HMDB35631	alpha-Irone	31319.11101	9451.544844	16019.47661	13693.77435	39729.57252	11433.55925	14297.84046	10534.22648	56367.48316	8234.767405	4329.37947	24985.22604	9218.55126	12864.78954	21932.52717	2579.55567
0.74_218.1539m/z	HMDB39531	Ethoxyquin	0	0	1042.490544	1539.006385	2238.081954	1419.291353	690.5679228	0	477.544333	0	0	0	0	2015.612557	0	38.48328499
0.74_220.1123m/z	HMDB32865	N-Phenyl-2-naphthylamine	3298.212143	774.9759373	1088.011665	611.0152803	2414.626437	2471.275871	842.7160394	9144.452332	1069.835237	1599.290804	7495.956895	2966.442215	9777.190939	3645.982892	6497.340092	1227.357879
0.74_221.1900m/z	HMDB37395	11-Copaen-4-ol	1723.684527	480.8870285	567.5991698	2084.119377	2504.061631	436.1669269	200.6855849	471.6546756	1071.293366	90.55287751	0	464.6233952	0	2727.531454	3896.346808	87.74922271
0.74_226.1933n	HMDB30921	(R)-14-Methyloxacyclotetradecan-2-one	1965.479526	3313.275407	2478.132031	1219.72394	1893.547803	1661.788445	1050.72602	4619.713364	8973.435062	3080.913034	1525.214158	10004.07818	8173.673116	4504.828604	11862.5261	5438.312137
0.74_235.1231m/z	HMDB41793	1-aminopyrene	5873.248831	533.0411052	5597.707464	22060.24572	12038.82172	62945.92138	0	409888.5336	133.7770824	2576.775223	2122.151771	330.020329	7199.378615	11794.26965	290.6611379	102.8180781
0.74_235.2057m/z	HMDB40179	2,6-Di-tert-butyl-4-ethylphenol	4601.849151	1135.300949	2103.077362	2232.810214	7226.340166	571.8936377	634.0858196	0	5850.566947	67.91538538	0	1313.895206	0	211.6959587	1221.691545	0
0.74_236.1646m/z	HMDB38281	cis-3-Hexenyl phenylacetate	1201.756916	1614.990299	2815.202319	1655.034775	957.654634	946.2865275	0	1756.987529	472.4456998	1452.916244	2790.281584	6400.562282	0	5989.634303	1626.149831	7476.185574
0.74_238.0862m/z	HMDB41942	n-acetyl-s-(n-methylcarbamoyl)cysteine	1312.461866	1038.814534	4638.63447	25010.26038	4372.263159	25209.32947	326.8862574	0	355.3067387	0	591.123779	1000.133966	0	6869.207175	105.3350936	564.002847
0.74_242.1540m/z	HMDB33527	Dehydroisochalciporone	5943.094597	1822.774642	1894.966756	2932.539564	3144.714111	1170.407551	3471.427276	15386.35608	732.5839989	32156.41216	25501.77799	17625.97761	14214.37215	72035.80703	16532.18916	41944.15094
0.74_243.1955m/z	HMDB32370	L-Menthyl (R,S)-3-hydroxybutyrate	34695.81267	9368.783798	13555.596	8049.497833	36544.77345	6836.471913	15050.29672	758.3354484	69341.10863	9627.524576	4490.721089	25507.52321	3758.716236	2676.36324	1098.458733	995.5731717
0.74_248.1647m/z	HMDB41913	ketobemidone	0	199.3786469	0	1587.792878	1619.856778	0	0	1015.210823	0	0	1622.921432	0	3303.818737	5552.459082	6294.998095	65.92037715
0.74_250.0627m/z	HMDB28816	Glutamyl-Cysteine	141.2737351	844.0608144	0	2362.50161	0	4478.643082	0	0	0	0	410.9356235	0	820.0323539	667.0554918	0	1907.636542
0.74_251.2369m/z	HMDB41334	8,11-Heptadecadienal	0	506.541559	118.1511108	256.0435011	255.6207441	0	7162.232095	399.4686773	4121.658071	5624.086553	4244.340216	1433.246147	786.596776	329.5879972	1333.708653	488.6127189
0.74_252.2453n	HMDB41335	8-Heptadecenal	1036.357083	1052.198949	4490.910892	2891.851731	5684.783779	3050.244708	25347.97253	943.8862684	9431.797357	31571.38593	7304.701432	7152.645106	5569.974622	1034.118865	7014.941116	325.7581883
0.74_253.2162m/z	HMDB29351	Geranyl hexanoate	15462.24647	9718.332308	9745.334753	9479.460376	61083.48108	14604.40588	8000.710915	3455.62047	17745.22764	5871.215422	1840.768071	38522.93715	3794.568102	2176.051927	4488.912775	1533.512424
0.74_261.1122m/z	HMDB30948	Dihydrowyerone	5894.481116	0	0	0	6412.575362	0	669.4180324	685.8052256	0	0	394.6582917	0	0.023191361	0	0	122.3692132
0.74_263.1828m/z	HMDB28702	Arginyl-Alanine	556.9561449	0	60.49921086	3499.748358	0	8146.968043	0	0	0	0	0	0	0	843.1358559	0	0
0.74_264.2089n	HMDB37273	beta-Caryophyllene alcohol acetate	14418.94999	12113.99965	13254.44043	10435.13289	12631.31328	9842.771992	4049.812747	45224.32211	3594.999448	2350.427007	2115.505441	7955.811056	10762.49258	13750.11462	15766.08973	836.7837966
0.74_270.2195n	HMDB30973	9-Oxohexadecanoic acid	12661.27261	13293.3881	14971.92482	7923.782782	37466.25817	44756.12113	57473.51526	20928.92217	27811.20973	24408.77176	18274.66775	20472.84837	45105.87316	12644.08487	16979.49546	3617.329803
0.74_272.1645m/z	HMDB32058	Isoeugenol benzyl ether	9929.826719	4422.439365	6729.963662	8605.519185	15547.74432	8958.402891	17196.3094	22406.43804	22006.53409	12867.90045	14237.14915	14247.81601	27343.95968	20088.51154	4460.243468	7197.779712
0.74_272.2226m/z	HMDB13317	Tridecanoylglycine	3763.335808	5358.10366	6622.441663	1446.677792	3309.821106	2179.349015	585.7909109	2987.734262	72.74201684	4083.557252	1207.845463	8465.104395	12243.82711	8286.073282	5354.625104	6243.867723
0.74_277.2526m/z	HMDB05830	5a-Androstan-3b-ol	239.1936986	0	5227.018152	0	0	0	0	0	0	99.18414585	0	0	0	0	0	0
0.74_281.2475m/z	HMDB05047	9E,11E-Octadecadienoic acid	35324.4113	45534.42	32826.40835	58031.57446	358320.5086	306915.7732	256783.9404	440905.6942	474701.846	326060.4777	143782.437	771795.5856	133056.8246	204969.553	807900.583	89242.16925
0.74_282.2559n	HMDB41480	(Z)-13-Octadecenoic acid	43441.88394	57426.92557	21099.0768	116066.6267	71677.71254	74447.90233	313822.3347	1782076.491	1442885.043	623912.3561	488583.6084	1030155.912	261766.4277	590136.3822	2640115.09	411523.0479
0.74_290.1542m/z	HMDB14632	Sotalol	2443.917273	2788.023315	3053.595815	6169.098488	1227.114988	5303.76866	1044.565871	1206.467937	1303.980861	2934.427678	257.6152376	5484.092563	6587.987342	5851.537916	7392.669027	4018.582498
0.74_293.2475m/z	HMDB00554	Dihydroandrosterone	3103.284812	1488.862009	15261.59715	2559.886506	7951.499257	4128.796458	904.3401678	0	1626.893379	0	0	4364.999304	985.4403789	9946.348916	14943.87806	335.9618716
0.74_294.2195n	HMDB31934	(9S,10E,12Z,15Z)-9-Hydroxy-10,12,15-octadecatrienoic acid	299195.4622	493630.724	339293.0255	334834.9636	264495.3922	612149.8329	876401.411	2486707.801	1736526.588	1398182.258	857177.7654	3179386.87	1780883.749	1125127.661	2653087.193	374708.3078
0.74_295.1442m/z	HMDB41061	Nigellidine	991.068068	156.9624416	1415.906796	1655.002634	2435.215679	4347.994328	575.3481517	0	8669.356591	531.145296	310.2543892	0	1412.300597	0	0	515.7421804
0.74_297.1485m/z	HMDB30599	5-[(4-Hydroxypheny)ethenyl]-2-(3-methyl-1-butenyl)-1,3-benzenediol	0	9058.890611	93.39370379	24.19524157	0	0	0	0	43.79070517	0	0	0	1342.772796	734.7624306	0	0
0.74_298.2508n	HMDB30981	11-Oxooctadecanoic acid	206930.9704	586934.5245	446624.0025	604200.4011	963351.763	841706.169	3478743.093	1152032.851	1315755.335	3480492.38	1298549.677	2067124.164	1745699.245	715931.3721	1917396.594	321870.0083
0.74_300.1429m/z	HMDB29368	Saxitoxin	8992.641988	6208.33984	5538.356329	5192.382087	3280.523097	3242.086319	3025.250879	27315.94026	13253.78685	8808.718155	17413.03415	43411.62192	4118.420934	24226.42343	34107.25179	11887.73611
0.74_301.2735m/z	HMDB10737	(R)-3-Hydroxy-Octadecanoic acid	214.1755432	5.671735414	8.186030889	1589.530547	324.2148001	835.441807	10069.88059	43847.62845	28316.17093	13290.25346	13165.63205	16541.60355	2521.737405	13925.33405	40106.29047	6727.55955
0.74_303.2318m/z	HMDB38687	(ent-15beta,16beta)-15,16-Epoxy-3-kauranone	85413.84492	67801.21994	84915.27024	187204.6169	364842.723	63816.01555	28306.43045	76791.10954	30801.19733	32413.08352	10287.16668	73688.48985	5230804.583	108423.0239	63062.03924	10444.14167
0.74_303.2681m/z	HMDB30482	Cardanolmonoene	0	0	29623.6825	310.428402	0	0	96.31885354	20308.31027	20419.11935	0	0	1420.999501	0	6615.372348	8408.51186	0
0.74_311.1642m/z	HMDB40742	2,3-Dehydrosalvipisone	902.7355781	7882.761882	183.5071198	489.7441174	806.3699601	41.05365969	0	6301.854552	505.305716	85.3892802	8.742123971	1400.190712	2777.501033	358.0871582	858.4346937	92.53448352
0.74_317.2475m/z	HMDB36729	Kaurenoic acid methyl ester	14899.29076	8284.425334	79452.66573	8429.621501	10630.671	10617.70495	507.1635032	4707.113679	1668.67168	0	271.3609829	712.3520589	0	10957.67338	1248.952355	0
0.74_325.2373m/z	HMDB31007	1-Acetoxy-2-hydroxy-16-heptadecyn-4-one	12452.04672	194303.9692	12974.95941	13829.02987	19305.79661	12326.03223	30267.58579	114582.8842	20095.12389	79230.32615	38210.52755	147161.9174	134254.4642	42081.82251	126629.4924	10271.96047
0.74_327.1600m/z	HMDB34720	Gingerenone C	5986.946248	3174.107193	13681.02024	14586.77942	0	0	70.8102978	3598.801937	9567.184765	0	7845.109075	21413.58296	8012.01324	14907.467	1267.00091	1139.881048
0.74_333.2423m/z	HMDB03851	3a,7a-Dihydroxy-5b-cholestanate	6381.369467	1949.645191	18905.66824	7366.203996	6839.802917	6969.186263	1120.829744	2785.720419	3081.954373	1012.680753	0	1977.421387	7983.320247	6945.631294	6580.583454	1099.93159
0.74_334.3104m/z	HMDB32033	2,4,12-Octadecatrienoic acid isobutylamide	23849.5254	2927.956454	41653.14092	370033.9082	8039.765413	10526.00818	34005.05662	428974.4524	152472.3037	137419.9189	15490.62146	435881.6155	2674.009222	2472.070256	204705.3607	2315.203768
0.74_335.2579m/z	HMDB35283	1-(3,5-Dihydroxyphenyl)-2-pentadecanone	14571.31622	29477.38126	18731.83419	10003.34765	16460.63533	12040.79606	9396.700186	87173.26401	40121.63269	16262.9826	11081.40601	45522.42073	16039.83339	27318.80099	94322.26698	2388.995037
0.74_336.3260m/z	HMDB31678	Pipericine	13561.58772	12239.01515	15211.99201	86612.78021	14000.62707	8823.315393	12605.26954	192083.9526	56780.16264	67770.93998	17580.7191	188137.7289	18048.96303	14252.57665	94424.49674	15747.12473
0.74_347.2944m/z	HMDB38531	5-(2-Heptadecenyl)-1,3-benzenediol	3759.896208	551.9652276	5289.60303	1771.745543	5804.905179	1131.218953	183.1458124	0	3182.09513	0	0	0	0	614.0275571	630.7112532	0
0.74_349.2738m/z	HMDB29683	2-Hydroxy-6-pentadecylbenzoic acid	124049.451	1228548.836	108523.828	190263.2247	223448.1946	86697.23387	110989.5489	2622797.482	623561.9144	93186.99873	145439.3987	2085853.437	306148.4748	1100894.234	2784870.68	23075.10497
0.74_351.1227m/z	HMDB32602	4'-O-Methylkanzonol W	13995.58938	0	15649.39229	0	0	3055.254902	55802.51675	0	0	0	1.286112452	0	0	0	0	0
0.74_356.1623n	HMDB33880	Mammea B/AC cyclo D	0	0	889.0975733	75120.6778	346.146562	15271.44206	3806.924126	0	17513.5955	0	790.5268861	31482.7897	44517.07777	112.9965258	0	706.4733439
0.74_359.2671n	HMDB13164	2-Hydroxylauroylcarnitine	10757.32577	12819.5494	10870.96789	11502.98474	11086.45525	9283.656772	8915.68577	12121.06625	15136.01631	18950.56057	8985.395777	57372.13804	9730.702109	18206.37002	40227.0914	2008.479429
0.74_362.3417m/z	HMDB32032	2,4,14-Eicosatrienoic acid isobutylamide	6758.099606	0	5738.180954	75498.1625	1098.428906	1625.36423	4011.045253	112009.4514	57111.63525	60909.36185	4048.045849	205762.2768	0	772.4667696	92524.16178	0
0.74_363.2771n	HMDB13659	(±)8(9)-EET Ethanolamide	33051.32137	24539.89601	33045.16556	60998.17159	49420.45244	118252.7003	10975.44277	65614.533	36951.87893	8035.691275	263.5142667	27357.31863	3796.143582	47822.42867	24023.02621	1799.64621
0.74_364.2614n	HMDB36804	7-O-Acetylaustroinulin	54072.93871	91967.96651	42545.38766	68904.83382	91869.08291	81109.31925	43953.09737	201329.7228	87335.28155	44727.74956	35121.23134	172207.4597	89418.21644	196309.8793	135002.6798	19326.5972
0.74_365.3049m/z	HMDB32093	4-Hydroxy-3-(16-methylheptadecyl)-2H-pyran-2-one	6550.95642	6584.757501	15987.33841	6327.056726	7294.883303	6671.740809	4902.111906	0	28059.54478	4166.078677	1418.416111	4820.872412	0	4747.039357	7639.53437	0
0.74_371.1855m/z	HMDB33319	Licarin C	2.096518863	10.72634363	0.942499315	32690.67655	0	0	0	1.629318855	8068.616682	641.0752641	442.6743986	5273.345632	27787.10736	0	2.272827555	453.3569812
0.74_374.2903m/z	HMDB02689	13,14-Dihydro PGE1	18599.81136	30590.98366	14565.69059	48488.28042	18212.51106	24776.06804	22970.15529	20047.77881	25098.43295	29831.44827	14526.58546	24045.52305	27171.45389	20170.10192	58108.63463	5469.299208
0.74_381.3003m/z	HMDB11547	MG(0:0/20:3(8Z,11Z,14Z)/0:0)	14280.0123	9994.940713	17481.85644	10668.97583	13039.63318	12414.47021	6938.717758	1457.624456	19602.66546	7652.214152	2724.855274	10179.20118	5435.420135	5504.700397	4889.260857	643.1735111
0.74_385.3464m/z	HMDB00032	7-Dehydrocholesterol	47383.42456	293312.896	719.3316049	64302.07544	61614.9994	70077.69793	1615.327095	75438.79965	44035.88494	1914.024387	1103.796842	30280.90208	2129.690219	53866.75268	107874.5643	1446.110407
0.74_390.2636m/z	HMDB30044	Neriantogenin	42104.62851	31503.44686	28525.03584	42959.96352	27937.97091	40911.82059	2410.604568	39.58386636	5308.427287	5127.830997	1087.00392	7298.740014	6797.657629	3575.049563	2631.303244	5874.446033
0.74_392.2789m/z	HMDB06472	Calcitroic acid	35137.6682	4776.483136	28636.9837	22118.16953	8668.340609	15053.20838	312.0804177	799.350641	5794.427078	832.6567263	178.2708942	1095.780801	2832.465957	6047.308288	6743.843711	646.3843518
0.74_392.3158m/z	HMDB38522	2-(10-Heptadecenyl)-6-hydroxybenzoic acid	65628.32578	51626.65466	59054.90197	90406.72766	116945.0463	117409.8765	4760.235086	28866.18384	160094.5709	14980.91302	84999.78367	53868.31212	9442.112966	39090.44835	71225.56866	14530.09217
0.74_395.2793m/z	HMDB13651	2-(14,15-Epoxyeicosatrienoyl) Glycerol	51688.53045	39811.12889	173293.0151	43737.70576	72023.0723	64257.31452	58481.96003	50077.66149	37942.81482	77543.49694	62117.38624	80250.21975	91375.07253	61980.33813	56558.04736	27591.58254
0.74_396.3103m/z	HMDB13334	9,12-Hexadecadienoylcarnitine	19378.448	11196.13614	36322.74293	8007.162058	17735.21462	13841.90471	2057.711882	27956.03236	21603.74735	5218.939	1920.595831	13131.96199	1933.169863	12162.30179	27554.10821	504.8371147
0.74_399.1927m/z	HMDB15107	Azelastine	2670.829607	14027.33256	5505.378349	1093.880939	4966.343318	3313.604207	2873.039225	32492.61762	358.913485	2314.531697	2391.169093	14586.27555	1318.166343	4654.680518	12493.18133	4499.361501
0.74_400.3420m/z	HMDB00222	L-Palmitoylcarnitine	7905.343827	7196.269558	8104.735967	9609.730937	4108.606452	8713.609978	5099.637694	3932.623125	26051.15128	3360.073069	1530.630346	3901.978061	4603.812828	11004.34948	11700.52534	282.779162
0.74_406.3313m/z	HMDB38523	Methyl 2-(10-heptadecenyl)-6-hydroxybenzoate	23481.91944	6097.198712	22977.69055	20032.74896	18751.82562	15629.60938	495.4272298	9310.196384	12724.6535	68.5574285	3.924545022	2183.144849	380.9127411	9246.508964	6651.649164	102.6963001
0.74_409.2124m/z	HMDB15279	Flavoxate	528.8822518	18059.73495	0	268.499969	384.7295362	0	0	1045.022639	0	0	0	4093.721564	0	0	0	33.6441501
0.74_409.3109m/z	HMDB39148	Ganodosterone	94351.59362	30508.03767	57201.76087	50665.31924	44884.56699	39187.43934	5097.438644	9082.412742	19228.74124	13986.868	7419.564651	14213.57621	7006.304001	9015.232556	14827.52959	2438.51962
0.74_411.2901m/z	HMDB39021	5,6-Epoxy-5,6-dihydro-10'-apo-b,y-carotene-3,10'-diol	87840.52973	20359.82143	39547.13465	45837.26014	29382.5943	42690.14218	5350.72043	36504.67994	20363.99047	14880.94338	9026.906558	22716.00301	7663.230967	34105.24498	47460.57846	5142.308533
0.74_411.3621m/z	HMDB39196	Stigmasta-4,6-dien-3-one	16498.66214	16340.11014	3855.527648	4450.961949	5612.616145	4103.961697	0	20014.42968	17760.39799	200.9254519	0	66449.16273	5.160484934	12012.91741	22998.17471	0
0.74_413.3777m/z	HMDB06851	Delta7-Avenasterol	32370.87283	23841.8897	11380.03569	27166.16082	0	2284.710961	0	14668.362	34264.53158	2335.300554	2.958929123	219116.5883	21.83436222	4879.089531	26936.14604	0
0.74_416.3369m/z	HMDB13337	2-Hydroxyhexadecanoylcarnitine	15291.42822	8061.592293	16762.97105	11312.96385	15753.19404	16913.72566	8031.870911	4130.179247	12604.12466	5967.422401	2342.313329	7242.532021	13170.15473	11710.38549	10262.75953	573.1939813
0.74_417.2236m/z	HMDB31964	(3b,6b,8b,12a)-8,12-Epoxy-7(11)-eremophilene-6-angeloyloxy-8,12-dimethoxy-3-ol	1777.536327	5069.80655	4943.071315	1290.592045	5832.366617	2251.687136	1153.373504	25574.23352	737.2702994	3576.768098	2012.894725	14597.28877	4221.559947	7754.344179	10531.43419	2436.117198
0.74_420.2737m/z	HMDB35844	Lucidone A	110570.3643	55594.64821	79632.79601	198678.4368	199454.0776	250811.6816	93769.75125	91529.06487	41473.66239	123318.6152	76521.02946	84890.13963	135569.4855	43503.01588	50539.26994	31434.14989
0.74_426.3213m/z	HMDB00415	3a,6b,7b-Trihydroxy-5b-cholanoic acid	242632.3748	104626.7218	174088.3012	228211.469	352554.0175	257002.7358	206408.2607	23543.91921	133450.649	136964.4276	39676.13516	113357.5853	88260.07997	103135.737	42528.12777	49663.90201
0.74_434.2910m/z	HMDB39596	Colupox a	33089.26439	3697.129141	17411.22771	11616.39608	34657.09497	29062.14873	14213.5329	6155.286839	18185.56385	9338.997565	740.7977674	4085.843216	78160.60187	35252.50678	252286.6567	6863.686608
0.74_434.3261m/z	HMDB00698	Lithocholic acid glycine conjugate	47603.06046	15412.00829	21703.72448	59325.17801	59877.3081	41328.46557	16192.81754	29945.31847	25022.82533	1803.1493	3991.373223	4714.834224	2554.028928	13183.93389	3708.624482	1445.93955
0.74_441.3002m/z	HMDB40764	Bolegrevilol	870029.7216	339563.4295	596304.0124	371544.7934	654739.791	676626.2997	214369.3479	44554.05188	257435.3518	227874.5109	121724.0808	208491.0464	147114.5326	72022.25823	86815.37312	106460.949
0.74_445.2586m/z	HMDB33034	Antibiotic GR 95647X	6445.323339	11011.6304	669.1731923	1234.696882	12097.40181	5859.664667	7292.154645	18205.33372	14346.07074	15861.21705	10223.69488	13789.48299	27115.29633	59195.05687	1190.714837	15833.62663
0.74_449.3626m/z	HMDB34423	2-Deoxycastasterone	73710.93688	48356.60761	52448.45128	31473.48831	68525.74452	41664.03032	9101.95498	37361.34814	110191.767	8331.424092	3162.407592	17016.46304	8088.380986	62552.274	42504.61512	490.0931464
0.74_454.3528m/z	HMDB02195	Varanic acid	94347.79647	81430.82341	63144.23236	118257.8997	240664.4498	138472.1686	68982.76751	188940.8467	96052.78247	25612.712	21318.98679	50515.91544	42045.57909	151178.5057	76265.00214	32427.02019
0.74_455.3157m/z	HMDB12556	13'-carboxy-alpha-tocotrienol	148837.708	34119.66498	86669.23658	41631.91056	98222.77423	98151.54074	25323.08096	18261.50986	20207.60188	23763.14655	19504.4748	21387.58656	26610.89363	8048.950565	30741.77595	4008.112934
0.74_456.3683m/z	HMDB02126	27-Nor-5b-cholestane-3a,7a,12a,24,25-pentol	126870.4166	89993.24855	78537.45378	81363.68681	219009.309	115339.8655	37373.79765	162912.8165	135528.5296	20804.15804	11112.50323	56977.16645	10202.44167	154076.5255	88849.52401	2490.310737
0.74_458.3269m/z	HMDB40764	Bolegrevilol	44433.67879	14552.34623	21432.85685	26047.94537	40912.53547	52223.14078	5383.317103	802.6013289	11489.90529	2323.171794	2210.405546	6502.774389	3660.558987	10394.40339	865.129673	1496.025213
0.74_470.3836m/z	HMDB00556	5b-Cholestane-3a,7a,12a,24,25-pentol	1693.606731	1646.642188	2844.470526	5606.759258	5719.696277	4150.769999	7179.443238	11350.35787	26834.42138	5430.648159	8450.12784	8844.244162	393.8653595	1562.682311	12225.59869	0
0.74_474.3934m/z	HMDB34961	beta-Elemolic acid	19057.61923	15519.0042	11038.30466	8757.198781	24862.41105	16057.43966	3004.723025	18384.53084	6592.970785	2151.160418	397.5188585	728.5936639	306.7934082	19705.84726	11093.50131	54.80495625
0.74_476.4098m/z	HMDB34549	22alpha-Hydroxyerythrodiol	107477.5948	98506.45351	50808.16443	31769.25716	117154.435	75613.35064	6229.154595	165541.5537	27742.50915	3956.999713	4199.721289	8124.263998	0	146052.048	97258.64326	209.8341844
0.74_478.3890m/z	HMDB12555	13'-carboxy-alpha-tocopherol	55747.33348	11885.88136	32154.18579	15670.5554	39272.11493	16924.96649	1896.096735	42301.02519	9760.049602	390.1157309	0	1347.943244	0	6604.669645	3819.442019	0
0.74_480.3683m/z	HMDB34336	Dolichosterone	97717.74404	75796.73973	87690.97147	265619.2275	569516.3953	305246.3921	157413.2349	37265.52535	130706.4623	80960.73511	89440.61554	89524.27149	66152.86567	71133.65952	75898.82504	89013.145
0.74_486.3219m/z	HMDB35971	(17alpha,23S)-17,23-Epoxy-29-hydroxy-27-norlanosta-1,8-diene-3,15,24-trione	2132.323104	698.64144	3090.837188	2986.502405	6125.356165	10888.34769	289.8639487	0	713.6066447	67.08576894	36.82167757	1092.69327	220.2593955	195.3063475	0	83.14391959
0.74_490.3884m/z	HMDB34530	Priverogenin A	23923.06945	8956.419762	13003.04319	13206.73614	40244.18112	17388.94749	3072.61455	30356.19748	16713.21455	0	0	2064.963574	0	23898.01188	25061.41235	0
0.74_491.3729m/z	HMDB34532	Camelliagenin C	168934.2001	62614.25131	168826.9735	239556.432	589866.7837	252069.4121	111060.6685	51041.85665	66987.10088	50159.11574	6613.571657	60695.09528	28228.33864	112455.19	63052.72973	14680.76662
0.74_506.3840m/z	HMDB37782	Ganoderiol D	52757.6858	35393.21973	51804.53149	82459.33926	223545.1319	88867.22597	40684.49533	11378.06148	28624.58969	18421.30333	2228.912352	33632.84406	9419.770482	48742.72421	8147.020203	5186.515734
0.74_508.3999m/z	HMDB34532	Camelliagenin C	81886.49591	49372.8835	69614.11101	147745.7746	444467.9912	151221.1038	57272.81351	25859.2851	56031.71229	25317.44804	1563.94105	46935.46272	48433.28049	45091.46384	18255.01223	7525.089553
0.74_513.3212m/z	HMDB38189	Carindone	25398.29778	15780.14772	10865.36846	25627.96208	531.0537845	9587.696344	1069.453012	9.50865651	0	2993.570774	884.2937254	0	0	6567.755121	0	975.2949
0.74_514.1213m/z	HMDB29678	Hibiscitrin	0	0	0	0	0	0	337.1248754	0	0	0	30941.29342	0	0	0	0	682.6746971
0.74_518.3688m/z	HMDB30199	Frangulanine	2207.391889	1699.489152	4085.332119	4237.800566	4297.431019	150.182884	8607.723015	11526.89967	99479.55341	5458.803371	2032.16997	11642.3084	1643.52556	60.05752191	145382.0091	57.35737882
0.74_524.0359m/z	HMDB33533	Ceftiofur	0	0	0	0	0	0	0	1178.303788	0	0	0	11017.94212	0	2130.89816	0	0
0.74_534.4155m/z	HMDB34645	22-Acetylpriverogenin B	21390.53794	9870.584486	14760.94663	33673.36119	91227.99515	23426.84433	8709.789295	1340.180495	10100.34824	3787.90774	0	9012.3404	0	5709.164745	942.1211567	0
0.74_574.4596n	HMDB07329	DG(18:4(6Z,9Z,12Z,15Z)/15:0/0:0)	85160.91135	57250.83472	74265.211	89649.23292	370724.4098	43520.35788	198593.7447	63892.33539	365397.8291	395105.7169	90604.60399	325576.643	10649.2523	84279.38457	898801.6965	2582.527748
0.74_585.2705m/z	HMDB00054	Bilirubin	46614.00586	90456.78788	54712.67453	66778.9001	97618.73456	22843.557	164036.6525	3998986.196	756385.4187	602775.9	546882.9283	3697285.311	276870.5721	1052358.919	2054022.752	343975.0647
0.74_614.5354m/z	HMDB31089	Glycerol triundecanoate	1333.565143	0	0	2041.884798	9364.513356	258.6653982	16576.3194	2829.399082	70453.36534	33633.50992	16247.83816	35795.03688	1886.7443	0	81998.86605	0
0.74_640.4783m/z	HMDB39544	(20R)-Ginsenoside Rh2	5416.194175	1808.358963	2723.035674	10633.16737	7423.9157	8704.58212	51797.38501	0	22892.17266	7626.801134	0	1430.208481	4007.62107	5186.812817	5412.153575	0
0.77_130.0652m/z	HMDB11664	3-Methylene-indolenine	8568.231659	5119.375395	4874.382274	19657.7859	6682.020965	6404.001119	4729.434643	4253.309241	10701.36124	1293.742547	4168.838792	62.49271694	26894.21768	4675.889413	391.9892358	1412.365603
0.77_133.1013m/z	HMDB29641	p-Mentha-1,3,5,8-tetraene	9217.992769	6910.646977	5047.612352	6841.036576	12022.54713	8922.969583	8091.822067	12357.99165	8945.574381	9848.688612	5941.747014	11478.86205	15986.19599	7540.326789	13789.13908	3741.241234
0.77_135.1169m/z	HMDB59890	2-Ethyl-p-xylene	16987.18521	16155.67528	11949.79224	10234.14837	16608.28515	11059.31679	8834.112145	27400.00175	14953.41577	10327.9173	9478.621911	20965.29253	16111.51575	15250.84745	25559.12188	5761.27337
0.77_151.0753m/z	HMDB40925	2-(2-Furanyl)-3-methyl-2-butenal	12318.82397	5634.759316	6799.953321	5277.419674	5773.676843	7537.221736	815.3615271	3102.963848	1770.958264	964.8561413	2307.60827	1797.88114	2757.922246	1932.600137	816.0754035	1182.597555
0.77_157.1224m/z	HMDB36222	Cyclohexyl propionate	2506.971234	3571.466686	726.413126	141.8098099	231.6541224	1662.61307	999.428188	3618.803786	3225.435791	4393.38413	454.864383	4510.441787	352.6943785	1790.000155	7008.115345	840.259536
0.77_171.1380m/z	HMDB35837	Citronellic acid	3059.884935	2618.407838	1400.736538	2993.976527	3800.186123	2666.850893	3285.546097	7580.930723	6134.887345	4594.778671	1339.429013	10237.77333	1273.946893	6386.204532	10357.47632	1634.359694
0.77_177.1275m/z	HMDB31569	4-Methyl-1-phenyl-2-pentanone	2583.596345	1718.73364	2148.587582	2371.8668	5991.39501	1891.196344	2864.935482	1032.861688	3658.415463	5699.647995	1802.514197	4892.447673	7574.735845	2204.943605	4406.984535	1948.090276
0.77_197.1537m/z	HMDB32051	alpha-Terpineol acetate	6884.22039	5208.119266	5227.726192	6891.892369	17375.68456	6344.538943	8287.18935	12652.8065	11445.75365	8743.172641	2721.892387	15189.74437	8360.41597	8055.644668	15297.98836	2206.00456
0.77_205.1224m/z	HMDB37628	Phenethyl tiglate	49376.96906	12429.91954	35860.31638	15950.43082	26682.22552	24755.90826	5141.396448	81305.62352	8439.1835	5046.137887	6981.223846	8217.480431	10423.46205	7965.825498	9432.35068	2518.083032
0.77_217.1588m/z	HMDB31736	2-Hexyl-3-phenyl-2-propenal	17517.73562	0	1370.228801	2528.49203	1277.835776	1363.243262	258.2513705	38571.00281	139.9544809	414.4874651	9794.979485	2809.014318	17297.14989	689.3831714	565.5572016	117.0884757
0.77_219.1744m/z	HMDB36733	Vulgarone A	12328.03208	3958.161412	4322.967719	5272.457312	4397.984917	3136.045739	862.4410569	24554.87507	1021.563287	904.7800787	9609.351353	8922.318688	9048.91084	4730.182519	9200.36436	240.186445
0.77_224.1282m/z	HMDB15168	Cerulenin	7190.667813	15739.44325	6725.786853	15428.66193	5680.355607	26891.70991	12463.2797	701436.5947	1098.859916	17126.71447	13480.46661	24736.86308	78545.29563	5239.776912	5005.591587	3246.218407
0.77_225.1023m/z	HMDB30379	N-Methoxy-1-vinyl-beta-carboline	444.7292827	6583.119262	530.3627827	137.884576	0	177.5305916	0	0	0	0	436.7058514	0	0	0	0	0
0.77_225.1849m/z	HMDB38246	Bornyl butyrate	52208.28787	14752.03201	27118.8353	46728.66607	90017.36756	28969.06664	24943.37891	10187.45957	94184.80969	18132.94303	8017.381151	49934.29655	49026.56272	13514.98121	26349.4054	8466.882429
0.77_228.1019m/z	HMDB41444	Mukoline	0	0	0	0	617.3645079	0	0	0	0	919.9268161	1013.500363	6187.571475	0	0	0	577.3490924
0.77_230.1176m/z	HMDB32039	Benzoin	0	0	0	274.8777787	55843.76201	0	185.6530838	19504.49761	175.1230112	34044.31451	20785.89666	16750.23871	0	29791.40251	3569.189424	17227.44009
0.77_230.1751m/z	HMDB13267	N-Decanoylglycine	6595.878251	16727.89036	14213.99039	6870.3244	10732.64399	13621.98561	8664.760136	9534.396538	3538.918538	21303.11266	11835.74553	27590.67489	67655.90652	24107.02457	19495.07122	27975.32231
0.77_234.0762m/z	HMDB33349	Casimiroin	233.3466194	242.8433379	0	0	0	594.4530492	0	0	0	468.7956163	15552.97264	0	0	0	0	0
0.77_235.1693m/z	HMDB38795	7,9-Illudadiene-3,14-diol	16295.55737	9136.712793	10278.39996	14220.3963	12264.80402	9713.096258	9088.251432	42342.35183	3961.889665	9633.993995	21331.17706	18951.53171	44006.32311	20890.98591	14243.64799	6738.641261
0.77_246.1337m/z	HMDB32496	Propyl propane thiosulfonate	8535.241056	21133.14164	14515.64562	6395.259697	9799.188855	9973.512989	13149.35126	19902.85184	3532.001807	33491.44343	17041.87715	32770.29403	83380.57449	30278.07149	21038.4357	56030.51271
0.77_247.1231m/z	HMDB03045	Ergothioneine	5190.255966	570.0080428	4072.408628	74187.65662	1581.454431	1192.202452	1468.617994	830.3685328	6852.106829	0	0	0	39506.19294	7956.971463	1931.117326	193.2483473
0.77_251.2005m/z	HMDB37631	3-Methyl-alpha-ionyl acetate	66014.80529	52309.7854	55602.35777	99039.75018	206353.2417	82211.9577	58570.46375	43916.12496	82996.52173	39163.62709	26001.3573	71558.243	34529.09581	21713.78032	22809.89458	16463.30371
0.77_258.1125m/z	HMDB14643	Tolmetin	5359.720487	2666.344656	1960.780646	11189.63822	533.6449775	16472.21257	5304.262816	246001.5655	1908.446953	22136.1697	11722.85282	6924.491258	15442.48971	1747.175011	1000.853173	1111.314856
0.77_259.1440m/z	HMDB14922	Mefenamic acid	11859.79459	11974.19705	17617.78524	854.7329696	10393.14695	2040.397212	1513.606243	0	0	0	1944.198728	17385.71171	0	1535.127635	0	361.6984081
0.77_261.1385m/z	HMDB01458	Biotin amide	578.1785998	0	60.63211519	23453.50921	0	0	0	13.2412862	0	0	0	0	1380.340946	0	0	0
0.77_270.1488m/z	HMDB33317	(1Z,4Z)-1,5-bis(4-hydroxyphenyl)-1,4-pentadiene	15.23006312	0	0	411.0205891	0	0	133.1135476	6245.575578	1055.609044	2636.932429	8558.009684	5721.023428	2223.754461	6554.769369	1124.179348	9103.446059
0.77_276.2089n	HMDB04590	19-Nor-5-androstenediol	97918.6447	154731.4995	73587.69703	159085.6393	154090.7003	124411.3793	200711.5685	319163.0341	262214.6879	241927.1161	204012.2605	276685.1488	361331.4821	221230.6095	597085.4417	58693.37361
0.77_277.1799m/z	HMDB41201	Panaquinquecol 7	7319.081609	19460.13533	3602.874443	7326.671682	4085.419765	3319.964789	9603.131566	167604.4472	20439.84473	33789.06666	12063.03914	66522.67257	98709.74207	44422.31724	30228.63127	43481.01173
0.77_279.1956m/z	HMDB39251	Panaxacol	8976.744519	9054.185255	6399.614496	16522.24959	5743.782301	7289.799679	5091.380992	14188.50969	6661.354798	13975.51847	20455.04982	27185.09619	37135.23512	20175.61333	5138.389257	4434.22603
0.77_279.2319m/z	HMDB30963	Punicic acid	271940.0567	455797.7795	206118.1267	232960.6933	351809.906	300734.0732	531407.4946	1668167.675	707186.8687	578706.6182	368256.2587	825052.925	489167.3739	407747.62	1868073.184	119462.2303
0.77_281.2112m/z	HMDB12535	12S-HHT	3491.85951	14784.38752	4083.110882	10699.0176	3155.004104	6555.700891	1808.937761	5772.667997	1704.559393	7391.930297	8849.405677	10104.62773	12007.67242	9884.547856	7012.30611	2362.836473
0.77_285.1234m/z	HMDB28976	Methionyl-Isoleucine	0	6425.887467	0	33.08992254	269.1551209	2024.247486	3761.857655	21871.3553	6266.437799	6616.731925	10241.97927	28196.90155	3893.526467	10056.91943	20483.04821	2329.311642
0.77_291.2318m/z	HMDB00031	Androsterone	4339.774008	5724.483391	5636.448859	2410.567809	4495.799155	3220.189051	1219.963337	2345.711497	666.6515766	2262.678091	0	2849.18761	2511.68277	9904.421726	3955.633907	0
0.77_292.2039n	HMDB30996	(2'E,4'Z,7'Z,8E)-Colnelenic acid	273296.8708	344268.7482	195056.8874	247912.0406	203307.0112	301953.8294	398008.9925	1401249.771	576350.9216	800965.9349	517999.2603	1157959.568	1560343.969	724191.7173	1105799.246	142145.2151
0.77_295.1905m/z	HMDB35722	Tanacetol A	20636.75447	45317.19061	11672.03315	15960.58283	12149.08247	10254.09454	26884.57628	303228.0989	40291.09197	77232.25563	38886.74179	139706.3012	204142.2718	87465.78191	62782.8251	85465.4991
0.77_297.1599m/z	HMDB30264	(R)-Roemerine	41856.63583	673.5284656	19674.19842	23785.81149	28163.77509	35694.65122	36409.26952	1272.252844	100131.1484	7972.029779	18547.30386	348.9619849	40120.03393	10012.81345	2175.253959	13458.9382
0.77_297.2061m/z	HMDB35075	Tanacetol B	7913.510517	10674.1152	9260.412555	12116.86864	7517.019512	3753.25382	13202.29276	16020.53614	6508.712362	30047.23235	38161.15881	50092.75135	45071.35715	26371.41066	12737.87573	7181.70623
0.77_300.2169m/z	HMDB33630	Lactapiperanol C	3410.924336	3062.028362	3636.733955	4015.601759	2406.079192	2162.933916	2132.812226	3339.108961	2637.2956	13828.11651	18484.48317	12571.44833	24526.83877	11668.75584	0	4612.917083
0.77_300.2664n	HMDB10737	(R)-3-Hydroxy-Octadecanoic acid	55306.64251	144679.5788	51791.60353	101893.9737	64389.66035	64960.72971	140718.2771	308307.2597	336817.1324	145914.1432	155690.136	170545.0031	107261.1141	169570.3414	755429.0936	60561.12861
0.77_307.2267m/z	HMDB00523	5-Androstene-3b,16b,17a-triol	5199.326028	30001.59323	5613.876899	7878.875715	8688.902331	4735.372489	8315.096825	25177.03852	11714.60128	12625.42405	6219.389767	47727.70767	22427.88362	24017.20945	23671.83841	3237.135471
0.77_308.2219m/z	HMDB14341	Betaxolol	65322.76567	424101.4208	144426.0266	68315.33016	135944.8868	129710.2412	161701.3608	1187726.042	120118.3873	257259.39	328387.0173	591650.7438	551123.7023	222910.389	523314.618	124727.0814
0.77_309.2062m/z	HMDB33243	Corchorifatty acid D	339883.4299	118747.2248	192365.8377	313134.0978	81052.64668	103189.8486	178339.9427	233179.9404	101262.6911	310516.5166	395561.7672	190472.5933	421381.9896	160637.2654	255380.2392	71728.96589
0.77_309.2788m/z	HMDB05060	Eicosadienoic acid	67260.74804	133019.8049	49172.95808	90227.83605	46051.02284	58310.5008	7867.014502	66571.17115	50015.78273	418.4825046	1695.82693	15533.05662	3843.787001	38975.71863	188791.2688	3845.114319
0.77_311.2216m/z	HMDB38484	Auxin b	105432.0821	187502.2022	155929.4152	115708.0779	107082.4586	133596.5079	214414.7756	183016.9691	135884.3983	431047.0567	389277.9836	269727.0927	583020.3876	200011.5269	481226.6481	99901.21447
0.77_323.0884m/z	HMDB33292	8-Hydroxy-3,9-dimethoxypterocarpan	0	0	0	0	0	0	0	0	0	0	0	0	145556.153	0	0	0
0.77_323.2217m/z	HMDB33615	(S)-[8]-Gingerol	11175.23159	10546.34297	7860.018179	12480.3447	11270.93317	10027.10518	13696.8433	9077.253026	8752.114599	21352.50519	15875.4554	22863.31243	22357.50771	16224.83768	11746.56908	3800.0294
0.77_330.2638m/z	HMDB06202	4,8 dimethylnonanoyl carnitine	90277.89377	254643.6753	252798.1772	139464.3926	103187.3387	422508.8448	497097.8884	703261.4353	542819.5581	1010389.985	750107.705	848016.9427	1395833.626	489538.9585	784295.8642	196249.5006
0.77_331.1906m/z	HMDB39613	3,3',4,4'-Tetrahydroxy-5,5'-diisopropyl-2,2'-dimethylbiphenyl	13735.07591	13697.9945	15595.14655	31997.47114	8279.877693	14482.8875	3177.230051	1762.264903	2103.594102	43790.86449	7568.097496	9762.5698	20569.8094	18902.43184	19786.50047	7628.982689
0.77_332.2222m/z	HMDB38596	2-[Octahydro-4,7-dimethyl-1-oxocyclopenta[c]pyran-3-yl]nepetalactam	1190.3132	5026.161998	10255.23295	50066.66694	3466.243645	5808.929616	1702.545052	119995.2945	11591.59022	34001.89871	504.4712027	30821.24062	1496.920378	48337.6896	9870.977773	935.801267
0.77_332.2946m/z	HMDB60043	13-HDoHE	210.6444506	0	121.9190427	6558.651907	255.5131536	0	470.2432118	74454.69694	30878.3574	1942.895752	0	6642.209378	0	5216.365658	3291.067414	0
0.77_334.2378m/z	HMDB06254	4-Hydroxyretinoic acid	6996.364209	23134.43284	7357.112803	9170.128249	13072.17011	26966.53978	7074.399446	335101.5031	47460.44844	14893.43892	4481.116876	33215.86631	25727.88833	134666.4944	51120.12039	1313.388175
0.77_335.2954m/z	HMDB31099	(all-Z)-7,10,13-Docosatrienoic acid	5052.474166	0	5786.268729	632.1733044	2108.57255	959.7105765	366.4325496	0	4619.94586	130.1767866	349.493865	4660.91819	0	297.741969	32644.88603	0
0.77_337.1069m/z	HMDB37922	Phaseol	19125.40019	0	10162.69838	0	0	473.7561726	67694.39696	0	0	0	0	0	0	1587.695421	0	196.5100299
0.77_339.0833m/z	HMDB30111	Homoferreirin	17704.62174	0	0	0	2444.597812	388.5852638	4774.14917	0	0	6664.847077	0	4291.802547	2423693.544	0	0	0
0.77_339.2529m/z	HMDB12838	6,7-dihydro-12-epi-LTB4	32572.10363	69136.03083	46169.68164	38862.36305	25433.69845	30268.20226	27350.01915	87180.5276	41980.71324	38558.57342	26056.41667	65239.78189	89719.15455	86414.53631	117487.8345	14797.67034
0.77_341.3050m/z	HMDB32476	Polyoxyethylene (600) monoricinoleate	14478.01445	15459.53163	13739.15262	9985.497345	12099.14979	16989.2538	2347.042226	20493.96371	29208.51405	19259.50327	7698.614489	63759.65059	461.0099532	10763.81218	78940.75474	188.2172083
0.77_344.2796m/z	HMDB02250	Dodecanoylcarnitine	11272.55339	5529.367894	12698.2681	5430.827462	6158.64045	8139.197721	1166.563078	15688.58997	9310.316379	7316.573075	4926.765967	11677.90169	4027.11061	10844.0337	10105.91979	2129.095654
0.77_351.1803m/z	HMDB34915	Calonectrin	4548.285273	1519.220029	905.6001883	905.547788	1552.011748	982.1539109	2266.124955	72910.57116	39898.6258	32889.64008	56144.29051	93491.36878	81372.6194	200564.5176	19856.14492	46857.41033
0.77_353.1020m/z	HMDB37424	Citrusinol	1135.099656	0	693.8507885	840.1408381	0	0	2432.783664	7644.120888	1942.451967	227236.2076	0	0	0	0	0	0
0.77_359.3153m/z	HMDB11131	MG(18:0/0:0/0:0)	0	0	247.2087535	0	0	0	0	7267.571062	12354.57523	5296.426067	8908.282191	90602.18618	0	743.2765456	59119.7876	0
0.77_368.1888m/z	HMDB32003	Eremopetasin sulfoxide	12110.23694	939.7839229	3386.381647	7653.82779	8774.286456	4629.314768	994.0972814	0	0	2376.595693	148.9644203	0	0	0	0	2622.511329
0.77_376.1887n	HMDB39557	12alpha-Hydroxy-13,18-dehydroparain	13082.30909	37455.00768	1877.526898	4376.174598	5354.676123	6631.297461	50555.75502	313909.624	117730.1861	278337.1937	202197.5648	506704.4936	507704.8408	1163076.516	110590.7314	193964.8354
0.77_378.2638m/z	HMDB31848	Butylated hydroxyanisole	13457.81774	12686.95799	6493.920403	16873.72243	29948.39938	28277.32118	14268.91222	32714.68987	27874.83137	17064.92454	6600.02025	17123.08241	34341.57044	29424.29912	39361.96749	6823.578202
0.77_384.2533m/z	HMDB30186	(E,E,E)-Sylvatine	51562.97954	22869.39418	74678.49805	553048.6861	38719.20423	30021.95829	127008.2198	358348.9048	73669.20137	225301.4675	71138.75922	488960.3721	54828.47041	20737.74246	122602.2036	10878.69341
0.77_387.2166m/z	HMDB30034	Euglobal IIb	86483.96826	54667.19324	73579.853	56326.43742	69921.18206	99490.52195	10985.31074	38068.47717	8500.773183	9748.544293	1470.908411	14140.4878	14990.25731	7269.415467	9025.388666	10173.37133
0.77_390.2403n	HMDB40953	Tussilagone	68588.94142	24223.57077	43788.78107	34669.83256	27787.22634	55874.88189	8086.020661	10846.50167	6089.920757	12162.18378	19676.02514	22061.49901	19454.96246	20622.55074	12354.05307	6331.477326
0.77_392.2069m/z	HMDB30164	Cyclonormammein	903.2133479	0	267.3187613	1233.944432	0	4565.121666	0	0	4478.258483	10446.33592	9171.884811	26541.47095	25473.69282	10697.6141	0	5590.741191
0.77_394.3316m/z	HMDB00717	Isolithocholic acid	13902.04483	25994.70895	11006.99582	31716.27306	12387.94393	14625.29622	2858.525449	39466.20932	655900.875	35728.63295	347736.5396	55570.06656	285034.7587	38981.88036	664310.476	55579.16128
0.77_397.3089m/z	HMDB38504	alpha-Micropteroxanthin B	28814.09739	34021.42732	18576.99987	14206.43604	12385.00936	23545.24321	2241.545361	826080.946	16738.03559	595.5782352	339.0231117	53092.59429	18695.84036	144010.6446	99494.55889	1177.132276
0.77_398.2899m/z	HMDB13628	PGF2a ethanolamide	32001.72032	31076.34477	21796.09945	45970.17988	66954.30261	53937.71856	51087.12253	1428.860851	30970.53069	54327.50836	39730.13836	45083.28625	64960.12782	36886.70517	19559.84881	20566.14328
0.77_400.3058m/z	HMDB15064	Misoprostol	104010.5791	24003.77564	54801.12713	96373.26585	49638.05103	44034.48952	33146.32538	5929.034103	36667.42537	38883.66858	27736.44681	51679.69117	32574.40453	23645.99028	63562.41795	7363.819738
0.77_406.2225m/z	HMDB33539	Fragransin D1	817.6714753	0	207.0834937	18739.23092	0	0	0	0	7293.237905	2423.932184	0	5713.304802	14890.97454	4520.293064	0	856.7595971
0.77_417.2641m/z	HMDB39596	Colupox a	69281.26184	25180.68194	46837.13848	29498.80729	51647.14764	63064.43274	19721.26759	1674.183095	9933.725449	30540.83082	23194.77662	12283.37493	38228.03835	23204.99052	718.5172977	12974.46644
0.77_419.2795m/z	HMDB30365	Cavipetin D	309843.4159	114196.6998	118235.7472	95807.52407	191647.9754	245183.6464	43753.52448	1981.547597	28179.52821	33386.76043	32755.82439	26842.97719	60403.50891	34189.4172	42569.008	27805.04019
0.77_429.3367m/z	HMDB32863	(3beta,5alpha,6alpha,7beta,22E,24R)-5,6-Epoxyergosta-8(14),22-diene-3,7-diol	390709.8633	137763.7199	150428.009	106284.3217	153984.1328	147032.1212	20399.27887	38425.47618	114499.0767	8192.590223	6879.215329	34889.24304	10278.03135	44203.94443	41362.6918	43674.51791
0.77_432.2872n	HMDB14792	Latanoprost	204661.0572	109940.6482	125746.9738	123871.3187	221603.8445	201971.7847	90248.14811	46297.08303	70718.94564	58118.96862	35193.64593	64955.05238	57172.06261	45771.03413	30738.65743	22671.34151
0.77_439.3415m/z	HMDB02126	27-Nor-5b-cholestane-3a,7a,12a,24,25-pentol	9693.861406	4262.411958	10543.6181	30904.02739	50070.29883	12715.93768	35098.23032	6502.394256	55281.65262	16956.46372	3048.964061	12425.49862	6467.709999	7954.299599	3651.175151	1544.391868
0.77_441.3727m/z	HMDB36774	Sebiferic acid	238388.5037	211365.4479	105019.8718	81001.48587	206884.0757	161133.2186	28285.96457	508204.0761	107719.7523	15953.30782	21953.45569	54781.6662	24455.57414	303637.4683	305086.6707	3292.489188
0.77_442.3158m/z	HMDB00311	3b,4b,7a,12a-Tetrahydroxy-5b-cholanoic acid	387676.6337	161645.0843	322029.6444	348618.9142	535302.5915	489893.0811	331691.1352	39086.67419	223219.5427	253420.7874	125871.5147	268546.9681	185950.6236	137687.9761	26510.92113	100482.1025
0.77_445.3676m/z	HMDB33633	(3beta,5alpha,6beta,22E,24R)-23-Methylergosta-7,22-diene-3,5,6-triol	811791.8549	558938.347	322690.8659	340283.0292	419147.8492	247322.4164	105687.1437	1071569.823	239317.8046	25037.36978	74480.42869	59496.65692	39578.02916	420346.8899	107306.9465	1903.072259
0.77_452.2431m/z	HMDB40978	14alpha-Hydroxypaxilline	663.236991	6.605148364	202.0793637	365157.4279	1150.539755	892.3558997	10906.49439	36040.9186	371.1978385	20441.86322	1041.473689	7787.19773	254.129284	96.38025343	6714.81856	0
0.77_463.3422m/z	HMDB34336	Dolichosterone	210078.3086	97178.89033	131830.6296	276084.1279	547001.8499	297103.1652	194060.9092	52198.93771	99573.94359	92851.06828	33209.66973	105326.7989	81937.3045	115354.5543	24905.1904	35520.44709
0.77_463.3780m/z	HMDB34430	6-Deoxohomodolichosterone	656136.1482	545823.6014	225269.2563	325560.099	368566.803	184971.3431	64493.88141	754001.352	205425.0284	11357.01383	39463.45341	78984.15389	21124.38396	226849.8813	107003.8432	509.4592027
0.77_465.3578m/z	HMDB41135	2-Deoxybrassinolide	81049.88653	44727.0987	61373.95281	129840.1403	246202.2279	131429.5394	90078.06171	13549.29026	118947.7525	38183.03143	19090.05766	69367.75286	73125.7007	69678.83105	12578.91119	32502.42301
0.77_478.2587m/z	HMDB37530	1'-O-Acetylpaxilline	560.598458	414.5754294	84.23482635	25552.21052	595.9905418	1957.868562	0	0	390.7609719	10004.17725	2374.710902	6428.823803	172.8474094	10822.6556	0	7.717517577
0.77_478.3525m/z	HMDB38501	Polyporusterone G	102950.2512	65814.94104	77865.45385	127935.0517	252707.2081	147321.7641	94430.85274	88575.48187	72810.9981	44211.60427	37475.28407	46243.11583	28154.60775	54943.10083	10335.68468	21310.38158
0.77_490.3383m/z	HMDB14573	Carboprost Tromethamine	8540.410944	1371.588127	3172.512946	6906.236988	15532.82901	2870.31639	7388.681496	0	25795.22514	124.7893049	2524.072017	684.2213463	3486.198391	2524.434557	16494.4388	165.9696695
0.77_492.3317m/z	HMDB30085	Pubescenol	58910.30534	40674.88233	35836.71279	54836.94371	128151.734	72295.41751	89620.36617	7136.71556	37486.2359	76684.63929	33708.09251	71219.84831	59230.41073	43566.95891	0	42443.27273
0.77_519.4046m/z	HMDB37781	Ganoderiol C	54203.60989	21232.33679	53149.87611	157890.8978	367346.9159	110790.3274	52647.54917	12400.16452	37313.78037	20118.85879	0	16938.86036	0	25931.32945	7249.430076	1168.215827
0.77_522.3789m/z	HMDB40772	Isothankunic acid	68976.84539	67584.14558	58373.70966	115267.8065	297923.689	177303.1424	119543.5003	21275.28298	52572.8547	62875.17432	20157.5133	98428.43849	59167.20488	57368.39408	1096.417252	30185.31519
0.77_524.3948m/z	HMDB34519	Theasapogenol A	125766.6747	87304.02703	107008.2895	222166.0616	573392.5875	309156.1973	196678.6469	48608.96122	160485.3102	85791.68193	22730.74825	172534.8133	67969.88601	157101.4229	25799.24075	41823.56709
0.77_587.2864m/z	HMDB14900	Irinotecan	35209.16129	331093.6119	32755.85028	35415.08378	53299.58628	34945.27719	331896.4495	860173.9082	1515162.302	1192851.629	3871171.549	2421199.459	315922.0737	3298126.474	4333444.864	885117.809
0.77_604.4338n	HMDB36060	Hebevinoside IV	26492.41503	7748.346842	19564.42845	51645.43295	57716.76473	20981.45684	122846.0545	192858.8329	62916.56721	31781.23244	13273.61469	11384.69159	3640.073072	20566.3064	35973.74175	0
0.77_607.2557m/z	HMDB31149	Phaeophorbide b	0	0	0	5016.124143	0	0	0	146716.8937	0	0	0	13211.01317	590.8050987	0	0	0
0.77_609.2115m/z	HMDB34073	Vicine	7024.521634	0	536.1153275	497.0030363	4238.924156	914.1866266	4533.972733	0	544.9445361	2044.410091	0	39866.17213	3496.654242	10159.86824	2239.62045	2213.153775
0.77_609.2707m/z	HMDB00683	Harderoporphyrin	0	0	683.9568097	9369.111229	0	0	2003.998478	37603.68658	0	0	0	39569.57242	0	0	0	0
0.77_628.2253m/z	HMDB03265	Hesperidin	0	0	0	82.48951797	90934.02952	0	2511.883968	63.1842106	0	185.74505	78.12023101	0	9.264693834	1363.198263	0	23552.11226
0.77_638.4625m/z	HMDB36439	Fasciculic acid A	12905.60221	757.3410421	2392.438658	7638.360807	5399.727073	7940.848568	47369.41397	0	13417.37056	2469.440522	2683.229025	1029.282074	0	0	5837.815054	0
0.78_109.0650m/z	HMDB01858	p-Cresol	1812.679857	870.546886	1610.748311	1336.150323	2333.75777	1797.699128	1233.219189	1228.050393	1396.086462	3739.396118	2290.886337	3183.652624	5851.280411	3405.569786	3400.560815	2911.850563
0.78_118.0653m/z	HMDB34171	Benzeneacetonitrile	52893.782	78365.87592	44830.39617	56783.98094	81646.06143	66919.69822	67372.20449	160259.449	60829.83235	72183.72139	79677.62127	96819.58137	68658.94498	53625.77186	96621.596	36239.32785
0.78_121.1013m/z	HMDB41924	mesitylene	9376.380149	8973.673601	6507.028072	6410.426904	10777.83782	7567.875368	8417.446249	20811.57809	10123.39996	11594.45557	8069.520115	15216.89065	31044.47041	12390.55232	19176.23266	7985.144453
0.78_149.0961m/z	HMDB32014	2,3,6-Trimethylbenzaldehyde	14987.98055	4025.172358	8464.449618	15305.09747	8355.550434	5609.650883	6962.646499	1717.00636	2769.466937	7257.793746	3745.061164	5230.189505	6716.452983	4514.19589	4261.401295	3584.914109
0.78_167.1067m/z	HMDB41584	3-Hydroxy-p-mentha-1,8-dien-7-al	9224.381064	7540.132259	6057.356185	7005.341611	14783.07795	9644.952995	13023.65473	12910.53162	5567.528001	14431.22638	11665.8917	10816.82408	17217.58989	12106.55343	8951.479013	9299.053033
0.78_185.1324m/z	HMDB36470	1,4-Dimethyl-7-ethylazulene	1143.109244	276.3900442	1087.217642	6296.142466	3190.471977	2705.751113	709.9583702	15699.81994	9165.911903	2091.815629	1708.151575	906.5573792	11408.5712	3173.925748	251.5447213	1514.358593
0.78_188.0705m/z	HMDB33249	6-Chloro-N-(1-methylethyl)-1,3,5-triazine-2,4-diamine	870.1479513	154.4302329	594.3408777	203.679187	0	121.8412918	0	0	0	0	0	707.7320911	942.011388	0	0	28.80155391
0.78_194.0813m/z	HMDB34250	Betamipron	6948.165075	44868.0972	5425.477724	3139.88657	4393.863498	6455.199169	3886.927559	31622.6461	501.9028324	3509.63509	6879.017229	1763.210177	23139.85821	6769.405567	3305.808909	1178.466346
0.78_195.1380m/z	HMDB41497	(S)-Neolyratyl acetate	20426.7992	17244.7242	17842.86081	24118.055	43061.68519	28008.16683	30954.5075	23720.53263	33434.0195	39520.57294	26034.70801	38534.86812	51359.36175	27444.66383	31737.43755	19193.52493
0.78_203.1431m/z	HMDB39356	Panaquinquecol 5	5803.789175	3493.573982	5114.34623	5102.943288	12442.01038	7653.53479	8263.092116	2632.403159	8104.088706	6726.148185	4482.48787	9483.409348	6551.386499	2165.678999	207.2887691	4924.191694
0.78_207.1016m/z	HMDB31973	(2RS,5RS)-(E)-2-(2-Phenylethenyl)-1,3-dioxan-5-ol	36058.27508	17822.01007	14862.50085	7791.295969	16555.00297	11659.75438	5866.685537	10186.57392	21288.47219	51370.61458	51671.54766	13006.32842	16282.71676	420534.0333	9822.261124	28477.38985
0.78_213.1486m/z	HMDB41572	3-Ethenyl-4-hydroxy-2,5-dimethylhex-5-en-2-yl acetate	20236.82044	14892.19347	13912.20937	18087.58818	36287.1464	19589.03429	23856.32812	12434.39374	30423.60238	32660.86389	18443.3453	26915.46338	46580.19567	18457.57698	22155.52975	17337.63109
0.78_224.2010m/z	HMDB30951	(E,E)-2,4-Decadienoic isobutylamide	13367.04511	31851.20093	12058.60567	232438.8395	16762.3145	9872.863589	78226.40863	244665.8374	5733.680311	32541.08544	22901.54913	59224.23228	28076.17387	7448.793157	20180.48196	5712.066497
0.78_225.1486m/z	HMDB37730	Furfuryl octanoate	7988.824856	26285.51396	5837.375324	11977.74166	5167.660305	5917.26343	8139.090086	10161.97131	1371.440321	17384.33001	16378.54235	10485.80764	21716.24444	9925.860036	10991.3124	5180.442594
0.78_228.1362n	HMDB00933	Traumatic acid	82773.23626	51715.6173	36572.63808	167009.9617	82468.25357	65997.5952	68015.8894	51704.36073	35687.74165	103744.821	113155.622	73306.48512	253546.3451	73514.6381	73881.83244	66703.7096
0.78_231.1591m/z	HMDB41614	Dipropyl hexanedioate	2923.445686	248.8554543	3163.071639	6215.278208	14724.19392	5548.01919	9984.148972	0	8433.357097	9113.343921	2068.72518	6729.74387	0	0	5068.033718	1628.705568
0.78_238.2166m/z	HMDB37395	11-Copaen-4-ol	0	0	0	10582.2087	405.0956414	0	1004.524735	2826.600344	0	0	0	0	0	0	0	0
0.78_242.1290m/z	HMDB30379	N-Methoxy-1-vinyl-beta-carboline	0	0	0	9276.535945	0	316.4664725	4082.919615	14465.4777	0	0	0	0	0	0	1003.307812	0
0.78_249.1485m/z	HMDB38794	2,12-Epoxy-7(14)-illudadiene-3,8-diol	11229.06748	12460.32859	7242.430836	3457.017271	5368.836569	4750.578092	8781.257272	46740.5155	11900.88237	29931.01039	18533.50392	24791.45253	54394.80647	17237.2923	9721.001953	20837.06787
0.78_251.1642m/z	HMDB37064	FS4 toxin	18859.32972	30932.42474	12119.36711	13637.79889	10380.37948	11578.52757	11600.251	18331.69917	1871.774588	14734.08011	16968.59963	21574.61277	46534.40578	14421.93392	12301.74687	15434.74913
0.78_253.1798m/z	HMDB37063	Toxin FS2	8488.003795	61359.12957	9929.684639	33763.12376	6636.474906	8590.561164	8213.769787	11000.22462	2762.511742	15276.2708	19220.09623	20182.29125	29402.88588	27759.86967	18875.58684	13179.68248
0.78_255.1492m/z	HMDB33428	(+)-Setoclavine	5178.021641	0	2519.323118	4512.336637	1139.867059	0	645.6678772	0	12777.85343	0	0	0	0	0	0	0
0.78_256.1674n	HMDB30993	5-Nonyltetrahydro-2-oxo-3-furancarboxylic acid	69997.43558	56319.20135	58584.18772	51598.3281	121980.6415	54973.12962	76396.15727	22099.04297	78353.37294	94164.72886	88363.63355	88341.1158	128167.5147	43479.50369	16857.33371	38754.68093
0.78_256.1910m/z	HMDB38256	Geranyl acetoacetate	965.6868684	592.3411926	1241.371281	2106.22108	1115.3628	2518.418473	1112.215477	14731.81055	3069.823256	10454.5996	3999.64699	29222.26103	32265.34687	11781.34909	4577.513037	4806.693645
0.78_260.1859m/z	HMDB00756	L-Hexanoylcarnitine	5721.597364	2872.593939	3914.716714	4212.058989	2282.094369	2207.941813	607.5508127	3823.682464	486.1155438	9141.778607	9265.150321	4674.535802	18511.88632	19725.60876	3239.159432	3211.951481
0.78_263.2005m/z	HMDB37209	alpha-Santalyl acetate	3218.961651	2120.655986	2296.202285	3158.67879	3786.446318	2720.65589	1619.195007	1083.769485	698.0477582	3374.875698	1414.012134	1393.598398	3046.116395	6080.736077	0	239.3311829
0.78_265.1798m/z	HMDB32090	12-Oxo-2,3-dinor-10,15-phytodienoic acid	47071.0686	24246.53961	16012.67095	29866.1915	48218.30249	29613.0252	30445.92932	17841.46192	24801.5395	27637.74633	27463.92443	35155.02359	153495.8791	38559.32588	19125.93227	16416.9836
0.78_267.1227m/z	HMDB40891	3',4',5'-Trimethoxycinnamyl alcohol acetate	9441.359184	6696.777176	4210.7654	2764.407328	2405.557369	654.2078653	3306.851855	8154.439491	414.5106521	2715.151381	9136.478831	3987.175654	2230.404657	6340.628432	6712.42904	3716.023305
0.78_267.1593m/z	HMDB31902	Blennin D	11846.93376	19774.12064	10388.08759	6062.898777	11481.10595	7251.806656	15123.62897	54752.88607	14308.38116	48866.03429	28487.62526	38321.6901	96398.77773	29499.06948	21388.09596	36821.07553
0.78_267.1954m/z	HMDB60055	Tetranor 12-HETE	38576.5628	49868.54595	25691.00043	61461.69534	91635.66521	59473.68921	44421.51439	24011.51336	55611.26013	44505.16767	24300.17829	63051.85237	40668.75481	26483.34842	16824.50679	21475.02328
0.78_270.1832n	HMDB40459	Ethylene brassylate	36937.16486	35769.00623	25337.41522	23287.64324	39072.96581	31938.62215	17256.12051	39875.4379	10254.76811	81728.13965	55966.85286	46905.24284	182536.1739	119856.0864	30044.91824	44692.76447
0.78_275.2004m/z	HMDB37230	Citronellyl alpha-toluate	19910.68	26083.98713	13791.26701	17295.47346	22363.90886	23327.44976	40087.68987	79240.80725	29873.59108	55504.88494	91161.28216	45400.52017	97390.603	37686.74625	82457.06921	9840.034088
0.78_276.1442m/z	HMDB13130	Glutarylcarnitine	2463.40587	3981.155944	2854.373272	1280.63787	3290.953064	2752.140287	620.0737571	3919.993538	234.5428115	11564.60886	6747.68318	9054.768042	38597.02735	43300.08598	8863.631439	8378.290382
0.78_279.0765m/z	HMDB41200	Dehydroxymethylflazine	31660.59042	15208.5903	14797.65855	10405.41944	9954.57927	612.435431	8792.86871	138778.8051	2078.296448	0	2238.476967	13147.86781	2006.944189	0	11172.43411	0
0.78_287.1394m/z	HMDB31873	1,7-Diphenyl-4-hepten-3-one	6261.466046	19156.51549	4003.653207	116937.8331	6012.549381	6279.068004	53370.77601	130296.6362	13825.32908	26857.49857	17620.64623	51551.11665	22534.03434	9698.014034	39643.34226	7530.034114
0.78_291.1953m/z	HMDB31098	(9Z,11E,13E,15Z)-4-Oxo-9,11,13,15-octadecatetraenoic acid	40037.73297	33830.76101	25578.82143	38398.47765	33560.73356	31321.40825	75957.34433	86906.66572	43862.55317	122462.3749	146137.118	68352.16442	154955.1793	59293.25193	121410.021	19169.07426
0.78_294.1122m/z	HMDB15126	Oxaprozin	11630.60715	0	74.50963077	0	5134.026519	5497.973477	0	0	13102.724	0	180.2038894	2874.760422	0	0	0	434.9109259
0.78_297.2424m/z	HMDB04667	13S-hydroxyoctadecadienoic acid	360291.9396	687236.7142	311235.8992	469033.4938	414115.1942	2293561.895	1995082.597	3782926.429	1699377.444	2184512.695	1153324.942	1653511.648	2160659.833	725352.3738	1615736.196	371197.5321
0.78_301.2254n	HMDB13288	Nonanoylcarnitine	22515.42241	27389.29042	39411.47846	13819.93102	17652.00668	36967.52609	16064.83451	50749.08488	11991.1932	55805.89506	49145.92621	38329.91008	85862.81178	44706.50982	52074.45407	8347.922263
0.78_307.2631m/z	HMDB36835	Sagittariol	88162.76813	184100.6674	60275.7519	89336.49527	40631.69361	74144.03052	18038.26119	83119.51581	59110.89503	4104.23676	4034.677699	18296.83446	27188.49705	99594.30575	165702.5757	8234.602524
0.78_308.1261n	HMDB37772	8-Acetylegelolide	1877.859088	1560.989138	1778.456868	1425.992053	292.9561126	2570.461156	0	97184.21699	5865.716616	3708.704655	158900.5826	145885.7547	56303.1363	230350.837	7524.223045	23098.26919
0.78_309.1697m/z	HMDB30496	ACRL Toxin II	3769.326039	3748.705693	2815.158911	1334.277657	3846.263812	2582.530191	2204.052851	2250.122023	0	10468.56143	10824.80915	4127.710681	6668.013618	6561.725416	1285.570288	2091.84577
0.78_309.2423m/z	HMDB31091	3-Methyl-5-pentyl-2-furannonanoic acid	2533.320879	5025.078514	24976.50995	5189.368347	5577.623214	4742.529963	1296.845486	4121.707466	3830.786695	6837.22944	3282.530788	14231.14415	8169.880996	10272.63265	26286.80869	1322.326904
0.78_311.2579m/z	HMDB31060	(R)-2-Hydroxysterculic acid	4025.855311	3665.16235	27237.42361	6993.997623	13411.02837	5348.531006	4967.951396	10674.39027	5591.809941	9261.540894	4507.254037	28267.3444	15307.62402	11240.97079	25296.23892	2240.746758
0.78_313.2009m/z	HMDB15026	Granisetron	19043.00902	27075.58623	9137.921496	8112.853313	11657.43388	7774.002254	28348.5901	227506.3134	25909.21871	58818.6353	46342.13744	96199.6772	145710.0313	68948.46814	43888.49091	58161.07892
0.78_315.1226m/z	HMDB37086	5,8-Dimethoxychalepensin	16879.44924	0	9406.021603	4467.949147	2728.559282	5273.788917	0	0	0	0	0	0	156.2590721	0	0	2020.108365
0.78_315.1338m/z	HMDB38723	(S)-Annocherine A	966.6218399	24037.44234	263.6570529	49.31704871	2769.268769	19532.91481	43917.20586	105411.6244	29985.75526	13300.75576	29398.93677	119638.9015	22929.00618	53040.38986	83535.54756	17017.90484
0.78_315.2322m/z	HMDB13121	7-Dehydropregnenolone	4455.380133	2335.3249	13250.712	964.7023316	2968.35424	1461.330505	627.1199951	1275.347127	741.7592389	0	0	0	0	4.035249591	1554.587145	0
0.78_317.2110m/z	HMDB06254	4-Hydroxyretinoic acid	27566.38998	53629.5735	24194.51016	35516.79045	26273.64936	34190.36487	14898.72373	56410.76678	20890.83347	56864.54507	17715.99817	34184.81471	176736.7996	79209.89467	65736.59579	14400.14363
0.78_320.2065m/z	HMDB31094	Glycerol tributanoate	9829.866009	9693.064309	7608.204703	8686.582323	7116.882085	20905.10458	17632.60142	46022.75083	3441.500462	25307.75229	25807.49876	29285.33658	34058.06021	58324.68773	6177.402631	9632.206139
0.78_324.1935n	HMDB38580	Cibaric acid	163751.1352	146314.5746	82848.14767	85311.04911	119413.5496	163466.8892	125628.3322	165078.8066	87236.6747	264335.8159	439217.4046	187305.301	338976.8475	174480.9141	182890.2571	98552.9048
0.78_325.2736m/z	HMDB29797	(Z)-15-Oxo-11-eicosenoic acid	49991.48652	97810.81567	44391.44198	30235.0729	16446.16851	38407.39886	13216.37205	31191.01038	49222.36546	19755.38034	13661.13494	32663.53402	17151.03013	33107.15204	185709.1476	11031.9257
0.78_332.1986n	HMDB36623	4-Deoxycohumulone	71335.66507	64366.83568	36417.05388	70248.09604	48028.52004	76376.54289	41751.34637	61427.57515	52963.80023	50787.61555	39855.08794	59423.50693	244389.3418	135372.5316	75638.81647	38141.11208
0.78_337.2737m/z	HMDB06070	Pregnanetriol	15558.58245	14389.85416	16011.68749	7988.054433	9535.780698	10095.29561	3855.521322	61404.05947	31051.03299	26870.45083	33517.00702	54893.6472	7244.83366	26302.70719	191441.9894	1504.33506
0.78_342.3001m/z	HMDB13308	Stearoylglycine	12698.0829	40156.16287	38415.24165	15529.48905	76422.01638	178958.7693	4411.001944	64925.52657	784062.3789	19638.38004	118196.0838	23230.46868	176301.9081	88607.12764	136407.4165	42043.7962
0.78_344.2429m/z	HMDB31963	(3b,6b,8a,12a)-8,12-Epoxy-7(11)-eremophilene-6,8,12-trimethoxy-3-ol	62922.1893	135354.3456	74475.7883	45003.27523	75244.84976	68091.33372	130341.1736	268777.9936	68939.07877	270663.5898	430656.9668	170811.7224	310496.2115	134031.2851	273830.9103	94226.41471
0.78_346.2587m/z	HMDB40611	(9R,10S,12Z)-9,10-Dihydroxy-8-oxo-12-octadecenoic acid	84861.18798	414442.514	117466.4266	72590.68326	98332.62655	122051.9402	134040.0468	242477.3129	128804.929	184967.2836	240211.1441	248237.1742	428488.4244	237887.3275	245417.2517	64842.78353
0.78_347.2218m/z	HMDB12849	7'-carboxy-alpha-tocotrienol	28678.14218	23454.04129	29982.51281	94002.10314	21060.7426	53008.20495	16676.39684	18819.53374	19976.27489	87505.7155	22779.99971	19652.9312	78439.43703	115099.6282	28982.58281	7825.665312
0.78_350.3417m/z	HMDB39937	Pipercitine	4669.903992	2411.383202	296.2725461	18177.16929	0	0	0	208672.3578	10946.5317	2349.858062	100159.6364	24944.60318	0	6256.606064	44261.94955	0
0.78_356.2223m/z	HMDB33449	Pipercide	14012.61147	770.9018218	15144.38722	295459.6745	14641.54824	8938.267041	56102.99771	207860.3629	15954.54451	147144.7539	28002.41402	214816.8202	14224.839	6065.741978	26819.147	3566.279667
0.78_358.2585m/z	HMDB38192	p-Menth-3-ene-3-thiol	13838.83989	6712.254091	16970.77031	12206.98139	15995.17947	14490.79386	15563.24288	30860.81628	11875.22065	32367.84037	23889.65469	35853.91631	29629.03926	15697.45697	20032.44063	5761.598579
0.78_370.2586m/z	HMDB04240	15-Keto-prostaglandin F2a	166106.0811	179534.0934	46438.43451	193974.201	95124.97268	54662.4471	64790.60207	744892.4739	40962.70822	152864.3381	82457.58901	108592.4237	202876.5742	186449.9811	89677.60174	59150.69961
0.78_374.3059m/z	HMDB02007	Tetracosahexaenoic acid	3159.781786	6926.040007	466.3009188	369.9980384	15289.01332	458.7761432	4341.234365	485094.7898	33169.73736	23519.72323	7742.00994	84361.69423	3309.818911	43985.09876	92328.54658	1051.653853
0.78_376.3210m/z	HMDB13626	Adrenoyl ethanolamide	2361.50059	1420.042153	1513.859246	259.0617384	59425.41449	517.7582636	11.61171065	532582.9048	29497.2388	4623.069455	4177.560163	36965.46032	0	74734.7745	33136.10915	0
0.78_377.2685m/z	HMDB12868	9'-Carboxy-gamma-chromanol	6483.425057	4959.02738	31738.77194	7215.296338	17081.33513	14201.51325	9362.218707	8580.014506	8848.497747	14515.78002	6338.422079	12891.13676	37903.45603	15291.37061	4909.495342	779.526393
0.78_382.2585m/z	HMDB03259	Dihydrocortisol	7406.200546	3733.268112	8850.760657	10792.92106	12192.65709	9806.417001	15206.2135	0	4941.073551	30792.5078	39797.90435	23309.44331	20660.0775	11950.43955	1755.417988	2397.914262
0.78_382.3315m/z	HMDB32093	4-Hydroxy-3-(16-methylheptadecyl)-2H-pyran-2-one	6479.870586	65777.7352	4718.797435	10588.00323	5986.172449	3510.501787	4085.253166	108002.4185	204734.7289	4886.88078	89622.99618	6754.57446	77181.00851	96808.56122	32420.77037	22811.30078
0.78_383.2793m/z	HMDB15064	Misoprostol	29713.15057	32923.73908	16812.82745	32587.42697	37677.89709	33219.81997	31749.84833	9932.646847	20430.0921	37969.6334	18468.40383	24509.06266	38710.07118	17963.62812	8089.960994	9069.647006
0.78_384.2741m/z	HMDB13332	3-Hydroxy-5, 8-tetradecadiencarnitine	21522.20727	9974.958322	12864.53957	9819.007566	12385.96033	13415.14856	15918.34957	0	6784.33782	27841.34441	23567.5915	26986.75563	20471.46755	12058.92435	13360.02973	3586.196795
0.78_400.3210m/z	HMDB36368	(R)-3,4-Dihydro-2-methyl-2-(4,8,12-trimethyl-3,7,11-tridecatrienyl)-2H-1-benzopyran-6-ol	4257.477445	23819.41483	6376.422642	10158.58851	69622.06872	36332.01119	18811.39509	2447436.212	38550.00809	23014.86546	30778.35358	64719.16235	24416.57143	313258.2683	86005.84327	2959.501399
0.78_409.2951m/z	HMDB00415	3a,6b,7b-Trihydroxy-5b-cholanoic acid	52133.70343	42875.00693	47625.51139	132330.3505	229580.9062	161905.5613	144912.1141	28324.85765	53186.69191	90413.14571	34892.51124	66870.56973	66596.84026	77326.56771	7932.09196	32441.38461
0.78_412.2694m/z	HMDB31964	(3b,6b,8b,12a)-8,12-Epoxy-7(11)-eremophilene-6-angeloyloxy-8,12-dimethoxy-3-ol	35440.70997	19900.62353	18024.53157	23275.29907	93306.01364	34274.38201	88447.21956	8378.008999	20122.08907	124971.5142	117659.3135	45890.14172	83545.35043	21396.37649	7672.769253	36741.61559
0.78_427.3571m/z	HMDB12167	4alpha-formyl-4beta-methyl-5alpha-cholesta-8,24-dien-3beta-ol	859754.6906	394757.0048	336777.5138	425614.1877	359179.5589	269406.2472	131483.7018	1050788.429	285220.9895	11986.04638	82982.52691	30489.6379	56925.96653	234518.1814	113081.1442	2304.871723
0.78_429.3091n	HMDB00712	Hexadecanedioic acid mono-L-carnitine ester	398972.6189	233054.1102	344041.0392	170186.2157	260859.4478	217925.438	45873.6283	76857.82763	97958.13997	48157.5651	25069.73341	57124.94397	64948.03849	150011.4924	153659.975	18287.1485
0.78_436.2487m/z	HMDB40979	14alpha-Hydroxy-4beta-deoxypaxilline	3164.587403	524.2887526	1117.043623	63850.72892	9201.395022	545.5614615	25566.01244	0	1007.67763	34771.49975	30220.87002	11253.71848	6819.067074	0	0	3310.428069
0.78_439.3568m/z	HMDB34726	Momordicinin	103120.6537	94049.86045	62233.27173	43834.28235	116696.7173	65488.53352	17303.51199	340298.7767	36861.63721	5681.137857	7416.450437	20194.69833	17017.30756	164625.7858	115486.0038	3008.589314
0.78_455.3366m/z	HMDB02157	27-Norcholestanehexol	39104.18393	29956.40163	38106.26757	87397.74209	150895.8274	121205.7737	85412.54745	33304.67833	77247.95709	53096.08573	9686.426039	62675.15323	40768.30862	50618.23257	10209.20795	17278.56988
0.78_458.2054m/z	HMDB33451	Cadabicine	0	0	0	13.34449334	0	0	0	0	0	130.1865761	78442.43443	0	0	0	0	0
0.78_476.3732m/z	HMDB35995	2-(Methoxycarbonyl)-5-methyl-2,4-bis(3-methyl-2-butenyl)-6-(2-methyl-1-oxopropyl)-5-(4-methyl-3-pentenyl)cyclohexanone	107662.3868	20021.45288	102286.476	35769.96108	54228.92726	62224.21331	2262.191264	24001.84991	6305.300641	540.6594049	995.3917342	3214.332603	449.0275223	10263.37321	5687.43117	0
0.78_480.4047m/z	HMDB34430	6-Deoxohomodolichosterone	115316.4942	49223.50061	52040.20598	39710.61381	49543.16013	23655.99473	7580.135455	141826.5806	29053.90484	950.1190643	2367.687085	2158.182617	0	29580.13973	5495.870211	0
0.78_481.3526m/z	HMDB34081	Brassinolide	99548.05836	51387.81802	89154.68966	200238.7703	453081.4743	198794.9036	191576.0075	347977.542	284734.2939	120354.1379	101028.8427	245330.8827	72905.19297	243400.7336	14617.69642	127303.5953
0.78_486.1231m/z	HMDB38888	Castamollissin	0	0	0	0	0	0	0	0	0	0	0	0	0	1542.735038	0	0
0.78_494.3838m/z	HMDB34079	Homodolichosterone	131262.095	71025.34826	83507.36456	107872.6901	81397.86293	100135.3543	34976.93009	322588.1802	41190.09644	462.0513509	17209.50078	2590.088788	71106.55308	45007.44541	1316.911328	5602.564313
0.78_496.1471m/z	HMDB40510	Eupafolin 4'-glucoside	0	0	0	0	4475.641822	0	0	75229.01809	0	0	0	9863.609865	0	556.4833822	0	0
0.78_496.3633m/z	HMDB38495	Polyporusterone A	148456.7743	145548.5283	140661.7634	265128.6602	649870.0987	427694.4313	358751.4504	101061.4714	624520.9783	217810.6112	643981.3476	417004.0959	219734.3836	188073.0694	308093.3814	295227.9241
0.78_509.3842m/z	HMDB35853	Fasciculol C	95043.78234	34308.20662	63074.85444	144853.3907	305146.0061	127942.8625	73676.83047	77592.47619	122876.2898	27869.46981	4207.061368	66966.00507	13682.54008	49495.84239	1319.516124	15488.40414
0.78_529.3277m/z	HMDB35368	Cytochalasin Ppho	20131.68025	1111.322321	5155.108582	32856.74804	147.9451851	851.4787068	112.93719	0	131.2077337	2708.615805	458.4361799	0	0	982.8016402	0	185.7843105
0.78_535.2706m/z	HMDB31150	Pyrophaeophorbide a	122049.6265	61472.25986	94623.22018	161652.0848	392431.0955	33429.1761	40767.20239	586141.4489	61899.67169	8086.923557	39507.25781	1056760.112	658.6701578	27671.45013	278120.1294	4249.839106
0.78_551.4240m/z	HMDB02890	3-cis-Hydroxy-b,e-Caroten-3'-one	1429605.807	438869.298	188715.8669	248656.3646	804233.2531	178589.9622	73184.63415	172885.359	286069.4362	24726.29052	48329.68532	834480.2953	2015.372878	74138.87886	2324490.608	7811.832334
0.78_567.4193m/z	HMDB03448	3-Hydroxy-b,e-caroten-3'-one	158236.8297	62597.08943	16230.5508	17557.60664	103880.8398	28522.56448	6886.117899	40237.24398	13334.91462	0	3836.66118	77157.45806	0	0	207502.1591	0
0.78_589.3021m/z	HMDB04161	D-Urobilin	95953.71525	2797839.519	101782.2725	76033.40357	762957.2806	1446520.663	3670169.682	89914.2857	4882716.276	3824105.931	21251321.46	8440371.037	3420113.976	18765815.2	15666582.48	3487064.556
0.78_591.3176m/z	HMDB04160	I-Urobilin	2397060.483	38805518.69	3153125.405	2212663.911	22931044.12	28640581.28	44173675.1	4212.061905	15240840.93	10886104.17	31362201.1	7182652.193	22846105.55	34595809.55	36806758.41	12602202.49
0.78_599.4096m/z	HMDB40656	Idoxanthin	195901.5942	36053.11697	161929.3901	83658.03769	264486.5857	76295.90725	3016.268484	255714.1956	6567.923514	1733.879129	4237.473857	65674.0647	0	1674.985122	1231189.274	0
0.78_601.2546m/z	HMDB15221	Deserpidine	0	0	602.3983464	125010.9501	1541.757365	0	13114.72968	7523.282541	0	21429.33282	0	3446.442011	0	5697.559824	0	396.1180846
0.78_659.3796m/z	HMDB37904	Madlongiside C	0	6509.659789	0	7770.414757	0	3433.548039	3071.951103	0	0	0	0	0	0	0	0	0
0.78_93.0702m/z	HMDB34168	Toluene	4097.40959	3242.878693	2283.730825	2650.762985	5121.168836	3457.118606	3529.956915	6374.193868	4442.096002	4871.878577	3215.97774	5278.504255	6317.111919	3953.167065	6498.88784	1689.918383
0.78_99.0808m/z	HMDB31498	(Z)-3-Hexenal	705.323408	380.480766	754.6544807	518.7805737	1411.623523	982.5905645	545.5652962	1983.433973	1030.484319	1284.624976	500.5402683	1325.261058	3814.557831	1448.688214	1737.906527	657.1164966
0.79_123.0806m/z	HMDB32151	3,4-Dimethylphenol	5146.997087	6054.708229	4713.716111	4139.375952	5375.555815	4880.865644	6396.719089	8946.52387	4669.501486	12989.8708	8349.40265	13650.80518	26466.16281	13657.74305	13757.45847	13722.46919
0.79_137.0962m/z	HMDB31627	1-Phenyl-1-propanol	6951.888278	5487.963993	4209.345853	4391.983897	7169.819305	5184.976129	4458.968804	10729.2956	5997.870776	8704.456111	4858.450624	9695.418142	11775.80421	7885.584997	8912.543527	5835.607089
0.79_152.0707m/z	HMDB32609	2-(Methylamino)benzoic acid	42777.86822	23399.26417	17165.74949	15780.9469	5971.856875	5486.120811	2515.326703	18320.06864	2405.611103	8037.007098	78084.16061	19160.90144	23412.17478	59443.767	13521.6251	2782.89919
0.79_165.0910m/z	HMDB01955	3-Phenylbutyric acid	102394.4872	50985.13686	49796.88132	54629.36074	52662.04972	56366.96048	26412.42427	184371.8589	39601.14392	19947.99153	26286.40769	20318.1375	51932.69566	54264.34435	21034.30441	17247.64466
0.79_182.0944n	HMDB38354	2-Ethoxy-4-(methoxymethyl)phenol	15651.49445	27066.4517	23245.65687	11563.8168	19992.9261	14304.93269	24248.52518	42083.33022	15599.57698	61361.58903	34902.18768	60071.9619	120602.3015	57834.8973	37186.29214	58174.76403
0.79_190.0994n	HMDB32027	3-(2-Methylpropylidene)-3alpha,4-dihydro-1(3H)-isobenzofuranone	64358.93989	20281.46377	38449.67507	19641.94097	37280.29312	31253.59417	23153.40993	12328.64112	41750.01629	25897.5781	13037.64432	27452.89642	21662.86632	8769.845976	7301.163869	18538.89351
0.79_200.1048n	HMDB34491	(±)-Camphoric acid	11353.68494	4932.229221	5210.464787	5094.395569	4600.377084	3489.472758	9276.711532	19883.92559	1648.118341	18047.68952	12914.20299	9097.814645	23004.91773	22958.68322	9922.215922	8788.049653
0.79_205.1952m/z	HMDB38168	gamma-Himachalene	881.7037881	189.656432	402.2614278	1102.967567	1158.718645	0	238.5852951	3065.070184	0	0	0	862.8294522	33580.88338	171.6596342	0	0
0.79_209.1536m/z	HMDB41636	(3R,8E)-3-Hydroxy-5,8-megastigmadien-7-one	10605.90183	7915.242297	6564.314372	7010.234102	13805.33676	7234.381157	7517.771988	17756.27024	8176.212279	9079.234557	7452.56061	14695.16198	21608.07985	10680.42551	18092.30252	6233.040721
0.79_211.1329m/z	HMDB37735	Isoamyl 2-furonpropionate	29899.95631	29672.02937	19202.04736	47866.78412	34846.30303	28273.5264	32804.60418	21297.59004	17917.96858	57911.31457	42399.50709	37521.49507	84547.06976	28797.11616	26467.69753	34061.5576
0.79_211.1693m/z	HMDB37390	Tsibulin 1	3249.061584	2789.749005	3445.879428	4279.271575	15267.02115	6917.952851	1152.3123	9917.100374	7042.986522	6692.690478	528.7203897	10857.41993	17888.6466	4726.142981	10865.43193	1088.914138
0.79_215.1278m/z	HMDB30986	2-Carboxy-5,7-dimethyl-4-octanolide	3545.550538	3760.950711	2579.788691	2691.076136	2088.545689	1041.500406	2889.808369	1385.256419	1008.95528	7485.506743	7619.713669	7164.013178	7195.998467	3299.799653	2544.733618	3960.529976
0.79_217.1224m/z	HMDB40833	3-[4-Hydroxy-3-(3-methyl-2-butenyl)phenyl]-2-propenal	920.413899	124.2035721	744.214849	344.0378223	4193.932123	1257.360474	3506.798983	0	1291.388238	5111.475583	2591.885939	3286.012951	1923.290101	623.1302785	0	2434.486563
0.79_219.1380m/z	HMDB38281	cis-3-Hexenyl phenylacetate	19482.95253	10870.69129	10413.25895	17242.80935	56949.12691	28004.25757	43653.59113	5834.492147	30596.27677	37466.72721	22738.51399	45518.55431	20777.91416	9382.583997	5110.225916	17117.79724
0.79_221.1536m/z	HMDB40217	3,4-Dihydro-2,2,5,7,8-pentamethyl-2H-1-benzopyran-6-ol	59673.40241	58852.43466	47989.22733	73483.0999	228769.4962	110329.8038	145070.6745	35844.35423	112625.0142	102452.7347	86632.48747	173372.5648	85852.52318	48612.83119	23884.24104	39795.36212
0.79_223.1693m/z	HMDB36790	Kobusone	121719.5425	99417.67928	86868.60667	231578.1207	474292.4234	179381.6072	268467.1446	54730.68717	263208.3171	126648.7895	91143.90197	226879.4799	81257.98993	49277.71904	64747.98322	45239.85565
0.79_230.1390m/z	HMDB13126	Butenylcarnitine	5115.559613	8593.172747	5632.015879	1972.917422	1825.292731	2907.505193	4295.733028	9508.77626	1363.60701	13601.79143	9595.072626	12753.75734	33733.9139	15919.71628	10205.72067	15965.82504
0.79_231.1471n	HMDB02013	Butyrylcarnitine	49012.85617	32890.30735	34373.62967	51594.67753	111064.9315	68855.97285	52217.57461	31217.82396	50076.13815	40044.09878	31785.1126	77445.39686	118865.9316	41066.75239	13094.41244	25964.9769
0.79_237.1485m/z	HMDB40778	Eremopetasidione	44516.05316	20773.35609	20572.20746	34496.35101	67077.70447	39417.6349	59594.91385	18044.87041	47253.74866	57614.39606	40065.84129	79957.62711	54203.34839	23577.01557	20232.74084	36803.89158
0.79_239.1278m/z	HMDB34046	1,2,3,4-Tetramethoxy-5-(2-propenyl)benzene	5200.822377	9240.448278	5879.373762	2972.956035	4037.063496	2923.823728	7275.673043	19634.00888	3789.556321	21133.25801	12845.50634	21111.57661	35818.83655	20158.03149	17525.43571	11386.14433
0.79_248.2012m/z	HMDB30955	Neoherculin	373.4971838	1284.285802	783.2779701	458.7021039	185.3376966	0	0	68941.37262	149.3891427	1065.408945	3088.310758	2054.983082	2079.623305	28016.02792	13561.83043	410.1100164
0.79_253.1434m/z	HMDB31222	3-Ethyl-1,2-cyclopentanedione	22425.65205	14720.99392	14059.55955	13253.12048	25894.49386	14201.14209	35327.41996	24449.48553	23794.17157	53615.86454	37368.54848	27083.70832	45034.45627	21440.12897	12744.60878	31498.92729
0.79_255.0652m/z	HMDB04195	5-L-Glutamyl-taurine	5005.62369	28681.62567	24018.04434	21840.35191	2242.102295	38782.65343	60179.60456	184254.6031	381409.9868	36603.68672	63278.53692	281990.8145	556887.8092	156224.8893	322584.5586	99599.90213
0.79_255.1955m/z	HMDB37197	Kessyl glycol	4211.025347	7708.555046	8881.784999	4410.814224	4170.484571	5564.973136	2898.148625	3635.697232	2366.446947	12028.93867	7037.276125	13164.93841	24928.43393	18286.66128	12276.13624	13447.63693
0.79_257.1384m/z	HMDB31772	1-Methoxy-1-(2,4,5-trimethoxyphenyl)-2-propanol	9664.435005	4059.574505	3970.595496	802.8504734	3428.022177	1834.343093	4112.338937	14164.52422	1882.720436	12475.46648	9753.711324	7847.081073	18547.64931	10923.34105	2579.306455	10551.85163
0.79_259.1903m/z	HMDB59946	2-Hydroxypropyl 2-isopropyl-5-methylcyclohexyl carbonate	23594.18107	7557.360915	11132.96963	21062.26964	58636.23553	22885.66325	31879.12053	441.3759921	67539.56082	16822.2365	7799.285738	26205.72484	10504.68911	3009.8232	0	6869.193316
0.79_262.1649m/z	HMDB32472	Polyethylene, oxidized	71742.03782	37156.51658	26953.87023	24090.61101	38022.53609	37704.39214	63100.21738	33040.5931	20662.79424	44504.15179	57508.82995	40120.34031	100591.2507	44717.9347	37327.38678	48539.7097
0.79_265.1434m/z	HMDB36043	15-Hydroxymarasmen-3-one	9717.21699	4869.355007	5934.104814	261.4264667	2662.430278	2789.47295	1210.267901	14346.31068	624.5335499	5081.824827	8411.665199	6272.188467	9883.967053	7231.778221	1526.391146	5079.096276
0.79_267.1719m/z	HMDB31867	4-Acetyl-6-tert-butyl-1,1-dimethylindane	89598.16948	141477.2631	63695.99091	55189.6565	46704.30089	77832.81077	84612.54681	335076.3306	32172.52276	99063.36062	126913.5142	92282.34904	140834.6033	145036.6825	59016.27425	106938.9878
0.79_274.1074m/z	HMDB00667	L-Thyronine	8532.50951	284.4485322	559.0227263	0	2851.473731	1630.498863	0	950613.1237	1.06573738	10154.38329	46384.59394	0.908474943	709.7352577	3814.638365	5.201548228	3623.674241
0.79_281.1748m/z	HMDB30148	Prehumulinic acid	24365.99467	18189.23142	10375.22088	10609.23733	21173.43551	14427.42689	21783.60776	16753.63601	9446.695039	32481.36208	37410.04466	26870.54735	37480.36048	23064.39452	13609.18589	17948.33104
0.79_283.1532m/z	HMDB34941	Artabsinolide D	16224.96325	11891.45294	11018.93541	6992.828998	7856.687136	7206.608111	10980.27132	24805.02143	1680.812693	14013.95618	30583.09777	11683.80252	19981.11251	20639.26228	8093.573726	13977.43316
0.79_283.1904m/z	HMDB33630	Lactapiperanol C	22167.09288	23155.09267	15463.39965	15274.66923	34546.05771	17111.95231	23271.64072	8806.177839	22365.55601	35546.14495	33874.08806	32852.14636	58796.33156	21389.37132	8956.447956	17464.80798
0.79_291.2682m/z	HMDB39827	Serratol	1382.187412	6818.422957	3772.459413	2887.297751	836.1629077	2972.124366	4515.445305	0	9122.780353	0	0	1257.603177	2685.849959	10205.86202	19926.5892	0
0.79_297.1695m/z	HMDB39376	Methyl dihydrophaseate	19624.2466	9656.915019	8716.00919	2478.243471	10919.14345	7744.740272	9454.213835	6226.176274	5041.602872	22673.67162	41421.32757	14073.58774	18655.20144	14455.0671	5403.718998	13515.97916
0.79_298.1779n	HMDB15643	Artemether	87840.85408	64650.08184	20842.65002	46647.31569	84906.39621	243250.9753	71949.18968	42755.30771	52805.74477	78741.42144	107684.41	182530.7638	148307.294	108619.1519	80122.24492	111330.3617
0.79_299.1853m/z	HMDB15643	Artemether	37852.9606	16389.89316	18629.37602	10196.74995	20416.70801	12583.61841	25628.30084	15972.40263	5878.10575	40428.08737	55133.87402	26463.10222	49905.19755	34880.73539	13130.30307	20938.04053
0.79_301.1543m/z	HMDB02372	N-Phenylacetylphenylalanine	110012.4845	267108.6957	67378.421	52585.94612	141380.9073	162079.3101	264665.399	2935.310282	134696.8594	98882.77571	207548.8456	85390.47656	173541.6686	192647.8896	223430.2876	85538.75185
0.79_307.1539m/z	HMDB36487	Achillicin	1597.972405	6583.309502	1037.846333	630.1948082	269.3715278	0	0	0	0	5164.301968	2045.734754	8680.025135	0	3160.854097	0	2212.923928
0.79_311.1852m/z	HMDB40756	3-Hydroxy-6,8-dimethoxy-7(11)-eremophilen-12,8-olide	20551.95826	8541.768001	8886.247834	5271.181136	8192.612273	5486.749129	12236.35279	5879.870732	2418.662217	23264.56183	33536.8688	12297.98454	22188.03517	23719.40127	6894.209518	13433.9882
0.79_312.2894m/z	HMDB34381	Methyl linoleate	3420.693401	2178.355232	2084.410937	0	2664.493062	0	581.4725093	3933.87997	16780.67564	0	879.8224293	2290.85289	399.6973457	1482.66617	5635.361276	0
0.79_319.1903m/z	HMDB35500	Panaquinquecol 6	30618.31761	53085.67149	11243.57796	57404.49512	123013.0125	250221.1157	93278.37662	669651.0563	102817.7816	126757.8537	192046.718	34934.77258	618179.8779	498284.489	80177.53595	143984.5384
0.79_320.2586m/z	HMDB38687	(ent-15beta,16beta)-15,16-Epoxy-3-kauranone	0	259.6345136	1073.403562	3587.181458	4346.936247	0	8243.052151	251664.1739	24334.35641	3048.088313	6388.473747	19994.86875	0	104166.8017	42524.10874	922.6642745
0.79_323.1852m/z	HMDB32702	Zeranol	17883.25713	21100.29571	11056.51804	7163.33071	9706.311586	9837.216131	21219.98065	16179.00784	5079.033614	42709.9825	53573.4938	40530.9854	26631.20587	12132.50087	5315.431882	11008.43617
0.79_326.2325m/z	HMDB14750	Bisoprolol	77137.36081	318418.5015	139676.0328	77055.24487	115959.1439	105813.6341	614400.0822	804741.8753	150159.5125	458326.2496	467941.11	548494.8433	1382381.107	163012.4102	513649.6839	193206.6494
0.79_327.2165m/z	HMDB31963	(3b,6b,8a,12a)-8,12-Epoxy-7(11)-eremophilene-6,8,12-trimethoxy-3-ol	130958.9205	97405.52376	99134.93087	82861.62413	88897.65875	80890.75757	147866.1333	32632.31275	51440.22203	161467.8711	323546.3552	73820.1297	234936.5954	93532.01756	51505.7759	46525.02633
0.79_327.2528m/z	HMDB31006	1-Acetoxy-2-hydroxy-16-heptadecen-4-one	2846.860753	1475.190254	9451.215753	4342.999448	272.7379694	1802.201446	973.0305205	1860.7877	1958.738029	8315.277651	3833.958384	20035.94495	1037.476899	8990.89502	8025.368003	1031.185031
0.79_329.2320m/z	HMDB40611	(9R,10S,12Z)-9,10-Dihydroxy-8-oxo-12-octadecenoic acid	76527.13189	104951.1995	63653.64282	48430.55464	32404.97561	32630.3863	62294.7489	68273.25668	38469.25715	101673.3092	136418.9706	82530.93684	153651.7308	32738.92596	37038.25712	30554.21424
0.79_332.2794m/z	HMDB04705	12,13-DHOME	43557.02677	304454.9952	35096.29877	67262.32087	57875.1287	152268.4879	261928.1554	1534828.022	183594.0554	253110.8794	228638.5352	774727.6084	466785.0195	225946.7924	350746.2856	103264.9995
0.79_333.1439m/z	HMDB29324	Citpressine II	15074.299	31643.44955	2835.155601	356.1134067	13277.51468	13425.43704	30785.88446	7220.571207	21440.91659	31693.84162	17698.27854	26110.04591	24462.72948	7267.846303	17578.25606	35522.01735
0.79_335.2215m/z	HMDB60054	bicyclo-PGE2	41572.13197	77239.29731	26359.60685	50393.98401	40282.54288	41226.73095	31807.97686	43929.94413	24394.79578	72034.92708	40078.62978	48439.54912	120055.9146	73451.50626	62341.18728	28805.62968
0.79_337.2009m/z	HMDB32995	2-Undecyl-4(1H)-quinolinone N-oxide	16695.30871	10883.04002	7885.223536	6979.731658	23351.96165	27857.70837	14321.32066	87707.27853	11949.66097	30269.43763	49222.46548	13046.12551	57687.68985	67308.61007	14200.47763	21236.47384
0.79_337.2370m/z	HMDB02982	Prostaglandin B1	76392.45513	183665.7606	92610.66736	117162.5608	94489.07976	60549.98561	57201.54897	125766.9882	47221.49935	79222.15546	54355.00203	125261.8649	438299.4226	126111.2189	112275.6485	47818.2897
0.79_339.2167m/z	HMDB38720	Dodecyl gallate	18806.12121	12644.60215	13154.92954	12691.38273	13163.691	9593.790236	21283.89748	30602.5683	8777.370595	49346.99622	67879.45113	28687.43778	87239.72192	40136.51144	17035.42344	13332.47001
0.79_345.1696m/z	HMDB34179	Malabaricano	14843.89605	4758.934734	4974.954451	15737.76584	9245.560533	6827.967103	1820.049973	880.1810591	367.3379699	2468.952275	85.28609536	17024.68374	0	5703.012242	2911.931712	4990.826713
0.79_346.2744m/z	HMDB13649	Eicosapentaenoyl Ethanolamide	173.1958064	0	66.24759592	0	0	0	0	99243.70344	4047.489879	0	0	0.985897974	0	28862.76411	0	0
0.79_346.3106m/z	HMDB39954	Macamide B	5282.270507	0	2369.983129	50775.74764	0	0	423.4285197	86193.85494	15158.89594	3760.254999	13379.05159	21465.80428	0	0	17626.59597	0
0.79_348.2898m/z	HMDB13655	O-Arachidonoyl Ethanolamine	578.9437807	1244.956067	3066.568987	2641.077984	27244.61212	676.8663312	0	482128.7482	18390.09095	822.3737712	2127.092679	10690.19092	0	61554.10201	18736.10044	0
0.79_348.3262m/z	HMDB38525	3-(10-Heptadecenyl)phenol	8970.595903	0	3038.355869	46050.75153	0	0	0	143013.143	20859.86625	8254.757819	39462.30302	49442.52024	0	0	49611.24969	0
0.79_350.2092n	HMDB12588	15-Epi-lipoxin B5	104707.7476	201769.3389	77277.99595	228457.3043	90780.94225	102198.8689	128605.27	221343.8911	72374.161	164146.2329	150368.0045	136662.082	236381.255	157370.9573	100015.2442	46069.36761
0.79_358.2222m/z	HMDB14876	Pentamidine	43700.11009	26211.42634	26783.11393	26167.56644	40464.09649	43293.54434	50801.6596	14366.77367	18321.87243	90892.53745	126850.7249	40216.2108	85702.50396	30750.71619	24799.18809	45561.10698
0.79_362.2095n	HMDB34090	(R)-Humulone	28152.41374	19055.19557	39274.07095	39287.03972	22463.28219	68909.56972	25621.34586	6185.306198	4852.818746	141567.8999	57931.76449	14552.28208	40066.52851	26425.61911	18951.90456	9345.484618
0.79_362.3055m/z	HMDB35582	1-Phenyl-1,3-heptadecanedione	205.4131838	0	0	8203.771356	17857.93992	0	0	71786.70617	4577.242752	0	0	0	0	9619.759285	0	0
0.79_365.1964m/z	HMDB41226	3b,9b-Dihydroxy-6b-angeloyloxy-7(11)-eremophilen-12,8b-olide	8223.648016	4193.337195	4044.315873	2079.52308	7743.620752	3462.137273	8365.207201	1049.533532	296.9636626	18934.9684	18994.7135	2334.886093	4234.723542	3750.396477	0	5211.91702
0.79_365.2322m/z	HMDB03259	Dihydrocortisol	9022.154449	8193.30596	5476.9437	5617.173887	21859.74536	15393.03727	31159.80237	4443.342446	6089.357375	40398.96911	69169.66883	21778.51082	30345.10764	16456.77481	6885.051516	9847.928305
0.79_366.2044n	HMDB36863	Anhydrocinnzeylanol	69371.98236	29117.03527	30125.76867	31474.93451	67779.29325	67081.67501	74978.53183	46570.30435	37765.38844	135204.6815	153481.2848	94863.42899	117144.8764	129326.3938	24023.04883	72952.70179
0.79_369.1333m/z	HMDB34112	9-O-Methylglyceofuran	17702.0318	0	0	0	0	15162.02545	0	36129.02573	0	0	3345.754695	0	6639.041193	0	0	986.5912361
0.79_378.3368m/z	HMDB35679	1-Hydroxy-1-phenyl-3-octadecanone	22615.68262	0	13927.82616	10814.63258	3875.205476	5312.087856	3915.017545	225526.4229	7999.987026	0	0	23921.96689	759.3222905	0	2900.002395	757.9937744
0.79_384.0759m/z	HMDB15158	Felodipine	0	0	0	0	0	0	0	1927.658395	0	0	2261.465966	33514.77731	0	67335.30159	0	1559.151432
0.79_391.2114m/z	HMDB35206	Bakkenolide B	2590.403843	1530.055728	685.3591842	479.4563623	4803.995462	1968.066321	1652.721249	0	433.7358277	9361.021771	8875.165464	2997.74574	1568.784554	896.5971903	0	1365.526465
0.79_418.3309m/z	HMDB05814	Testosterone enanthate	3857.235488	1165.49948	719.8135797	1155.777058	219079.0593	10329.36707	4178.199683	52293.22386	37505.09589	2869.376007	12337.5071	1380.771562	15503.94243	37377.03247	1718.62889	1932.982012
0.79_422.2177m/z	HMDB39350	2-(4-Allyl-2,6-dimethoxyphenoxy)-1-(4-hydroxy-3,5-dimethoxyphenyl)-1-propanol	0	0	0	0.346819946	0	0	0	69584.23301	0	2486.27945	537.2141257	0	2137.338225	0	4887.903051	0
0.79_425.2903m/z	HMDB00311	3b,4b,7a,12a-Tetrahydroxy-5b-cholanoic acid	123139.1394	55964.05516	68149.35453	106186.5101	242689.8246	157533.2988	177072.2455	5858.9708	83178.9457	180082.8937	112014.15	106350.0681	111986.4566	53800.25288	29253.69189	60775.50143
0.79_430.2799m/z	HMDB03752	LysoPC(10:0)	77372.40117	39917.36049	38694.64236	63467.09588	274830.5561	130293.1867	269191.2314	19629.16116	75284.58943	277804.4182	207167.6644	125254.6557	197059.0169	60487.17238	15286.27339	100224.3046
0.79_433.1490m/z	HMDB33855	Medicocarpin	9340.73516	0	0	0	0	0	0	6332.262662	0	0	6720.742035	0	0	0	0	0
0.79_433.2950m/z	HMDB14792	Latanoprost	52646.19777	49579.9343	39175.83027	59757.78896	184545.9995	146896.2241	85953.52504	21866.41923	38691.91819	53352.96999	40272.47633	38572.85916	62253.12196	52026.56696	1184.959666	29917.18307
0.79_437.3262m/z	HMDB02195	Varanic acid	62403.40835	37168.45349	43664.95847	101048.1855	176928.7264	132675.3533	92581.4302	17083.38575	55236.39082	46590.78988	10119.28649	44388.61165	52728.68141	55825.20057	5163.683569	15289.04675
0.79_441.3362m/z	HMDB12560	13'-hydroxy-alpha-tocotrienol	159915.912	61516.4747	145563.3544	83103.97504	92323.03174	92566.56375	20637.66647	187601.2785	67287.74663	7358.457568	18138.00422	21521.01984	32199.26891	45048.93409	61421.27345	1506.129217
0.79_443.3882m/z	HMDB34685	Myricadiol	114827.8481	64244.4331	38478.26042	23164.89267	51305.27741	38778.04094	725.8413721	134507.1928	54254.44251	3374.804285	3843.946548	3234.071513	1006.336983	55852.4168	170188.1571	792.3599938
0.79_445.2957m/z	HMDB00969	1,25-Dihydroxyvitamin D3-26,23-lactone	28602.90209	8085.950387	21146.26419	22421.22602	28739.73362	35500.27856	12955.924	1959.232091	5280.310893	17662.01558	9332.251089	4575.859787	18638.17236	17115.26908	7215.729381	4071.975788
0.79_464.2642m/z	HMDB37037	Glycinoeclepin A	1153.387874	0.444597745	0	468.9569279	1147.790099	2549.246619	0	0	354.4934407	6510.520303	4683.684122	85.36254673	1077.211747	4313.274206	6127.08207	461.7655722
0.79_480.2955m/z	HMDB10340	Retinyl beta-glucuronide	19924.22507	8666.580164	9382.438907	6805.95184	40254.19182	11290.46897	45301.05989	24577.56456	8576.328339	64505.48254	45469.50346	34897.30492	42268.25338	15189.97168	10554.55391	22474.30245
0.79_484.2902m/z	HMDB10365	3-alpha-hydroxy-5-alpha-androstane-17-one 3-D-glucuronide	9359.945044	2426.134149	5095.762529	974.6873338	8519.951042	9301.235883	5815.031692	0	14.79556315	23964.94237	10750.71559	694.1824313	2229.194332	0	0	0
0.79_489.3579m/z	HMDB37782	Ganoderiol D	165519.6803	77725.01684	137355.9015	140379.3125	331305.9513	223391.2813	104867.6169	44178.04629	58129.94962	42861.36305	8396.86232	52017.39484	56775.30127	57690.09063	69591.34632	17363.09491
0.79_491.3007m/z	HMDB41587	Macrocarpal I	16787.48761	5246.747204	3567.872991	10764.45979	44817.91661	13753.22228	34689.99506	0	5985.6912	40743.79902	21196.41482	20125.39818	11128.22152	2848.047074	0	7503.430942
0.79_519.3322m/z	HMDB34392	Perulactone	26414.37646	7093.685513	12695.99209	17643.2508	72891.61046	43805.02625	43038.49091	14529.02281	8778.821111	37680.80433	6108.522479	23046.33615	40716.1897	4291.792302	0	13032.27841
0.79_524.3220m/z	HMDB33198	(5alpha,6beta,14alpha,20R,22R)-5,6,14,20,27-Pentahydroxy-1-oxowith-24-enolide	7425.341477	2447.065168	3022.41042	2384.070698	30466.90762	4817.234609	27368.20029	0	9072.591383	37456.68034	24754.97741	21228.34889	17303.54664	0	0	5124.189853
0.79_547.3634m/z	HMDB41547	Hovenidulcigenin B	13945.92295	2296.929059	6711.856994	28174.48161	42639.8314	13259.60811	21083.04213	2166.652741	5400.858909	13221.69675	1361.318222	9633.330149	2351.576063	1298.575856	544.4229681	1470.479077
0.79_555.3711m/z	HMDB15076	Hexafluronium	5384.172229	0	821.1678113	2668.382682	26795.29538	4401.623815	10676.71195	0	3008.994348	12167.73959	0	8044.895943	3669.450263	0	0	602.6414203
0.79_563.2653m/z	HMDB00241	Protoporphyrin IX	386307.4854	8262.416434	122138.2426	28681.56931	16678.62654	0	34484.37525	159891.8247	565726.1294	263169.2418	203721.4803	1712540.202	60831.93267	172.0125447	725131.239	484665.9795
0.79_601.4241m/z	HMDB38565	3'-N-Acetyl-4'-O-(14-methylheptadecanoyl)fusarochromanone	269894.298	44820.96283	65974.19507	14037.84711	238512.1429	45500.70275	28613.08773	186104.4877	23624.11417	7755.008697	3473.623398	84797.14798	7.472705674	1923.173313	1073610.626	0
0.79_710.3597m/z	HMDB37125	Pisumoside B	0	0	0	0	0	0	2398.828579	0	0	0	96139.15267	1008.979412	0	0	0	0
0.79_92.0579m/z	nP6fEKAiFd3HHSh	Ethylnitronate	230.2886613	192.2222309	79.09238795	199.9523079	474.4030934	145.8105479	190.475381	291.9830146	530.2745545	254.4441482	0	85.19895689	47.88336638	117.1448562	320.268567	19.71271452
0.81_119.0857m/z	HMDB59837	Indane	12349.91817	11263.54212	6683.974984	5994.558205	12717.12101	11098.34747	9272.841924	40298.55609	9575.166052	10326.20297	12713.3197	24707.4643	21323.91425	12893.5638	22611.02306	6719.29422
0.81_135.0804m/z	HMDB33716	3-Phenylpropanal	4789.629472	3380.874458	3154.736697	3850.649254	6596.995705	3439.921965	6082.553126	11335.62002	5029.79356	5553.579816	5314.659609	11081.51834	6589.504205	4714.665792	6084.374453	3531.221922
0.81_138.0550m/z	HMDB01392	p-Aminobenzoic acid	109467.2386	19604.90953	60747.84155	195155.056	5599.703085	48054.40734	3622.576415	28574.94844	12975.87643	10050.27992	9268.372345	10942.14761	81966.60388	6168.922656	3725.343342	4177.648104
0.81_142.0322m/z	HMDB37168	2-Propanoylthiazole	2047.163328	1795.031195	5055.352265	0	360.6976236	798.7923638	0	0	128.4294027	3340.534002	0	670.6225153	156.2903437	93.09466064	0	0
0.81_163.1117m/z	HMDB32415	2-Methyl-4-phenylbutyraldehyde	5796.035085	2183.444619	2526.129094	1759.147885	5270.461063	2175.468243	6768.673803	3024.04261	4193.397384	4397.33364	2903.381476	6757.344462	6888.678458	3112.008531	7234.353479	3178.747348
0.81_179.1067m/z	HMDB31250	Phenylmethyl 2-methylpropanoate	3193.394838	1076.348805	2273.022712	2085.475443	2614.161977	2379.010142	2390.482571	5938.463241	1721.111147	5123.505724	3120.916149	7181.846339	6628.102899	6342.244657	1681.309652	4166.513171
0.81_181.0859m/z	HMDB32128	1-(2,4-Dihydroxyphenyl)-1-butanone	3408.602228	1387.55631	1155.259694	2602.93094	2172.143939	1803.601324	1255.077623	672.9523781	902.5715798	2037.043331	3192.572389	2635.470361	2490.978329	7561.328648	678.1485322	2641.969708
0.81_181.1223m/z	HMDB30039	Jasmolone	42445.58596	18753.40103	13275.35554	10673.51397	25166.1457	10092.82339	14914.4339	27641.47953	10605.43135	15383.63282	13476.7049	28183.12759	25155.51923	14925.9504	134439.8872	11210.04245
0.81_193.1224m/z	HMDB33380	3-Methylbutyl benzoate	10851.85296	6753.84641	6627.468026	10901.21198	15677.39342	11381.97348	14535.13278	3822.390863	6380.390697	17150.08531	13363.29252	13353.04411	26597.33519	8924.673367	8809.456097	9993.627548
0.81_197.1173m/z	HMDB36226	2,6-Dimethoxy-4-propylphenol	4712.077645	6592.975797	5197.539374	2651.711777	2967.602909	1748.547731	5817.464374	5576.696077	2307.242576	14938.60318	11259.59686	11059.96923	23304.16263	10038.84438	10889.76027	10567.0768
0.81_203.1278m/z	HMDB59719	Heptylmalonic acid	222.9406403	0	82.6729837	1217.689986	1465.092495	426.4393823	3009.61601	0	0	986.5861766	2401.014238	0	0	0	0	0
0.81_205.1587m/z	HMDB36170	2-Benzylidene-1-heptanol	11175.58938	4130.602728	6199.553246	10283.18701	22676.10132	9780.119471	10542.06205	1668.783788	18124.22371	7998.700395	3087.548817	10000.57168	7632.816446	3077.208387	1095.664851	2115.956911
0.81_206.1177m/z	HMDB40046	1-(2,3-Dihydro-1H-pyrrolizin-5-yl)-1,4-pentanedione	337.3289135	0	573.9979435	1513.653258	1008.826019	0	0	0	0	662.5074636	243.1529349	0	1021.41683	169.1344335	167.5895335	0
0.81_208.0825m/z	HMDB00985	Dihydrolipoamide	4144.246321	1075.517648	0	472.409506	0	1415.02007	0	373.081156	0	0	0	0	9957.632831	433.9361297	0	0
0.81_209.1173m/z	HMDB30197	(Z)-3-Oxo-2-(2-pentenyl)-1-cyclopenteneacetic acid	28319.27771	11137.84686	8317.353866	21080.82624	28714.61147	20340.04734	35521.83848	11160.03194	23244.22682	39086.56776	23028.54347	44514.50996	43700.57842	13974.0613	10891.55804	32819.02015
0.81_213.1123m/z	HMDB59744	3,4-Methyleneazelaic acid	2825.981894	6926.326814	2979.306933	1224.205212	2469.340201	2222.244302	3848.596908	6589.817108	1201.181794	10956.41944	9923.502612	8101.265908	19658.52603	9281.534927	4331.21533	10944.6083
0.81_214.2169m/z	HMDB37275	2-Tridecenal	0	0	0	0	0	0	0	61254.76904	0	0	0	0	0	0	0	0
0.81_215.1641m/z	HMDB37398	4-Acetoxy-2-hexyltetrahydrofuran	3490.628137	1072.658906	1474.697538	688.4042566	6029.432576	2438.39305	2244.267685	9925.391198	4113.116773	4014.65068	936.5246373	4145.216296	5252.68487	419.5056586	1161.642312	1416.852419
0.81_218.0845m/z	HMDB15328	Captopril	8758.943044	0	28483.43206	0	67.19690065	0	0	0	0	0	1444.5519	0	0	255.0483177	0	0
0.81_223.1329m/z	HMDB32121	Annuionone B	5480.519269	4335.147928	3755.572778	15885.1761	8251.289826	1734.226068	9538.040681	4355.316213	4682.600124	10614.02419	32704.05026	15204.83066	25969.02015	8797.654204	6433.850957	4885.070717
0.81_225.1121m/z	HMDB30680	Diplosporin	8441.920384	6560.708606	4737.936983	3446.348133	12706.48168	4950.802028	7375.869762	3673.700983	4408.039084	14736.29878	9814.381709	12707.80634	17394.93036	8257.445268	5848.417948	9658.137805
0.81_229.0498m/z	HMDB30723	1,5-Dihydroxyxanthone	0	0	0	18924.07048	0	282.0916314	0	0	0	0	0	0	0	0	0	0
0.81_233.1283m/z	HMDB14501	Aminoglutethimide	3535.46585	11490.41043	554.2951739	587.3817904	3074.396828	1308.113887	7016.649348	0	2850.630668	5512.370822	1615.429067	556.5846899	1616.082737	1220.440815	507.013914	4238.943859
0.81_234.1336m/z	HMDB13125	Hydroxypropionylcarnitine	9950.557019	7880.11005	6913.929328	3858.718694	14625.54266	8437.843407	17757.60336	6830.988992	7017.148356	34499.31201	22028.39207	21842.49429	35817.28592	34770.03469	25017.46113	26484.61339
0.81_238.1441m/z	HMDB40424	Ethyl 2-benzylacetoacetate	697.062815	2085.217755	3674.712601	224.4311654	0	1309.90911	0	596.3032743	3.420206016	258.5879803	2695.139576	613.4394716	876.7126953	411.63958	0	0.119085428
0.81_241.1798m/z	HMDB32369	L-Menthyl acetoacetate	90586.0049	79863.43536	63872.13773	106931.6541	336885.4848	116371.2048	219654.0421	16346.06007	239999.721	97046.47837	80130.7671	199103.3937	60790.8898	31624.40678	12734.56858	38059.9877
0.81_247.0866m/z	HMDB14847	Lamivudine	1244.361283	2532.878204	2631.629535	3693.450112	4317.94798	13472.84072	6557.289727	24651.31432	10989.95321	10546.30209	18409.12157	0	316333.2653	2163.363173	6660.180497	5645.928604
0.81_248.1494m/z	HMDB13127	Hydroxybutyrylcarnitine	2230.891628	2386.386006	3451.072719	643.9941662	928.8490035	1128.506779	2778.723417	3141.269956	370.1701545	5654.109089	9262.224111	2538.666853	19339.01359	9288.763062	5908.751274	4902.899141
0.81_251.1278m/z	HMDB32116	Helinorbisabone	14138.45814	10259.05503	10402.27541	6293.564594	5621.299118	5104.097312	6051.710968	14362.97276	955.4347952	11454.46681	25000.65801	15927.07477	11522.68424	18509.00944	8397.050869	10459.59313
0.81_257.1648m/z	HMDB30201	(-)-Fumigaclavine B	95562.35575	4058.294372	28163.76579	27831.39257	12715.95278	12008.62695	16509.1909	0	32581.36199	976.8010537	2274.857279	2328.855693	3401.273805	1665.298374	1197.230777	8278.722038
0.81_269.0918m/z	HMDB13896	3'-HPPH	8798.753944	65698.51316	23075.66231	6785.001938	6586.894966	11129.6405	6853.304549	9520.021188	10761.86631	1350.381976	2319.245296	22411.96644	7761.567808	0	2820.044092	0
0.81_269.1381m/z	HMDB38935	Kamahine C	28655.01175	22504.20457	15128.74447	16367.49249	13429.30964	12494.09457	16332.92199	18997.68717	6672.58595	25102.82812	34413.80281	13700.21418	20484.97468	27095.99949	6390.280761	20113.92127
0.81_273.1849m/z	HMDB37216	Linalyl phenylacetate	4300.48799	1373.607642	1954.425986	3373.9938	2064.49743	2873.410625	1637.873319	12761.44288	1006.914151	4957.951481	3660.944699	6031.420119	5394.442255	17659.39745	9162.072231	306.8826994
0.81_276.1967m/z	HMDB32208	Citronellyl anthranilate	1198.174932	0	339.7048287	466.4334479	550.7868506	0	2.227260167	39746.92262	1582.139943	8.96783651	2969.031616	1807.626421	16.9180716	6826.378867	937.0095021	304.7041527
0.81_278.1599m/z	HMDB31216	Ethyl acetoacetate	0	0	1684.71155	0	0	0	0	0	0	4025.912895	1000.557227	1515.190329	6843.557101	11318.37708	3700.543586	4118.011777
0.81_283.0571m/z	HMDB41133	N-Methoxyspirobrassinol	0	0	0	0	5810.380755	0	0	0	0	3317.402894	5715.13903	31219.98683	0	16182.73909	0	677.9050917
0.81_285.0758m/z	HMDB34127	Prunetin	141.8974378	0	0	250.747883	0	0	0	77214.08943	53630.63347	0	24316.43221	99473.97746	49996.66254	147874.8397	114488.8843	5302.568435
0.81_286.1650m/z	HMDB38935	Kamahine C	37611.17096	16472.17214	20700.5067	5240.619235	14563.17658	10395.08816	12775.88991	3231.098125	5724.445081	21843.01398	25209.29212	17921.42079	40856.19157	26785.52313	17759.15625	25437.55783
0.81_286.2144n	HMDB41287	16-Hydroxy-10-oxohexadecanoic acid	21533.04331	22808.19743	10362.56172	16743.87051	26190.54047	13770.74131	11520.26203	53028.09977	24935.1289	10216.62772	8106.445373	29173.68654	175911.7997	32362.44565	10970.12654	4961.8329
0.81_291.0865m/z	HMDB34124	Fonsecin	6635.783035	437.9394702	0	0	0	1763.545794	0	48866.81678	0	0	0	0	0	0	0	0
0.81_293.0923m/z	HMDB15256	Tolbutamide	1367.729738	0	1827.72766	7079.219752	3204.226453	256.7720369	0	20558.58066	0	0	0	2327.434391	0	0	0	0
0.81_295.1538m/z	HMDB30555	Tocopheronic acid	6849.471408	1318.264895	3019.563214	712.2176323	3855.923746	3332.772369	3663.222767	0	64.25588529	6230.333025	13258.2888	3845.09329	9850.182293	10422.565	276.3355497	2386.64603
0.81_309.1122m/z	HMDB41303	Glyinflanin H	3917.898465	0	0	0	0	0	2257.860507	11920.25631	0	0	5466.928757	0	86215.63959	0	0	0
0.81_310.1640m/z	HMDB30767	11,12-Dimethoxydihydrokawain	10675.8012	18218.30316	9751.88879	5560.595665	5423.610461	4185.824647	5552.298214	44839.42939	3603.973016	10869.81547	25766.91161	15509.12992	9828.419703	81762.30004	7958.884675	12551.28518
0.81_312.3260m/z	HMDB35654	Phytal	2324.188077	6511.559924	1206.493358	0.367883841	3247.441187	374.7524944	292.3393437	131305.393	8269.784958	2595.271764	1686.873033	16860.31242	0	9472.578575	31956.55127	0
0.81_315.2529m/z	HMDB04705	12,13-DHOME	65282.14537	851766.984	40654.8923	105949.9775	123904.9113	268990.4158	355428.4823	5788611.452	257271.2143	382944.1984	272956.146	1534157.441	662078.5183	494616.5126	1365897.166	122899.1512
0.81_317.2685m/z	HMDB59633	(9S,10S)-9,10-dihydroxyoctadecanoate	62329.49637	55529.10791	9492.798061	61851.4066	40352.64716	435599.0295	332112.057	128767.5764	309288.7915	129831.0933	69597.31871	1638755.997	304874.9216	102741.662	141170.1276	307621.9907
0.81_321.1333m/z	HMDB15159	Mycophenolic acid	4943.444606	3800.129459	5319.28019	10584.70767	4469.337584	29622.24765	2236.979121	0	0	0	89.23310283	337.8758829	0	0	0	5748.916307
0.81_328.1544m/z	HMDB30286	Coreximine	15093.11859	0	7861.480488	49030.4716	6044.488053	12337.58276	38195.90327	60520.33924	11640.90407	25379.44855	14514.05294	62846.46809	10828.31507	0	5758.381392	4368.047529
0.81_330.2404n	HMDB04708	9,12,13-TriHOME	63703.06675	65337.50645	38752.0252	43758.95718	54509.30359	42026.99058	54944.99082	31226.07206	31720.32351	72518.44316	57254.46631	83594.40886	132489.4877	63153.12012	42496.04817	27981.525
0.81_349.2373m/z	HMDB06762	17a,21-Dihydroxypreg-nenolone	11892.12107	7465.326636	8117.918807	4423.402194	12487.58844	13488.37097	11511.89106	8822.898531	6732.996428	20136.94356	19796.53496	12007.81567	19785.06777	8306.330802	12814.39576	2546.758743
0.81_350.3053m/z	HMDB13625	Dihomo-gamma-Linolenoyl ethanolamide	27892.55711	938.2071274	32878.62359	17833.26915	6734.780637	11319.24438	21501.47376	182179.04	20882.57594	0	2807.418626	84619.58119	0	944.5985783	10003.83042	0
0.81_352.2613n	HMDB11540	MG(0:0/18:3(9Z,12Z,15Z)/0:0)	191607.7773	285218.4558	113644.3692	144581.8632	90982.17432	112070.7956	81547.45296	622143.6235	159546.8918	193219.6369	152583.1752	383464.4679	127398.729	220373.2513	1479214.579	30882.91512
0.81_353.1959m/z	HMDB39132	[4]-Gingerdiol 3,5-diacetate	49589.07972	5516.878629	10109.01363	3517.672905	12600.50842	12235.84723	13808.57385	0	4660.117624	37337.87871	47929.4895	12571.36599	13362.63948	15722.82615	558.2682124	8980.983115
0.81_355.2479m/z	HMDB06562	8-iso-13,14-dihydro-15-keto-PGF2a	36361.1104	34264.02228	20575.63886	38888.87246	30283.13855	22903.63638	34366.97865	15651.63021	17912.79425	42067.39	31757.01433	26095.55979	46663.59068	30227.92231	17491.78562	8714.821818
0.81_359.2945m/z	HMDB06322	Tetracosapentaenoic acid (24:5n-6)	5054.568851	37714.92335	4994.865159	12639.49735	28109.64253	109260.8228	8507.065972	12205.89924	501.781703	2838.301163	628.4345004	7123.83828	83626.85917	8927.805504	10345.90209	1700.560268
0.81_367.2478m/z	HMDB03128	Cortolone	13203.21748	7920.60387	6870.720814	5783.808067	20244.40285	11428.48165	23423.46795	31644.53484	16034.79527	79319.2628	63208.03361	41394.58875	30424.30547	13676.46543	54784.11736	7824.527761
0.81_368.2559n	HMDB37961	gamma-Eudesmol rhamnoside	97818.33566	76360.45454	84710.02782	37462.0146	42985.9704	51914.45996	53867.99757	203745.4436	96428.37029	171307.4123	156733.7126	288436.916	147869.6456	78712.47576	299193.8778	16390.97229
0.81_369.2272m/z	HMDB05099	Thromboxane B3	37579.14264	16889.29071	20535.57202	34190.64317	69020.48856	24012.45162	63535.56805	13964.09504	15645.33264	108208.3975	138802.9199	40572.44048	52250.64848	29946.81327	2040.224592	24768.96768
0.81_374.2204m/z	HMDB41986	pibutidine	76251.8633	10498.65199	22913.09445	30134.35949	69645.55275	41236.81274	49420.23022	5415.21176	14646.84887	77320.16796	107387.5692	20343.04353	51249.9399	14943.38369	3560.871619	21544.40732
0.81_388.2327m/z	HMDB36822	(3S,7E,9S)-9-Hydroxy-4,7-megastigmadien-3-one 9-glucoside	12458.93234	2921.001685	3836.625214	8789.355899	14148.42701	8533.227769	15602.76287	1993.15439	6238.38198	59934.34878	45331.38293	3485.621729	25664.40029	4938.625753	0	12228.90829
0.81_390.2485m/z	HMDB40668	Blumenol C glucoside	16515.53699	8545.870995	9365.825189	14227.44742	31885.83691	28197.55036	52100.63791	7729.183	13888.89275	68011.85166	83717.47945	15696.84805	43903.3805	12013.52314	654.4421307	20801.96877
0.81_402.2484m/z	HMDB12643	20-Trihydroxy-leukotriene-B4	74969.41138	64445.71506	39882.85773	82797.0354	140703.1623	88826.29188	194439.5367	15680.62191	37017.13531	182951.7524	150557.227	64015.37763	118841.9777	64552.53244	8728.950815	46432.21858
0.81_404.2642m/z	HMDB12503	10,11-dihydro-20-trihydroxy-leukotriene B4	35320.39984	26678.50503	17392.24985	38632.80577	87684.02292	58810.3749	98215.02498	8293.644871	39370.42265	142339.7046	110280.5195	55934.25676	85506.2484	38534.94307	1024.739435	48400.16388
0.81_406.2949m/z	HMDB30366	Cavipetin C	176128.8666	1440188.502	129589.874	178774.1938	150114.1257	222325.4998	84009.10424	34747.3047	33564.64538	10694.96862	65942.70738	21192.9562	233639.9887	49199.34651	21641.13179	27551.56709
0.81_408.1651m/z	HMDB30565	(Z)-Resveratrol 4'-glucoside	243790.8461	200980.0523	33140.01188	33176.36005	47569.30938	165883.1376	50929.01808	0	0	11036.26344	0	74110.50835	75940.71415	5079.265525	0	17598.48591
0.81_414.2042n	HMDB37039	4-O-Methylmelleolide	382368.6785	1574970.688	565127.6215	152474.9171	679326.2511	572946.7416	662971.0573	5344737.151	501654.6309	570836.8472	1314798.261	3535565.62	932365.5361	1743228.129	3150640.676	709292.8935
0.81_414.2484m/z	HMDB29622	Isopetasoside	14563.49213	4360.145542	8495.611761	14635.74397	14153.26472	14442.86673	16857.59585	0	6970.929679	47922.26347	47525.87986	8303.804942	14259.80398	6592.242598	0	11249.65321
0.81_424.3337n	HMDB06327	Alpha-Tocotrienol	138206.4377	55919.08021	83080.94285	84039.81538	115984.1967	95684.14123	47354.12751	137335.844	27472.25599	28132.10586	21026.62175	18901.41136	47701.14401	56349.82067	7136.939145	9337.309533
0.81_432.2592m/z	HMDB30895	(4R,5S,7R,11x)-11,12-Dihydroxy-1(10)-spirovetiven-2-one 12-glucoside	3.974675589	0	0	0	0	0	0	0	0	14232.76522	10236.76305	0	6183.235337	0	0	704.356864
0.81_449.2898m/z	HMDB40993	(ent-2b,4S,9a)-2,4,9-Trihydroxy-10(14)-oplopen-3-one 2-(2-methylbutanoate) 9-(3-methyl-2E-pentenoate)	52043.74546	28345.15492	23151.49809	34022.69335	127336.8123	74919.87165	86184.71877	11032.40561	24897.7354	88456.44729	51469.5104	59605.9999	72483.1299	23232.22038	3951.880874	29680.44822
0.81_459.2523m/z	HMDB15637	Vilazodone	267.3934432	747.5615154	16.46196187	0	473.3015622	105.0804361	76.09380033	0	580.5251436	1765.22007	0	1107.323392	19797.08992	1565.046325	0	127.9449373
0.81_461.2908m/z	HMDB38352	Lucidenic acid N	0	2557.886705	1659.805921	0	7014.37184	1346.972615	3424.403227	0	2292.494854	7190.033802	4248.015183	1139.786518	2736.088344	1344.529541	0	7035.386962
0.81_461.3269m/z	HMDB38501	Polyporusterone G	254056.7403	89949.82948	149394.3679	166334.8728	359021.2265	280916.5638	150582.8314	30617.49887	61025.00256	88124.63865	37445.20052	80853.98229	80030.30343	52009.33962	9353.84823	50056.78446
0.81_461.3619m/z	HMDB12555	13'-carboxy-alpha-tocopherol	219803.0599	103901.6401	125846.8152	137827.8868	119132.6752	107044.7031	33728.11178	378885.7307	73902.0942	6416.712652	17074.00587	16001.57584	15284.02855	89767.90876	29187.91878	1427.351441
0.81_463.2693m/z	HMDB10340	Retinyl beta-glucuronide	1673.312403	2733.169281	905.0025109	1858.875325	17572.91149	5297.969568	11877.44501	0	2916.750541	19512.14994	13210.53131	6360.251232	3324.35407	606.9994517	0	4649.297479
0.81_463.3055m/z	HMDB35973	Lucidenic acid M	11498.35998	1207.563268	3481.04972	7851.216153	24312.88752	11336.09392	19668.69197	2274.874044	5167.263662	16794.35202	12298.58575	5022.766906	20292.25327	9121.43469	4.362039035	1718.840511
0.81_468.2265m/z	HMDB04486	Geranylgeranyl-PP	0	0	0	0	0	0	0	0	0	0	51547.98843	0	14256.80107	0	0	1227.7352
0.81_475.3059m/z	HMDB30085	Pubescenol	97283.74957	58023.11296	66083.65235	56047.76374	197762.6272	112226.634	104388.2262	18920.32189	30459.0788	87379.8561	51448.50501	66619.12789	59803.32539	27733.03463	1237.35867	45234.76563
0.81_475.3417m/z	HMDB35221	(3beta,17alpha,23S)-17,23-Epoxy-3,28,29-trihydroxy-27-norlanost-8-en-24-one	246665.627	151072.4799	151248.2183	174797.0454	275263.6862	290951.4085	74225.50853	361076.6398	86743.75412	33536.77159	49798.10655	42595.5878	99689.10607	93459.59537	35339.87105	20667.39255
0.81_477.3214m/z	HMDB38497	Polyporusterone C	129510.2958	106536.4491	106302.4129	152842.0999	595659.2711	269091.4691	314472.1553	32643.03584	94350.86388	201211.2737	79060.07416	181387.277	134400.5349	55382.18197	5964.23307	79401.40074
0.81_478.4254m/z	HMDB38243	Panaxadiol	16716.48501	7836.574414	6228.334682	0	9063.782241	1843.474595	0	1073.763046	2795.313956	0	0	0	0	576.3151015	7760.795131	0
0.81_485.3109m/z	HMDB38540	Goshonoside F2	2738.09479	199.3251818	1553.489088	381.7006143	17227.35765	3825.776179	9035.106027	0.021685528	6357.718996	34669.06601	10665.40705	5489.819837	307.4031701	1.998508461	29.30515553	2292.216434
0.81_488.1685n	HMDB34280	Egonol glucoside	0	0	0	0	0	0	104891.5323	190393.7741	18708.72936	291752.9571	162810.9338	262770.8796	270759.4748	180053.9681	173695.9289	721977.3934
0.81_489.2850m/z	HMDB30119	Perulactone B	4213.579464	2030.452906	2757.20393	818.0706567	9559.648014	4700.568089	3018.315112	0	1027.40419	5380.005189	2343.301639	0	12481.09869	0	0	4048.501289
0.81_492.4050m/z	HMDB39692	20,24-Epoxy-25,26-dihydroxydammaran-3-one	36593.37659	39038.18221	23777.03348	10518.18551	44115.45046	27216.13081	370.2862201	83641.88239	9333.179967	107.7449183	471.3267956	6858.517548	1.694281004	126186.9391	46771.70283	1.958055309
0.81_503.3373m/z	HMDB34551	Medicagenic acid	80832.55737	31577.26561	50689.61419	62354.59274	200859.5106	111399.508	88407.63089	48473.59964	44892.44967	74724.49343	32527.3571	66087.87817	79261.82586	45484.12982	1089.26457	31567.21919
0.81_505.3526m/z	HMDB40772	Isothankunic acid	172648.759	73283.76024	122553.4106	173308.3008	541484.8639	268431.2754	166875.6124	101000.3885	70493.87736	107472.8739	48996.4862	127533.5794	151684.8144	69967.96011	34621.5005	40336.72948
0.81_507.3683m/z	HMDB34519	Theasapogenol A	221380.8993	109581.9093	185694.1622	344253.8797	725907.2478	602631.5881	327892.4897	85306.68535	131328.2381	94316.64821	41626.93772	136315.5857	236092.6215	105548.7961	113753.2423	51910.46476
0.81_511.2340m/z	HMDB00579	Deuteroporphyrin IX	306491.3919	0	226011.3065	153225.7722	636.9585306	0	21067.19373	0	9486.687644	0	0	0	0	0	0	29859.02366
0.81_527.3945m/z	HMDB06455	Arachidonyl carnitine	18304.5646	410.5024208	18617.31034	18190.23504	52432.70596	24855.89148	16446.54297	391.5184582	30192.00483	2550.685939	0	7784.196005	0	7691.448113	0	562.9848974
0.81_572.3789m/z	HMDB39051	Notoginsenoside R10	567.757019	0	0	803.0879735	13983.34704	3697.176741	10842.14695	448.7708506	10878.47592	14583.40548	0	4474.736332	5027.37975	0	0	1163.92648
0.81_598.1788m/z	HMDB39507	Kaempferol 3-xylosylglucoside	0	0	0	0	30960.7671	0	0	205424.7693	0	69790.11953	0	0	0	18499.25449	0	101004.5365
0.81_598.3480m/z	HMDB30459	Hordatine B	190325.7065	0	473510.0568	513419.6158	0	0	0	0	0	0	0	0	0	0	0	0
0.81_623.3118m/z	HMDB30174	Isotetrandrine	11799.40591	0	7266.112083	4588471.256	1142.859307	0	28871.70505	146541.7314	4950.358244	20358.45972	0	75205.51831	0	0	63680.43963	0
0.82_123.1170m/z	HMDB38140	Santene	10902.23211	9909.132228	6693.455666	5234.099961	8312.070454	6690.067875	6025.42306	33534.1254	9252.959347	7568.982658	5949.968934	17144.11829	12678.26056	10555.74375	18546.40665	4469.432282
0.82_135.0439m/z	HMDB32469	Phthalide	0	0	0	12254.9866	0	0	921.3171891	1399.683765	0	663.0220714	329.1174878	641.3845405	0	0	0	0
0.82_141.0700m/z	HMDB32948	5-Phenyl-1,3-pentadiyne	0	0	0	20864.31375	75.4168068	0	0	1535.722799	0	822.004358	0	751.2694696	0	0	0	0
0.82_143.1067m/z	HMDB13897	4-ene-Valproic acid	20629.88077	12131.18419	11848.64691	6023.687332	10279.13134	12165.92251	5899.901338	18590.13409	10496.83891	6030.21019	4311.44329	13648.3521	10339.30374	12418.99503	19696.71361	4387.714372
0.82_169.1224m/z	HMDB36103	Geranic acid	18505.42043	13901.63568	10583.6628	17374.02773	21306.37518	13860.14818	15365.24984	20481.83435	12829.76746	14134.62484	10907.69587	22697.89019	15237.30806	16468.45024	23724.93266	8189.232679
0.82_173.1175m/z	HMDB36213	cis-3-Hexenyl lactate	0	1025.785452	0	77.7998099	0	142.4529705	0	26964.83994	91.56506789	110.5772855	197.569659	3718.893462	2498.971089	1493.016572	829.61397	0
0.82_178.0862m/z	HMDB12490	1,2-Dehydrosalsolinol	3762.970731	29676.85044	3263.92786	8308.54472	4008.535767	4679.287889	682.6546665	248.6155077	7626.735036	3216.651168	9477.330336	863.0656082	3296.185119	876.7028266	1731.570872	1207.647216
0.82_179.0703m/z	HMDB31055	(Z)-10-Hydroxy-8-decene-4,6-diynoic acid	3255.258801	334.1120314	1020.544375	666.9232031	495.9329642	1767.168313	0	0	87.99965475	0	0	0	0	618.7388311	0	277.1547142
0.82_180.0656m/z	HMDB12884	Adrenochrome	780.435706	356.1561225	114.3071242	0	1115.555554	159.3030807	0	0	114.0483608	4345.833008	1100.429133	2150.021825	296.3421474	8350.884062	0	155.0197691
0.82_183.0764m/z	HMDB38318	(R)-2-Hydroxy-2H-1,4-benzoxazin-3(4H)-one	2340.949767	1129.366941	1480.246217	0	292.3659949	403.2778921	0	0	0	0	0	0	0	0	0	80.64656157
0.82_189.1275m/z	HMDB59697	1-(2,3,6-trimethyl phenyl)-3-Buten-2-one	7882.075553	128.8102614	6444.277234	3867.107709	662.9178215	117.8330292	294.6465477	0	127.3447043	912.0714311	202.5409356	174.3836617	4994.983292	0	0	622.9496964
0.82_192.1383m/z	HMDB32635	N,N-Diethylbenzeneacetamide	10517.09789	26631.13411	12884.24686	5603.467163	7288.011971	12124.10058	13369.17451	45783.99503	5000.716397	25966.78031	25998.01813	32260.35569	37840.24325	20738.40675	17500.0807	17435.33022
0.82_202.0710m/z	HMDB13198	4-O-Methylgallic acid	5267.407411	0	110.7010185	0	0	1248.926638	723.3140758	0	0	0	0	0	0	0	0	0
0.82_207.1381m/z	HMDB36025	2,4,6-Trimethyl-4-phenyl-1,3-dioxane	7605.27041	4137.793857	4898.01852	2749.148056	14669.33248	5689.602692	6168.136658	5217.429827	3844.160939	9925.010354	8523.273765	9329.993861	123818.1453	7898.422249	10324.02396	3085.758409
0.82_210.0760m/z	HMDB00735	Hydroxyphenylacetylglycine	4777.4307	2585.566454	2853.196055	328.919749	4612.393369	2270.489517	658.6100317	0	181.3423367	1701.231701	4986.092287	233.4901499	210.7608565	0	1241.209122	317.0455694
0.82_220.0968m/z	HMDB13988	N-Deschlorobenzoyl indomethacin	693.5831433	516.3292932	510.8995787	0	347.5687704	150.0769461	0	3220.994631	286.8552074	1205.190727	4062.640299	633.875442	430.0648459	5483.223801	788.1887859	0
0.82_236.2011m/z	HMDB36733	Vulgarone A	2839.70746	0	271.1471426	56531.25948	241.9543242	254.8967896	11641.53712	56777.59456	1539.456569	10155.95614	0	9609.699693	0	0	425.8622044	0
0.82_262.1803m/z	HMDB14616	Hexylcaine	1654.510409	0	843.642231	12752.22663	583.1911002	0	0	27223.32012	0	1054.677531	3490.028534	3558.547742	0	32463.73305	4370.615385	0
0.82_263.0840m/z	HMDB42056	tulobuterol	1087.622405	348.2410592	0	0	9172.781216	0	329.5696931	2950.879206	0	914.4192593	5964.338654	2485.125902	24335.34507	3730.851453	0	416.553865
0.82_264.1960m/z	HMDB29567	Hydroxy-alpha-sanshool	318.2559198	8925.914687	478.3032883	912.513687	747.7111678	0	922.5596008	359756.0016	0	7375.337387	28442.69912	10714.62002	3642.903441	58726.69915	50058.42837	13483.2162
0.82_265.1071m/z	HMDB36544	1'-Acetoxyeugenol acetate	3498.27332	4669.051821	2093.624566	2994.969733	770.6566967	2284.566268	716.5459595	2256.203257	686.103991	1964.454343	5508.037084	3352.571467	2306.672566	5837.622408	2129.307235	11282.21301
0.82_279.1226m/z	HMDB33262	Solanolone	28254.65965	29066.90767	8856.618934	1714.638854	20677.66638	41393.19309	8907.211258	6713.934681	2848.830705	3805.902193	18253.23971	29600.76961	21410.05869	26046.6765	8123.607529	27846.27639
0.82_289.1677n	HMDB13960	M4	15167045.42	37141.69162	5066041.576	8917224.902	128255.6264	46464.63947	28691.86561	3379.235517	12895.46693	13812.52951	29342.34889	15382.0429	57427.71169	20100.70847	9128.241029	32447.24889
0.82_291.1227m/z	HMDB38722	5,6-Dihydro-11-methoxyyangonin	0	0.103371055	0	0.893743389	0	0	0	0	0	0	347.7045729	0	0	0	0	1264.923276
0.82_294.2790m/z	HMDB05830	5a-Androstan-3b-ol	5984.660844	18592.98007	3401.12555	5460.758152	55249.26516	9289.861666	2653.373718	34577.48758	6051.824927	448.1400452	1572.236429	26543.5687	0	4263.006352	21659.4402	0
0.82_301.0564m/z	HMDB35179	Mumefural	0	0	0	0	1641746.349	0	483371.2504	1076987.343	2262.375808	1752013.5	937721.6644	1825977.37	233.2815631	493000.7669	0	3600556.86
0.82_301.2160m/z	HMDB38702	Trilobinol	60600.57613	29985.05899	46375.2543	39624.61697	178378.7736	41931.9826	18670.99262	126452.9147	31275.38811	39591.09706	19696.31862	61354.992	2073525.551	158059.5395	62445.60435	17608.28265
0.82_312.1594m/z	HMDB34592	Lansamide 4	382611.9221	8999.241978	46281.44538	19859203.84	113136.4789	121918.1003	711359.1899	4060370.468	233743.5063	1183130.377	99815.14393	2036194.577	144707.547	15918.5559	910554.4636	14887.29004
0.82_313.2372m/z	HMDB10208	15,16-DiHODE	305943.2609	184690.7284	368265.8429	169461.4088	108768.3003	408807.4052	273998.796	193292.9897	303464.5134	358097.4625	299953.6951	360982.9682	912406.6468	261143.6302	325230.9445	118867.4795
0.82_316.1908m/z	HMDB15382	Mitiglinide	87012.91711	16600.03203	18140.55983	2225184.544	35167.30265	15348.74375	58865.23315	229893.5882	22457.23368	77270.24921	41315.16551	125410.8356	69306.09071	36150.46778	135968.5391	26821.01164
0.82_319.2266m/z	HMDB05081	5-HEPE	95794.78681	63863.89705	53124.94484	74986.28379	179970.351	52141.39782	28811.75044	143192.005	52920.76701	46109.96937	30019.21095	115590.5084	2241084.928	127078.1703	191835.9175	18032.03557
0.82_329.1019m/z	HMDB34186	Morusignin B	153062.8386	11122.98255	5668.643225	8480.412278	5153.395267	23200.93183	440.5924471	53634.80182	0	30236.74402	169222.1316	61845.44906	0	99258.18536	2132.76601	9811.667061
0.82_332.0886m/z	HMDB33359	Cryptodorine	0	0	0	0	39371.42243	0	0	0	0	9260.287315	0	9317.851378	0	75444.48782	0	1570.736745
0.82_340.1908m/z	HMDB40811	Dehydropipernonaline	75159.56553	15221.95005	22691.40133	750378.1363	34599.67496	33774.91194	240669.7799	822249.8722	39928.90771	252469.12	115694.6578	427494.3957	50724.13394	23720.2622	61519.82339	22166.36535
0.82_342.2075m/z	HMDB15313	Propafenone	52869.5444	22150.08224	41430.02464	632617.0749	53732.41738	96902.12064	162712.6138	202425.5631	41109.9735	279764.4483	211615.2035	160851.5447	251769.8048	38895.19663	140272.9201	62690.33598
0.82_345.0828m/z	HMDB39287	Theogallin	0	0	0	0	0	0	0	0	0	497.5638735	965.5266169	29743.31539	0	0	0	3354.443814
0.82_345.0969m/z	HMDB37692	5,7-Dihydroxy-3',4',5'-trimethoxyflavone	11431.19413	0	0	0	13291.43231	0	0	699.7651591	0	15382.66339	177829.7376	0	0	24470.91716	0	0
0.82_348.1654m/z	HMDB33068	(±)-threo-1-(p-Hydroxyphenyl)propylene glycol 4'-glucoside	0	435.716808	781.6897585	535.1360753	851.9652678	4089.112938	0	4463.625183	582.0528757	21432.07697	10247.36142	2356.103422	6142.794382	786.5506474	0	65045.53714
0.82_352.3210m/z	HMDB31099	(all-Z)-7,10,13-Docosatrienoic acid	35576.95853	14632.1607	18178.20291	2436.387392	7769.982783	9664.859859	5676.972044	59008.77176	18961.63697	0	4970.107408	22657.78014	0	3051.554207	54031.21745	0
0.82_355.1538m/z	HMDB30735	Aurantiumal	6541.052592	85458.09013	0	0	0	114357.1532	25908.19168	128054.8385	134076.5736	0	790.3612115	0	667.0023455	194765.6604	51168.54115	0
0.82_357.2997m/z	HMDB34031	3-(2-Heptenyloxy)-2-hydroxypropyl undecanoate	16707.71911	21171.04992	16876.74702	7327.153157	4156.485417	18268.45711	13606.69318	66844.37437	316516.9596	142629.4344	106170.1218	313613.693	22220.40779	66409.1639	251944.2893	29836.46669
0.82_366.2273m/z	HMDB32010	Gibberellin A110	23730.96339	32110.90965	11546.66638	13970.47639	13126.44599	18105.83639	9487.674244	16246.43302	6524.607763	29147.14771	21448.18204	26105.41329	41267.5823	46464.88827	22385.85057	19991.22224
0.82_373.1282m/z	HMDB36633	Sinensetin	21077.86168	2661.24035	0	0	0	5319.171602	0	0	0	0	3576.560245	0	21465.36714	0	0	598.6994185
0.82_381.2271m/z	HMDB40568	[6]-Gingerdiol 3,5-diacetate	32909.407	46338.94415	7799.039072	11230.09732	30207.84736	12283.27961	33884.10677	5103.23093	7123.566174	93256.81111	106007.9026	23029.66103	32309.83967	17681.24284	1207.658815	19355.64884
0.82_403.1386m/z	HMDB39379	Chrysaloin	104991.0119	15552.62081	30267.3847	33850.12585	61730.03391	91026.40171	33390.92346	0	0	4.038682138	1559.358562	0	7781.743508	0	0	98509.572
0.82_404.3003m/z	HMDB38018	Cryptomeridiol 11-rhamnoside	72509.21185	24995.35905	51553.90111	31362.45315	28296.41863	39819.1393	31974.92998	22506.94953	14231.42688	65308.09512	30993.12918	64371.9576	159086.3546	20939.66038	28960.11428	4823.431978
0.82_406.1494m/z	HMDB32809	4-Hydroxyphenylacetonitrile triacetylrhamnoside	9318.14068	16000.34305	200.870839	0	4926.259185	30014.52135	0	0	0	0	0	0	0	0	0	2279.332476
0.82_411.3621m/z	HMDB39196	Stigmasta-4,6-dien-3-one	32531.93238	4856.70443	10603.0677	18076.28663	0	0	602.9543457	1634.20446	0	0	0	686.6228615	0	0	0	0
0.82_413.1702m/z	HMDB33467	Dicaffeoylputrescine	1476.52253	505.2091845	7330.710794	1561.370245	543.6623183	0	0	0	0	0	0	0	693.937208	0	0	621.1628869
0.82_418.2434m/z	HMDB36855	Cincassiol B	316.371095	342.9869058	371.2492412	391.5312049	5511.921501	1928.69199	23641.44552	0	1251.382556	40522.15803	22136.90686	6198.423156	17485.34589	546.7718633	0	4626.784082
0.82_419.1336m/z	HMDB40620	Gaylussacin	41526.44748	2136.974528	0	0	0	0	871.005249	536964.3004	13152.61038	522947.6198	3316033.726	496578.1373	21280.63539	1947745.801	3491.995171	13053.07387
0.82_435.3580m/z	HMDB06851	Delta7-Avenasterol	320.8013137	459.4828255	263.2867664	280.0013126	2013.620493	16672.80198	0	0	624.9294675	0	0	0	0	0	0	0
0.82_443.3520m/z	HMDB06927	4a-Methylzymosterol-4-carboxylic acid	225554.6015	92946.53986	132852.5206	143070.9774	111749.8838	96020.77268	32518.66805	381107.3143	62443.29529	2139.724694	19183.73988	6107.389574	31316.80206	122570.7412	20879.22814	699.5766437
0.82_448.3633m/z	HMDB29888	Sorbitan stearate	18744.65302	14967.08254	23820.40984	14499.85051	8034.855636	7806.060063	0	10435.82216	13508.13426	0	0	748.0724435	0	754705.8553	0	335.8525204
0.82_459.3110m/z	HMDB33728	Pubesenolide	654760.5511	316492.0549	531174.7943	204257.1958	484130.5736	471118.9665	180787.0547	48411.29342	231705.2179	114940.5499	55793.29321	146981.6394	105800.1117	51852.66791	69221.21179	72216.31125
0.82_459.3831m/z	HMDB34549	22alpha-Hydroxyerythrodiol	44866.56162	34580.4946	27087.56545	8485.545241	22309.84475	45349.26211	9735.453656	181070.677	37040.01934	1188.55097	14019.78364	17559.8823	16008.44767	79683.52637	58356.51199	0
0.82_462.3686m/z	HMDB34102	N-Nitrosotomatidine	46607.91935	33285.15689	29575.7784	41696.4507	23185.63187	32516.45436	8802.683117	226074.2007	19236.08417	0	12756.4015	3670.611804	8249.327493	39700.32999	4195.44554	937.2256664
0.82_473.3609m/z	HMDB34530	Priverogenin A	17864.95359	13893.47039	15854.5949	0	30485.6999	20579.54709	1179.319054	11468.78213	1081.236241	0	0	0	10546.48883	31797.09735	1568.889432	3479.878037
0.82_477.3938m/z	HMDB38244	Panaxatriol	39065.14059	23048.92776	28757.62813	36670.09567	14664.54313	33139.86484	7887.32932	155240.0019	13294.55061	487.8641418	4198.826238	22048.17438	0	58096.43264	33853.04142	0
0.82_534.4880m/z	HMDB11759	Cer(d18:0/14:0)	405.7620775	3762.275208	0	0	0	0	0	14889.85933	13605.09082	18.72974826	0	0	0	0	36053.96455	0
0.82_560.5038m/z	HMDB04949	Ceramide (d18:1/16:0)	48.82831296	11227.33332	0	0	196.4640539	0	124.3423134	60682.66094	10868.81491	65.2745586	0	14500.95699	0	2961.794825	50406.16098	151.3914888
0.82_562.5194m/z	HMDB11760	Cer(d18:0/16:0)	13619.24112	34936.62905	1141.610822	0	4501.213622	1282.153549	4436.977764	121699.7073	58516.38495	1657.943853	6075.439614	73047.90511	630.5221087	14189.74458	205216.8225	3421.216412
0.82_567.2963m/z	HMDB02379	Mesoporphyrin IX	264335.9914	2278.968143	435275.4769	1808.576926	4477.481373	0	0	0	0	0	0	0	7082.124837	2168.365658	0	0
0.82_597.2968m/z	HMDB36361	Pipercyclobutanamide B	7121.014426	0	3669.66434	3701585.926	470.1597744	0	78341.29194	426249.7232	1517.315958	72862.80395	733.9769476	83680.00125	0	0	141429.3266	0
0.82_609.2957m/z	HMDB30172	Oxyacanthine	0	0	0	56376.52435	0	0	0	0	0	0	0	0	0	0	0	0
0.82_95.0859m/z	HMDB32395	2-Methyl-1,3-cyclohexadiene	14744.99458	22066.71797	12028.41208	10072.18067	19969.05002	12456.22777	14641.47527	49838.56597	21027.67232	19585.58543	16506.64104	30580.68747	25082.30788	19521.60899	35660.64023	9879.034282
0.82_99.0444m/z	HMDB29609	5-Methyl-2(3H)-furanone	5735.278164	0	261.5909165	250.0440217	990.7538565	2777.300479	178.9514388	94.27821234	181.1750674	39.6462966	365.4442527	763.699208	3328.068356	1157.111072	307.0540566	1230.717403
0.84_121.0757m/z	HMDB37282	2-Methyl-5-vinylpyrazine	261.6669619	2413.972293	0	0	0	0	0	0	0	0	1157.610152	1499.503766	0	1848.105211	373.773028	0
0.84_165.1024m/z	HMDB12246	Kynuramine	776.029335	9825.883726	1341.104183	0	0	1458.494073	675.8017943	0	1957.833201	193.4191589	4980.592012	0	1221.158758	0	0	0
0.84_201.0547m/z	HMDB02205	L-Homocysteic acid	4891.013959	2348.237197	9430.845266	31068.6435	0	0	3403.496979	11204.25252	0	2160.047877	0	2427.772322	0	0	0	0
0.84_231.1493m/z	HMDB15614	Ibudilast	1494.691183	0	0	0	0	0	0	0	0	0	0	0	17889.37263	0	0	0
0.84_259.1804m/z	HMDB33527	Dehydroisochalciporone	96949.76575	2671.14397	20343.82727	2688.113111	44318.02588	951.8045959	0	0	1.633217088	1767.721695	1462.119368	927.6305398	5223.442059	2298.592602	787.8219816	3710.765528
0.84_264.2451n	HMDB37543	(±)-(Z)-2-(5-Tetradecenyl)cyclobutanone	4154702.922	13916347.8	4094896.304	1743051.644	7521173.024	3787559.923	5373599.273	29189525.03	5970471.045	5160553.577	4641659.503	20861232.75	3884898.38	11112626.3	17232861.16	3003616.486
0.84_268.2634m/z	HMDB41334	8,11-Heptadecadienal	58930.00072	233511.9631	71280.03679	28266.64495	103034.9391	52566.63699	83955.45413	444249.3682	59660.47701	67527.83225	66454.61184	292084.2486	59582.45487	160175.8166	191682.1126	43244.21079
0.84_270.2791m/z	HMDB40940	Capsiamide	43750.8861	118390.0584	34267.64829	9535.230743	45608.01516	22706.78535	32379.87914	229774.453	39550.2001	38337.6548	29992.29122	162060.1677	20095.67063	73979.73861	106798.8386	17995.24289
0.84_272.1280m/z	HMDB14004	Norhydromorphone	515.9023593	1.835285433	376.7501565	1062113.164	15248.16467	4395.826896	29348.96046	284449.5447	2101.295448	37604.74834	9164.355401	81032.74977	1220.387556	0	13154.33045	72.42879142
0.84_282.2066m/z	HMDB14519	Colestipol	1670.130179	10797.8072	2461.934234	0	3004.379634	568.9697424	2296.094545	16745.03958	4137.813643	8513.456635	14066.9872	11078.9056	10032.6446	2826.034125	3095.197887	7511.836775
0.84_283.2871n	HMDB34146	Octadecanamide	137091.0506	322397.4383	102661.7804	47261.82739	164210.7284	86705.44462	127370.7851	975152.4868	230668.6317	164751.3773	131292.4703	752600.8484	64035.70818	320742.0563	610193.0049	59692.04304
0.84_284.1281m/z	HMDB02372	N-Phenylacetylphenylalanine	9.067993215	586.0922868	0	0	0	0	0	4063.816045	0	1494.217358	2385.01597	24091.04447	1019.091614	0	0	209.5237957
0.84_285.0867m/z	HMDB28974	Methionyl-Hydroxyproline	2668.171026	11040.38677	6710.88569	1681.170119	655.9589619	2803.944586	1438.454892	0	499.6646888	0	780.2646684	1382.23706	0.001426402	0	0	0.401577701
0.84_286.1437m/z	HMDB29377	Piperine	321416.5931	1773.847627	16499.44908	21064257.7	120301.8717	207506.693	3403057.742	13755026.81	343822.8117	2588957.668	159569.4746	4021968.797	87375.62674	2380.567037	628312.2113	14881.67807
0.84_296.2947m/z	HMDB33609	2-Pentadecylfuran	24680.58033	54630.68081	7361.238377	2419.80148	38419.60988	20676.11739	21840.59083	151243.8152	47434.04986	16496.3206	14405.10835	100968.6486	8856.42328	61363.34818	147464.8943	5388.716413
0.84_298.1437m/z	HMDB38649	(±)-Clausenamide	1255.721447	157.6626651	41.65082325	303215.8832	0	18.47396201	6480.815233	45245.83569	2.552693614	8261.13006	1479.393398	16404.60805	2638.933909	214.1969709	1068.355209	647.1969056
0.84_302.1386m/z	HMDB29382	Genomorphine	7878.622197	48.1913056	8685.234439	17875.21894	3016.354234	8053.490636	36497.96968	93631.49168	9243.571669	50324.27605	62302.65232	69140.32435	24180.36233	289.804296	11982.56627	14780.25932
0.84_308.2946m/z	HMDB39827	Serratol	23899.31087	104747.5068	23045.20552	4040.553531	41747.60582	17305.79158	20301.8245	222933.1993	36304.26749	19469.01664	19132.20811	121991.0073	8139.203844	55609.24085	137359.5508	4493.54345
0.84_310.3103m/z	HMDB32740	N-Hexadecanoylpyrrolidine	49196.63886	157498.8839	23083.05514	6157.004575	88443.9749	36920.18276	44542.3881	408520.843	103683.3214	54876.86202	53074.21025	304687.0721	17912.06815	142680.5852	454917.0001	14727.29286
0.84_314.1749m/z	HMDB15509	Ethylmorphine	24775.30706	10838.97018	13708.75945	533348.8685	17327.00956	11158.30888	73345.87565	902932.7399	47151.43255	187217.5236	243428.5203	1012188.142	75468.02443	23246.89931	407531.218	89895.7814
0.84_317.1494m/z	HMDB32804	N-trans-p-Coumaroyloctopamine	7925.705317	111823.6891	8022.201172	1044.700441	29922.64325	36919.0393	53738.21188	0	29626.01691	14040.2942	20354.8013	6512.143638	38785.98865	13206.08714	33788.49444	21820.82822
0.84_326.1750m/z	HMDB38644	(2E,4E,8E)-Piperamide-C9:3	1586.803384	0	306.87009	70480.24352	1097.982844	277.7387847	15220.21768	25986.13102	0	21304.59808	3932.700765	22208.95981	0	604.0012792	1619.612254	2241.546512
0.84_328.2843m/z	HMDB13246	Margaroylglycine	339.4560877	1330.254326	0	0	1948.096144	612.3366761	0	661.9009064	40622.85811	0	4993.84041	0	12945.57184	4773.788801	0	5561.088458
0.84_330.2065m/z	HMDB15240	Trilostane	938.5743251	0	0	162082.4436	364.3932542	427.8907197	10033.7969	49746.64078	525.4338808	34596.86386	1799.068346	28504.41092	596.8813919	1592.71117	0	135.749051
0.84_354.2995m/z	HMDB06070	Pregnanetriol	4045.772469	866.0646854	5147.814047	0	2931.312426	2287.597059	1178.185135	5158.373223	47980.38029	0	5268.717018	0	6221.367339	4929.263336	0	301.0894096
0.84_366.2998m/z	HMDB29683	2-Hydroxy-6-pentadecylbenzoic acid	15515.76851	13989.96861	21524.81983	14099.49024	9738.473224	15969.29297	2876.343307	17603.47388	726462.5533	5195.64967	794.2661212	16314.97767	29621.31545	19393.62774	125485.2941	352.4265616
0.84_368.3154m/z	HMDB31126	3,4-Dimethyl-5-pentyl-2-furanundecanoic acid	2861.609514	549.3840968	2212.053431	1588.955364	0	326.3900278	5939.508662	921.0841534	737289.8747	0	6125.010602	0	3686.444253	2344.886023	1532.979749	3260.634148
0.84_382.2376m/z	HMDB30730	3-(1,1-Dimethyl-2-propenyl)-8-(3-methyl-2-butenyl)xanthyletin	0.069883088	0	1509.772602	29073.43489	0	0	446.4058609	1818.246846	0	17.3740434	58.74129805	2131.848825	0	0	1761.467315	0
0.84_391.2300m/z	HMDB15180	Lubiprostone	193350.9268	311222.6379	231695.7431	144152.68	144781.6671	146404.0958	142874.5054	866013.9187	48898.05523	137880.4006	369308.6015	267906.3619	152871.1263	302950.6825	165277.1475	200567.8126
0.84_405.1181m/z	HMDB41711	cis-Resveratrol 3-O-glucuronide	0	0	0	0	0	0	0	36376.69987	0	140286.8532	665466.5001	25232.62794	0	117679.5078	610.9610063	0
0.84_420.3471m/z	HMDB29458	Oryzarol	0	977.863826	0	0	49233.83965	843.5300621	0	57029.2841	2815.806276	1106.157046	0	0	961.454817	31167.92279	3193.67024	0
0.84_436.3418m/z	HMDB39317	Hexadecyl ferulate	61017.90769	56128.60211	39018.26495	45901.04639	239534.131	49774.0986	10698.98018	80801.51729	28916.03631	2585.548412	2011.87871	5680.223499	3621.008201	50775.33049	38404.27671	989.1474702
0.84_471.3470m/z	HMDB40494	2-Hydroxy-3-oxo-12-oleanen-28-oic acid	69263.30053	64368.11523	78465.78529	92878.84198	210734.1599	140896.2552	112174.6634	435383.8748	68833.80739	61184.93289	21392.05061	66700.69239	76861.14988	2528257.023	36663.1145	27326.57558
0.84_492.2585m/z	HMDB30004	Austalide B	1347.282757	0	0	0	0	0	0	0	0	9317.308821	0	0	0	0	0	0
0.84_538.5201m/z	HMDB04949	Ceramide (d18:1/16:0)	1231.181474	1154.502872	0	0	491.0741697	0	0	5262.645677	17824.80687	0	0	7001.360856	0	358.6212304	23597.73236	539.4469648
0.84_557.2647m/z	HMDB39457	Dipiperamide C	0	0	1676.278386	427978.3152	35.35804296	0	1007.969222	0	0	873.7536296	0	0	0	0	0	56.29255664
0.84_571.2801m/z	HMDB36360	Pipercyclobutanamide A	22645.5683	0	4535.586218	5750014.61	2238.142001	8691.079946	283749.8094	1189799.809	8603.568698	174449.0829	345663.1384	226515.6072	14966.958	0	175337.389	0
0.84_581.3965m/z	HMDB39143	beta-Doradecin	88131.96289	3424.821713	9488.592885	137118.3818	76045.0623	34659.5702	31591.5956	61077.24082	16311.00371	19791.24495	2489.327189	44904.79143	1220.015166	0	76262.22279	4150.741736
0.84_589.5659m/z	HMDB35519	1,1'-(1,4-Dihydro-4-nonyl-3,5-pyridinediyl)bis[1-dodecanone]	0	1469.53808	0	0	1036.805367	0	2962.567575	5333.833326	4549.687188	0	0	2006.250704	0	2595.232174	7349.116773	0
0.84_611.3116m/z	HMDB33749	Isoliensinine	0	0	0	75035.66408	0	0	0	0	0	97.89188866	131.0695946	0	0	0	0	0
0.84_617.4196m/z	HMDB37789	Crassostrea Secocarotenoid	5568.969176	0	1926.763648	37954.7391	2247.770209	0	0	0	0	0	0	0	0	0	11122.5998	0
0.84_698.3231m/z	HMDB38449	Vomifoliol 9-[glucosyl-(1->4)-xylosyl-(1->6)-glucoside]	0	0	0	0	0	0	0	0	0	395.1822536	209630.2945	0	0	0	0	0
0.85_134.0602m/z	HMDB59805	5-hydroxyindole	13234.77075	559.2174246	1829.874119	16058.37834	0	0	0	0	0	0	223.6178492	0	5791.494317	1028.086979	0	0
0.85_156.1384m/z	HMDB31179	2,2,6,6-Tetramethyl-4-piperidinone	8388.424224	34370.59991	10570.53307	2763.329261	10305.51813	3952.110888	6073.752638	61652.57738	4581.821451	6681.387579	28772.16079	26042.42001	10775.22556	11015.54846	17777.97672	5763.484825
0.85_170.1540m/z	HMDB37017	(R)-p-Mentha-1,8-dien-10-ol	3062.253782	13615.18589	3236.858283	646.2509631	2517.923554	937.4050577	2125.067648	25533.12534	1604.824874	281.3391235	3709.523393	7357.553876	2357.888393	4584.901325	6035.703028	917.8289347
0.85_190.0897m/z	HMDB12286	S-Prenyl-L-cysteine	1188.156015	369.2208249	124.6166323	329.0379419	124.0856722	727.2840863	0	0	37.80265489	484.4080818	17585.7953	0	1073.623224	125.9090106	16028.69081	5380.138144
0.85_195.0588m/z	HMDB38591	Brassicanal A	0	0	91.8640756	0	138924.7	0	0	0	0	5803.652768	0	1547.332282	0	4468.958388	0	4590.76531
0.85_216.0866m/z	HMDB03503	3-(3,4-Dihydroxyphenyl)lactic acid	0	0	0	0	0	1572.339302	0	0	0	157.1724107	0	0	0	0	0	0
0.85_224.1645m/z	HMDB30268	Dumetorine	2239.326497	22907.49388	2234.641625	0	1172.758708	420.0081171	3547.500535	23428.00533	875.1389614	374.7324984	13999.92192	3942.135573	15187.62786	13155.62746	9656.297028	1713.062609
0.85_228.2322m/z	HMDB32526	(Z)-8-Tetradecenal	53667.93256	223552.2668	85134.25999	31389.47195	84010.58714	34421.71938	58254.07675	341386.026	38707.67819	51306.92048	63761.68296	217120.2288	63943.30151	121912.4345	129473.4838	49501.75378
0.85_240.1958m/z	HMDB36790	Kobusone	21455.24646	76025.19168	41194.09521	12868.76112	31140.13256	24925.81712	17050.10007	95069.9509	8658.089726	22822.94986	54126.68718	60207.34596	44580.30513	15188.04971	48743.02521	21833.54465
0.85_242.2478m/z	HMDB32218	(+/-)-Dihydrofarnesol	18779.99127	71883.84229	25435.07871	4865.679151	25178.71841	8361.36504	18022.25444	147104.8501	13464.2851	17922.44443	18589.72679	79396.88181	17745.37991	43893.4085	49319.92367	14140.53386
0.85_254.2478m/z	HMDB31851	3-(5,6,6-Trimethylbicyclo[2.2.1]hept-1-yl)cyclohexanol	228521.0511	922405.9434	314104.0921	115633.3284	414355.949	188113.3308	303322.5878	1508071.211	180667.5909	255214.561	276424.3866	1013292.61	269405.4118	610706.2001	633392.9702	217011.4668
0.85_255.0508m/z	HMDB39511	Benzoyl meso-tartaric acid	0	0	0	0	248553.081	0	27489.01176	175268.7343	1052.977831	78585.58853	55627.28087	324734.301	0	78969.20321	0	93917.21386
0.85_256.2634m/z	HMDB12273	Palmitic amide	164706.7573	570897.618	192317.2789	72666.91879	224374.1682	99721.07158	153763.5715	994792.2226	149303.3748	187300.6205	171067.4017	769038.3312	128907.5446	374948.48	483662.9483	127495.2702
0.85_257.1286m/z	HMDB35193	1-(9H-Pyrido[3,4-b]indol-1-yl)-1,4-butanediol	36975.12668	934.5211206	11855.03341	24696.2803	1348.101113	821.0278639	2532.958522	39977.66271	0	825.2639439	3613.216483	2403.414967	5.978548051	3374.160812	298.4783494	555.2166682
0.85_258.1490m/z	HMDB39125	Coumaperine	0	0	0	0	0	0	955.171033	15871.9521	0	2954.42118	706.7200065	35881.94383	3400.096038	0	2467.19475	608.8144696
0.85_261.1122m/z	HMDB30948	Dihydrowyerone	260.5849827	0	0	0	0	0	0	0	0	0	0	0	0	0	0	387.7708298
0.85_262.2296n	HMDB34495	6,10,14-Trimethyl-5,9,13-pentadecatrien-2-one	3019021.271	11595232.33	4128964.269	1563347.138	4280330.987	2254803.723	2228234.411	23150232.49	2085432.916	1929477.287	3492227.548	9065255.22	2108728.095	3261036.475	9480656.454	1354970.234
0.85_266.2479m/z	HMDB41333	(all-Z)-8,11,14-Heptadecatrienal	39090.93455	185358.8922	68261.00959	27604.83869	94861.56309	32326.98716	23598.7085	370771.3434	19379.61048	19379.89885	58066.43688	122021.1534	32552.03475	29990.7859	111927.8427	13284.77531
0.85_268.2271m/z	HMDB37631	3-Methyl-alpha-ionyl acetate	403054.0642	1524416.736	699485.6709	254581.3438	521306.3366	393186.6756	315894.3408	2046046.17	163619.1235	301235.1173	740827.0895	1076119.307	501475.7852	216810.2545	1140969.657	280220.6607
0.85_270.2427m/z	HMDB29351	Geranyl hexanoate	83859.64293	322455.4692	131781.5486	37113.60634	112927.9284	63942.20237	75072.97137	540557.2573	38412.22725	51915.65561	125038.8312	219490.9616	89335.92062	112518.3536	174639.4961	46012.63446
0.85_271.1521m/z	HMDB14444	Penciclovir	54366.93379	64303.91272	48858.40042	30926.47126	34433.12975	16445.04986	35536.37164	89303.27513	11025.94075	58382.01744	71314.47942	64897.36835	83476.37238	99847.14354	57915.65771	62559.22873
0.85_282.2431m/z	HMDB32791	Methyl 15-cyanopentadecanoate	76862.63676	280841.6672	135349.8328	25730.55562	96344.0339	59345.57001	30100.3039	357368.8434	29384.89984	39362.54675	100606.6436	168424.0787	60296.54909	22501.51104	203178.4501	36399.62298
0.85_283.0457m/z	HMDB40869	2-O-Caffeoyltartronic acid	0	0	0	0	266208.7849	0	63848.62869	291058.7797	2938.107664	458317.0297	175753.6368	562889.0426	0	223779.6742	0	188954.0203
0.85_284.2584m/z	HMDB31050	Methyl 2E,4Z-hexadecadienoate	16711.47231	44668.28389	18190.99846	1510.503857	12900.48695	8012.5009	8863.831906	57509.67884	7016.550135	4876.618071	12968.20119	17504.42786	9683.528699	10994.06473	35197.30332	5815.399781
0.85_288.1076m/z	HMDB29914	Tetraphyllin B	58595.71014	6120.328251	2210.600584	0	1644.647261	14741.07938	2311.297176	0	3906.073051	21707.90413	1987.972739	0	4542.021946	0	1219.30356	2982.568401
0.85_288.1593m/z	HMDB33874	Piperanine	26520.02718	160726.0341	19909.0867	7506720.336	60281.47426	20981.20328	90991.86696	4925360.018	28396.44722	647302.537	957745.279	9449613.58	36509.4106	251352.1123	1785235.862	109695.3615
0.85_291.2432m/z	HMDB31184	N-Isobutyl-2,4,8,10,12-tetradecapentaenamide	0	21974.99237	1471.184077	0	6812.669878	1835.635301	0	1032.204088	0	0	1552.125902	2872.195173	0	891.2512764	6344.313313	0
0.85_292.2270m/z	HMDB15447	Penbutolol	82880.65673	483233.721	139794.3643	69859.9516	126460.2924	79666.51169	83470.17648	1119051.658	74986.62995	104343.8292	217623.9251	338693.037	165968.6925	616393.309	351884.3338	93849.40112
0.85_294.2427m/z	HMDB04590	19-Nor-5-androstenediol	686288.2372	2753768.335	936342.0952	504508.2688	972761.3404	672790.4089	718420.9517	5162852.567	486688.859	878111.9019	1475977.925	3799676.579	763228.7083	809093.4642	2720096.88	637745.6099
0.85_296.2583m/z	HMDB30963	Punicic acid	4982807.773	17991305.29	7465543.991	2450137.481	5929118.377	4142513.743	3197818.384	24302642.42	2121939.205	2709285.868	6103043.725	12789680.48	3378725.341	3016084.996	14646267.55	2216089.238
0.85_297.2061m/z	HMDB35075	Tanacetol B	0	0	0	0	0	0	0	0	0	792.2703113	3063.514045	0	1003.004818	308.8720263	0	1074.556867
0.85_298.2739m/z	HMDB13648	Palmitoleoyl Ethanolamide	701677.4626	2656676.114	708289.9719	301629.3852	897041.4281	430908.0441	493466.1865	4317130.368	452488.6224	367000.6686	840046.5179	1752933.874	533934.0268	860243.8055	1905430.389	275507.581
0.85_299.3055m/z	HMDB02117	Oleamide	19918.06722	45767.7362	14381.135	5776.939311	37765.08439	12027.9846	18517.69409	69873.5638	19043.55184	10857.36597	12586.24084	58094.44058	4991.963941	41523.25163	47508.70492	6775.91335
0.85_300.2894m/z	HMDB01480	3-Dehydrosphinganine	11249.61245	95733.73737	17363.38257	272.1081816	132068.5341	107183.0146	4771.371135	307247.811	240877.5466	6553.655378	6390.745859	110153.1418	19026.35683	774631.4509	459802.8045	1778.511143
0.85_309.0868m/z	HMDB33459	Flazine	61452.53462	192007.8901	153274.8558	186774.7017	59443.37042	18875.8091	79741.49458	1055239.659	52498.45279	2485.638729	14788.86371	1427329.642	60360.34145	6172.419059	65073.40894	5729.498374
0.85_310.2375m/z	HMDB30996	(2'E,4'Z,7'Z,8E)-Colnelenic acid	315594.0299	1394293.986	625754.4822	298391.8469	480130.4983	447294.2269	430380.8154	2263833.402	375786.7666	502075.647	1078212.203	1493406.892	704290.4448	396104.9736	1265089.843	460172.6976
0.85_310.2740m/z	HMDB14942	Dicyclomine	15042.82233	60713.84356	18562.82714	303.8588804	20464.6806	7768.632786	4491.011173	97449.73516	11024.32281	1675.770839	6749.538015	24456.48784	5248.075253	7665.621267	37630.9585	1063.1987
0.85_311.0786m/z	HMDB60007	N-(2-hydroxymethyl-3-chloro-4-hydroxyphenyl)anthranilic acid	0	0	0	0	4553.685706	0	0	0	0	4022.758522	420.3527177	12408.63655	0	0	0	10658.53141
0.85_312.1229m/z	HMDB33361	Norisodomesticine	0	0	0	0	0	0	0	0	0	0	3539.787522	135581.1938	0	0	0	0
0.85_312.1442m/z	HMDB33939	Domoic acid	895.2398725	32554.7437	2180.949928	13649.28866	33521.01488	12589.53771	24538.57866	0	9170.395096	22837.80553	58581.77769	8584.717471	10846.99596	8466.274727	613.6944707	17482.35498
0.85_314.1387m/z	HMDB40974	Laurolitsine	157.725988	22.12258707	134.014992	0	4900.903628	0	0	53253.80392	0	9362.256574	8633.836185	189226.0689	9.877229873	178.2148334	0	6.586663292
0.85_318.1337m/z	HMDB30341	Piplartine	0	0	0	0	0	0	0	19766.34865	0	9658.390763	5314.519232	17246.98601	0	0	0	671.9994258
0.85_319.2013m/z	HMDB38648	(6E)-Piperamide-C7:1	101079.0981	2245.237178	24795.11337	49650.47603	52888.10949	26120.49938	25147.3313	535.0111205	1132.576783	2287.167042	3396.223521	1.444305261	3524.502544	554.5328079	1.05709099	9265.407951
0.85_324.2895m/z	HMDB12252	Linoleoyl ethanolamide	54965.1753	308900.1479	39574.40462	10230.53767	726246.5699	2328250.324	29026.35965	5308372.381	6859697.377	277730.6181	165160.2721	3710398.282	294751.3802	3931751.895	6716096.477	108912.0253
0.85_326.3051m/z	HMDB02088	N-Oleoylethanolamine	8888.269429	125708.9803	1808.7958	0	262943.4552	448210.4494	4718.89317	682581.8829	924515.2939	23824.84658	13076.91264	387390.3122	29279.80932	872744.5173	1502435.814	4854.77877
0.85_328.3207m/z	HMDB13078	Stearoylethanolamide	617.2171976	43757.77598	0	0	18659.31723	6586.386754	0	34443.56707	32568.00639	0	0	2767.001635	0	104186.0442	36981.99909	0
0.85_339.3005m/z	HMDB13624	Alpha-Linolenoyl ethanolamide	22739.00961	87809.68791	19110.52083	2005.367679	19055.33782	8816.098205	14233.84892	110653.7344	38150.39791	12165.68686	23251.44867	55244.29126	15318.21083	26706.19991	35543.31585	5011.756554
0.85_340.2843m/z	HMDB13631	Oleoyl glycine	2882.326531	26495.94811	4365.842257	1199.682116	76211.54725	675982.0788	1552.913879	181722.934	720101.7528	21936.74121	28310.41345	111883.6756	230516.8695	279480.9171	149480.3513	10382.52785
0.85_343.2598m/z	HMDB14750	Bisoprolol	0	3563.960921	649.1201977	0	0	518.1301387	0	8271.198733	0	5.910758345	3.972200183	0	687.516977	0	0	0
0.85_348.1010m/z	HMDB14707	Cephalexin	0	0	0	0	0	0	0	0	0	542318.5852	9931.03504	369357.5452	0	161125.7848	0	106608.3446
0.85_356.0631m/z	HMDB15367	Bromodiphenhydramine	0	0	0	0	0	0	0	0	0	618.6550907	0	31441.00615	0	75842.66423	0	3466.300814
0.85_359.1125m/z	HMDB37252	5,8-Dihydroxy-3-(4-hydroxybenzyl)-7-methoxy-4-chromanone 8-acetate	6244.350555	4867.239909	0	2290.622139	0	1578.445632	0	141860.5959	620.789651	225721.4551	527403.5094	192161.3116	35688.91955	421445.6415	142.5798749	3.900139521
0.85_375.1075m/z	HMDB30660	Casticin	2714.057596	0	0	0	0	0	0	1736.362773	0	45116.22264	274182.7831	15779.17542	0	31821.24653	0	391.8835321
0.85_389.1231m/z	HMDB40722	7-Hydroxy-3',4',5,6,8-pentamethoxyflavone	14239.88405	17463.60541	0	0	1463.672051	6630.801858	3794.217694	325141.4304	1277.1679	561314.7992	1606247.765	342029.0383	34179.85587	928175.3096	0	36229.53629
0.85_399.2289m/z	HMDB41933	mitragynine	24104.2162	873.771708	10407.73809	22876.81692	11715.05636	1071.988085	4627.199436	0	791.2948065	29426.81806	32446.15193	1998.56426	7579.448173	1390.412554	0	7625.188043
0.85_408.3107m/z	HMDB41454	D8'-Merulinic acid A	30936.41753	836361.0153	66772.01956	256487.1099	288460.3834	402934.0613	311208.3314	121067.2857	97139.56925	56471.73926	420866.5448	75478.28534	1019031.898	115078.6619	62033.61474	172538.574
0.85_446.1122m/z	HMDB34860	Flumiclorac-pentyl	0	0	0	0	6802.761307	0	4502.246453	0	0	2981.095298	60975.45073	11.07211861	0	0	0	2478.458679
0.85_561.5353m/z	HMDB35518	1-[1,4-Dihydro-4-nonyl-5-(1-oxodecyl)-3-pyridinyl]-1-dodecanone	59201.24887	181482.9503	28624.11846	0	84317.39584	30247.98469	85508.86249	422404.7654	52797.9865	17600.10395	30840.01772	243133.4955	20209.65185	108963.5982	300711.0595	14043.26336
0.85_579.2702m/z	HMDB15221	Deserpidine	1132.630469	0	0	5157.033835	61057.47655	18978.7421	20297.71089	0	0	0	0	0	0	0	0	13114.47298
0.85_591.5095m/z	HMDB02262	CE(12:0)	65159.28919	195538.5485	82520.83668	0	23601.12428	20984.447	5632.081543	172244.526	5468.58935	1794.117902	16724.50255	43725.36572	2964.048213	0	213749.4939	0
0.85_618.5094m/z	HMDB56006	DG(15:0/0:0/20:5n3)	0	23972.6251	9939.183808	0	0	3570.690996	0	2418.335472	46435.78714	0	0	1707.731912	0	2383.333185	35301.55605	0
0.85_619.5404m/z	HMDB06725	CE(14:0)	0	26.81705647	42.15855704	0	0	8658.897192	0	3878.722772	22907.34661	0	0	6124.431799	0	6988.919917	120164.219	0
0.85_647.5716m/z	HMDB00885	CE(16:0)	0	0	0	0	0	3424.385648	0	0	132272.8979	0	0	0	0	11806.9838	72859.2728	0
0.87_200.1646m/z	HMDB38005	xi-2-Hexyl-5-methyl-3(2H)-furanone	18325.70559	44656.21394	15164.47142	10513.44149	19312.39265	11257.84713	18466.61135	85128.50517	9947.03539	12683.83145	38824.3446	36140.77796	35920.83748	27421.609	33192.85959	15405.5481
0.87_214.1802m/z	HMDB32051	alpha-Terpineol acetate	6574.239068	24837.60943	5776.596333	1358.616998	5850.432307	2654.470717	8229.174603	38620.1897	2565.171715	4496.015444	19157.05407	10588.91777	17691.34555	13595.97693	18054.67857	6328.957463
0.87_226.2165m/z	HMDB39884	2-Cyclotetradecen-1-one	14091.64825	57149.07791	23626.90628	6062.143777	25298.55149	9068.918031	19715.73814	106013.0513	9744.866694	14726.84328	20877.35047	56034.22174	20045.49342	33095.46806	31227.3008	13145.90881
0.87_242.2114m/z	HMDB38246	Bornyl butyrate	9845.320773	35792.69143	15668.50457	2762.778144	10353.27916	7070.593613	11151.12564	93924.12073	2946.938936	6305.611404	18983.25748	26135.4704	15228.92219	12866.92197	23900.6657	8870.297735
0.87_247.1805m/z	HMDB15096	Mepivacaine	38920.32458	0	7867.490148	13504.12847	2086.540326	0	0	0	0	0	0	0	0	0	0	49.43647777
0.87_252.2321m/z	HMDB30275	Herculin	210658.7437	901167.6498	355555.7904	188761.3335	329607.9187	175621.1088	171491.2149	1925549.78	119806.8386	157463.3952	402317.221	687032.0801	234452.4593	173514.2886	575471.5176	116030.0103
0.87_272.2585m/z	HMDB03229	Palmitoleic acid	1662.20673	18111.21883	5025.107109	203.2842465	3504.341694	2550.165739	1963.385904	51624.28863	4027.266231	0	2801.119262	9752.02144	1153.08479	12185.60926	11624.91653	352.7420238
0.87_295.1441m/z	HMDB41061	Nigellidine	2677.895972	8177.862428	5931.69186	0	21870.45411	33422.81771	44037.47093	0	32511.13946	13934.16828	92226.85964	0	111742.9383	15247.63916	3250.507138	17598.83718
0.87_303.1703m/z	HMDB29377	Piperine	382060.9051	1674346.293	193984.9717	343589.3726	2632650.298	2813525.008	2274089.449	237209.5629	1100061.536	839531.6446	1184750.45	572943.9307	1729562.732	501500.4165	772547.2774	732004.1802
0.87_307.2381m/z	HMDB14783	Dyclonine	3912.993193	15474.17973	1839.977975	0	1154.079798	1381.094336	1236.889099	68313.01622	0	0	1803.859934	3457.615365	1189.162132	0	14173.17388	0
0.87_312.2532m/z	HMDB31934	(9S,10E,12Z,15Z)-9-Hydroxy-10,12,15-octadecatrienoic acid	432025.8511	1745216.778	737986.6348	317764.457	636704.4589	443850.8689	488850.7987	3196245.699	318491.7565	443879.4079	1234605.182	1652249.58	708030.4814	373517.3011	1656250.043	493947.0871
0.87_314.2688m/z	HMDB13034	Palmitoylglycine	314265.898	1601700.209	640079.5759	274920.2339	614117.5971	393661.0006	468629.2038	4078677.141	737910.3867	588711.9288	950432.784	1578130.132	561925.8088	359681.2671	1522204.248	299299.3334
0.87_316.1113m/z	HMDB34767	(1R*,3R*,3'S*)-1,2,3,4-Tetrahydro-1-(2-thio-3-pyrrolidinyl)-beta-carboline-3-carboxylic acid	0	0	0	0	0	0	0	0	0	10553.90826	43594.78895	381400.3331	33.92657496	437343.9344	0	257.6682367
0.87_333.2635m/z	HMDB34295	Floionolic acid	128264.0247	11365.21797	18079.96568	94775.75143	1477.987761	4242.01414	9935.849097	52412.39613	2523.611274	6862.361921	3184.905843	18177.92672	61300.4253	4131.558677	1097.567688	2505.120946
0.87_338.1597m/z	HMDB15159	Mycophenolic acid	5760.307186	36412.85158	2314.90637	0	8100.929499	7962.84703	12528.20116	799.6627686	3558.449057	8647.714346	16459.32063	3673.383673	7755.009411	5583.705414	0	8876.500776
0.87_375.2893m/z	HMDB38522	2-(10-Heptadecenyl)-6-hydroxybenzoic acid	0	36027.24418	0	13146.79363	14261.13252	44549.05937	47000.32338	1009673.889	116125.7763	37881.74446	63849.94032	686756.7039	105954.2266	332375.2038	950542.4408	81032.37951
0.87_414.3577m/z	HMDB06210	Heptadecanoyl carnitine	0	0	0	0	0	0	5094.636326	1359.830989	120210.3845	3843.108953	347332.062	792.5228806	61089.7455	0	6673.100929	27628.92941
0.87_428.2099m/z	HMDB42040	tipredane	0	4543.081481	0	0	0	0	0	15744.92258	62.1056386	3765.514728	3667.653275	0	40609.1065	0	0	611.3410311
0.87_553.3751m/z	HMDB36298	Cyclopassifloic acid E	862928.4807	3949.489383	182885.3768	84823.24787	110367.8844	19460.03051	31853.81543	4910.738961	2108.382872	35582.29329	21465.03433	8407.936742	53617.71191	17067.09478	676.4771782	27288.99605
0.87_613.3960m/z	HMDB10355	Cholestane-3,7,12,25-tetrol-3-glucuronide	5200991.8	0	452323.7965	1343224.062	0	0	0	0	0	545.0347862	0	0	2285.856168	0	0	0
0.88_155.1066m/z	HMDB37276	Octahydro-2H-1-benzopyran-2-one	3122.560321	13162.66611	4295.378811	1882.54611	3814.833781	2774.705048	5701.175166	19858.92877	2739.252441	7591.839729	13591.48556	11078.75554	14308.69214	8698.701954	4814.829762	7598.633972
0.88_172.1332m/z	HMDB05015	Gabapentin	68323.83839	403170.2731	125914.992	71854.16811	112209.8328	58500.10618	136562.4092	636291.401	84541.53438	161746.3644	312182.433	360803.2593	286782.2146	196301.8643	220083.4973	111389.4707
0.88_212.1646m/z	HMDB41497	(S)-Neolyratyl acetate	4742.826798	19415.58613	6822.432346	2259.089085	3188.375482	7379.541584	6490.201937	33353.05043	2624.336267	9219.209117	17133.71436	18337.69084	13695.55186	10158.01301	11452.08171	9144.03225
0.88_237.1849m/z	HMDB37906	Hernandulcin	15023.5532	5196.522383	3538.819103	3649.55817	959.7755443	0	357.7855329	12644.00553	141.039081	509.6439773	2081.737134	675.0724468	2961.077133	3857.2616	0	1490.207301
0.88_239.1106m/z	HMDB04620	N-a-Acetyl-L-arginine	0	0	0	0	298.3709624	0	0	0	0	0	0	0	0	13391.64137	0	0
0.88_244.2271m/z	HMDB30921	(R)-14-Methyloxacyclotetradecan-2-one	0	1792.952629	344.8576264	0	0	0	0	12296.57071	0	0	904.6332729	1597.952411	301.6153575	0	879.6850829	0
0.88_281.1860m/z	HMDB32305	N-(Heptan-4-yl)benzo[d][1,3]dioxole-5-carboxamide	0	0	0	0	0	0	560.2004068	0	5969.139084	0	736.1844875	0	33455.46315	0	0	0
0.88_322.2738m/z	HMDB13624	Alpha-Linolenoyl ethanolamide	12623.41311	84426.41819	14023.0163	814.329012	60520.11786	305824.049	11822.146	1014648.889	1707756.605	71638.97784	76099.01278	800512.9336	170834.698	608591.7819	634861.0277	28196.27236
0.88_338.2688m/z	HMDB12567	13-HETE	1871.328623	56317.9401	13517.07503	0	10912.66235	20664.45559	6399.561758	295822.3023	172713.2617	15937.01489	22843.96237	171936.0434	71122.33417	99133.87025	200961.3413	19173.31205
0.88_355.2627m/z	HMDB39760	1,1'-[1,12-Dodecanediylbis(oxy)]bisbenzene	92835.84351	325537.5486	18422.47245	7431.465097	256680.7715	19836.46741	238189.2846	1768421.724	135089.0483	341953.3703	366895.7201	645265.6585	847877.9238	1204246.612	580024.9776	197450.1996
0.88_400.3420m/z	HMDB00222	L-Palmitoylcarnitine	0	1142.149022	0	0	0	0	3153.857384	3181.66936	55473.2849	996.6425536	165997.0051	10185.97619	91543.66922	23065.73117	4462.703824	10342.96303
0.88_417.3362m/z	HMDB01420	25,26-dihydroxyvitamin D	0	14360.89489	3762.284697	7809.608814	566.0791321	0	0	2608.097677	460.2598119	0	0	0	1408.184727	23477.88339	0	0
0.88_424.3055m/z	HMDB35288	(6b,7b,13R)-6,7-Diacetoxy-8,14-labdadiene-13-ol	74451.85183	148382.9534	67557.36247	42281.9596	137789.0747	60816.73622	43822.36403	3614059.141	989778.8299	1422418.383	3836703.649	1812992.661	155597.0218	5108482.083	402941.0357	420921.805
0.88_426.0787m/z	HMDB06806	Propinol adenylate	0	0	0	0	716.7759584	0	0	0	0	191324.6906	1366.985106	104549.1341	0	210938.4859	0	17501.33922
0.88_435.3218m/z	HMDB38657	(24R)-Ergost-4-ene-3,6-dione	16313.21722	348.3560794	2560.611343	1114.042146	74027.1591	15736.04664	1682.777543	0	0.159752708	445.2547545	345.0144708	412.1958874	780.2561718	254.2660829	0	5254.70845
0.88_517.2437m/z	HMDB30005	Austalide A	0	0	0	0	4533.693985	0	68294.96556	0	0	0	980.1727435	0	0	0	0	0
0.88_527.3844m/z	HMDB12108	LysoPC(17:0)	0	0	15567.59825	0	8575.534792	3578.890137	0	0	1160.67814	0	0	0	0	0	0	0
0.88_534.3454m/z	HMDB15537	Probucol	403.0746702	43303.29392	990.4336696	0	4836.445963	4078.718891	3107.498262	255630.8657	51062.20601	43153.31509	22557.17582	25536.21731	68951.10794	134364.5659	83065.26993	21257.16057
0.88_583.2547m/z	HMDB01008	Biliverdin	0	112917.2702	0	1537.773576	0	0	1371.56804	312152.6612	1640.42024	82551.4603	472161.5999	1334021.11	19412.30411	47380.26771	92450.71911	11540.12976
0.89_141.1274m/z	HMDB37001	Santene hydrate	0	1484.778668	227.5798923	0	0	0	0	3111.172989	0	175.7141809	368.8210026	274.6431612	783.8656484	0	0	0
0.89_168.1383m/z	HMDB30371	Myrtine	0	10258.77081	3687.758933	167.0702534	0	496.7881662	531.4255165	26597.58233	0	1684.454151	7634.115037	4973.094839	6060.120948	0	1265.167356	1526.999738
0.89_186.1489m/z	HMDB36103	Geranic acid	68605.16547	322719.2549	110701.1644	57586.36014	101505.3051	52116.76147	95705.38118	592920.1712	67747.12298	88249.63083	251423.7691	191144.2677	275686.0134	141421.6242	183831.4017	84246.92759
0.89_198.1489m/z	HMDB30039	Jasmolone	26741.89787	167592.776	52528.49197	37085.48478	44729.92772	28262.23516	50263.25756	252558.5805	30721.72319	84253.48891	133632.8125	188683.1671	92333.09472	65921.68203	92702.48174	59895.39671
0.89_216.1594m/z	HMDB13279	N-Nonanoylglycine	10114.32241	106584.615	25563.62202	12214.68275	12488.07532	8717.321961	8866.090263	182302.8475	15100.70067	20562.12062	73971.86747	60337.07188	169148.0867	36950.41691	9259.335687	26465.94033
0.89_218.0481m/z	HMDB06409	Tyramine-O-sulfate	0	0	1713.2056	0	0	445.8396525	0	0	0	1268.947677	0	20869.19997	0	0	0	0
0.89_226.1437m/z	HMDB15009	Terbutaline	10557.31843	62483.14669	24598.69179	10414.04051	18357.8333	8595.627718	17053.10091	196187.8922	9718.818898	27672.86121	70712.26994	58672.14872	41117.06601	10445.44513	18109.94948	23652.96753
0.89_228.1595m/z	HMDB37735	Isoamyl 2-furonpropionate	3959.974441	27681.70929	15190.96002	5859.980981	10367.21236	7290.365151	7172.670236	63868.37663	4393.778092	23146.35936	34610.93206	36563.81416	47209.04292	16007.87752	16157.44489	26028.44661
0.89_250.1074m/z	HMDB38911	(2S,3S,4S)-5,7,9,11-Tridecatetrayne-1,2,3,4-tetrol	307.4712325	812.9793013	179.7217755	7.765608	793.2750961	58.23119057	207.5245919	3534.076427	3714.585825	329.7409738	3257.185606	55865.97471	458.3670713	2667.480166	583.0590897	3736.285561
0.89_266.2113m/z	HMDB37719	2-Phenylethyl octanoate	2803.806168	37850.46396	12497.37213	2323.516661	8554.861324	3291.712294	4614.899478	78108.43768	4261.652048	22372.07078	27287.36753	64970.77236	17775.84001	8683.710998	13329.13246	12527.2573
0.89_284.2219m/z	HMDB60055	Tetranor 12-HETE	8510.955252	46096.42468	20878.13557	2103.306518	15615.32659	6596.557882	10227.72299	88899.62299	7720.482128	13674.26601	35561.96941	40664.63667	24846.88293	13210.01025	23425.92256	16240.15299
0.89_289.2276m/z	HMDB15137	Levobupivacaine	247.6433812	5657.113024	0	0	0	0	0	9.33487404	0	2.837783787	0	9.528197351	33.66567664	0	0	0
0.89_293.1859m/z	HMDB14662	Carteolol	125585.1864	12523.04083	77228.97783	123097.0185	85357.32593	17177.20668	0	711.4984111	0	0	529.4064012	0	1.870836027	0	0	0
0.89_320.2221m/z	HMDB36329	Homocapsaicin	402.9806439	0	1053.779413	1746.549371	50.16608607	0	0	47275.42901	3591.041504	0	8628.514735	0	32750.59794	109915.6523	0	0
0.89_320.2582m/z	HMDB38687	(ent-15beta,16beta)-15,16-Epoxy-3-kauranone	0	4438.355267	862.0810349	0	631.693511	2124.581553	0	38014.86551	33861.15005	1660.098045	2133.681109	27450.70827	9620.575968	16769.54528	3027.528327	687.6375431
0.89_348.2533m/z	HMDB33126	[10]-Dehydroshogaol	0	838.045	108.2472799	0	0	0	0	5184.41577	10307.8622	0	21926.88516	4675.421642	23036.29677	8118.774472	0	1886.471423
0.89_387.2381m/z	HMDB12503	10,11-dihydro-20-trihydroxy-leukotriene B4	0	0	0	0	1319.981332	0	2747.617913	1281.133451	0	10967.27535	8429.555606	146.1709892	0	186.9676213	0	1637.207887
0.89_420.1042m/z	HMDB37989	Cyanidin 7-arabinoside	0	0	0	0	0	0	0	0	0	0	0	0	0	60127.21301	0	0
0.89_430.1263n	HMDB33098	5,7-Dihydroxy-6-methoxyflavone 5-rhamnoside	0	0	0	24.50126391	0	0	125576.1426	81178.72734	0	104757.4166	156302.3855	238275.4636	180518.54	275448.3114	145331.9399	274183.4966
0.89_445.3159m/z	HMDB32521	Stearyl citrate	7583.313303	2668.739256	5132.159635	6802.551099	44322.03574	4281.465272	22803.49715	4516.66678	15386.32408	10745.17211	15764.79364	1333.1953	6703.145715	4145.260293	756.8511984	2345.598428
0.89_446.3264m/z	HMDB36940	Spirostane-3,6-dione	19.40651313	711.0935322	806.9566263	0	23288.82268	0	293.5592688	104711.4291	99296.06961	3183.053807	135476.4292	21025.06236	62914.5131	30010.37964	6675.639268	3417.565413
0.89_600.1928m/z	HMDB34570	Norrubrofusarin 6-beta-gentiobioside	0	0	0	0	460542.9485	0	7811.893277	1773759.624	0	306883.0837	299.4073977	27549.81091	0	117455.9244	0	303791.0754
0.89_641.5097m/z	HMDB07110	DG(16:0/20:3(5Z,8Z,11Z)/0:0)	0	15623.12402	1422.097945	0	0	0	0	140875.346	0	0	6006.877145	0	0	1390.293982	0	0
0.91_151.1231m/z	HMDB41345	2,3-Diethyl-5-methylpyrazine	0	9937.77072	1151.97623	119.8969671	327.1179497	213.5369325	212.6826317	9309.640777	1291.818093	2023.933774	1337.018237	3855.54376	1666.227887	4498.297594	142.4307955	493.5966988
0.91_158.1176m/z	HMDB14447	Tranexamic Acid	22713.45656	88779.32681	35715.72263	20064.16221	31741.40677	19336.59268	33301.16371	127703.1908	23182.66456	52722.37944	68186.12854	87491.84488	94712.11625	54680.25757	58559.55665	32614.42493
0.91_177.0544m/z	HMDB59622	4-methylumbelliferone	0	0	0	0	0	0	0	2643.576257	0	0	0	2726.786007	84.07915722	0	2709.463548	0
0.91_219.0863m/z	HMDB29592	Triacetin	2323.487047	0	181.0290407	0	0	0	0	0	0	0	175.9989021	0	0	0	0	0
0.91_280.1178m/z	HMDB32807	Niazirin	1072.717511	1838.784056	3471.363884	994.1464484	457.0324864	0	0	30148.71291	0	7113.896331	11865.90187	57275.32792	810.5596024	9664.707363	0	3347.493977
0.91_286.1071m/z	HMDB30177	Arborinine	4935.237572	6672.012674	1990.088655	0	2477.280322	6187.705333	1869.618129	89960.14036	3605.352511	35773.54091	38899.01158	87565.34086	2515.021782	63418.47371	1244.369574	71556.36628
0.91_307.1728m/z	HMDB28747	Aspartyl-Arginine	0	0	0	0	98.73906027	0	0	38214.53311	0	3573.884706	962.64861	1105.499024	58.94796123	0	0	0
0.91_315.0862m/z	HMDB37917	2',5-Dihydroxy-4',7-dimethoxyisoflavone	2672.222992	0	0	0	0	0	1696.528308	692.8974904	0	4442.853252	194504.7733	385.9270973	1560.505064	392.0123515	0	236.5798426
0.91_316.2845m/z	HMDB38057	Dehydrophytosphingosine	123369.1954	1294969.819	371562.5888	152402.0806	422420.5365	214934.0032	216313.311	3614230.117	156914.7281	249088.5899	493411.5794	748529.3267	278407.7986	140243.9026	153476.5919	140583.8208
0.91_330.3002m/z	HMDB06752	Dihydroceramide	0	0	297.4749936	0	0	1608.680762	0	2984.646683	222.0451776	0	0	0	0	0	0	0
0.91_332.1060m/z	HMDB14011	5'-O-Desmethyl omeprazole	0	0	0	0	0	0	0	0	0	20765.60356	1784.193526	19218.37288	73.43506618	64940.91433	0	7076.001297
0.91_344.3159m/z	HMDB15638	Ethanolamine Oleate	0	3098.781665	0	0	0	2996.719599	0	42975.41524	13075.71327	0	0	0	1493.962288	3294.420643	665.4013619	0
0.91_351.1339m/z	HMDB41370	Na-p-Hydroxycoumaroyltryptophan	0	0	196.5781588	2479.612785	442.4139661	0	0	0	0	0	111262.371	2382.422025	623.3788185	0	0	0
0.91_363.2272m/z	HMDB15409	Bevantolol	7123.176857	54849.12976	27967.50429	14208.59575	1403.844437	0	51.30924885	0	0	249.728365	739.8552237	0	1619.35102	400.0032737	0	54.97524792
0.91_372.3108m/z	HMDB05066	Tetradecanoylcarnitine	0	0	414.1284125	0	2315.645643	0	0	2788.688437	28648.6462	2265.96185	23630.25274	1424.083644	30716.59815	3030.072767	521.8756606	4489.118329
0.91_395.3632m/z	HMDB41632	5alpha-Cholestane	0	0	0	0	0	802.4727642	0	1425.373915	54518.62239	0	0	0	0	0	0	0
0.91_412.0628m/z	HMDB04381	N-Acetylneuraminic acid 9-phosphate	0	0	0	0	0	0	0	0	0	30142.56753	0	3228.062958	0	34468.06946	0	25428.06006
0.91_421.1491m/z	HMDB37484	2',4',6'-Trihydroxydihydrochalcone 4'-glucoside	0	4952.08315	226.9153521	6162.205785	23898.04827	4102.017042	5730.21002	0	0	1672.189985	5010.33233	0	0	1657.343517	0	47639.43273
0.91_448.3420m/z	HMDB34403	Barogenin	0	401.290518	265.1024805	0	20714.76925	1.419526984	1473.414803	335053.0364	593448.0471	5394.83201	255889.6243	76520.75703	226315.209	75501.16708	1358.930179	44493.18285
0.91_452.3731m/z	HMDB00359	3a,7a-Dihydroxycoprostanic acid	2024.570624	53119.92892	2386.136569	5909.52588	8556.870937	5262.368794	2578.404925	36254.50265	0	0	0	1789.286065	19238.2632	83833.7174	3416.885514	0
0.91_490.2836m/z	HMDB02522	Chenodeoxycholic acid sulfate	90.18192537	0	505.3210136	163.0666778	98455.15666	279.8130206	761.6669102	1350.477954	135.0357488	1585.567909	1017.99951	1448.901302	319.4742592	3891.514317	0	0
0.91_495.3789m/z	HMDB34227	alpha-Tocopherol acetate	0	22101.9631	5876.880916	652.0085357	11919.69386	3683.852867	7588.00043	123537.9225	3659.509788	913.1967168	9101.270855	11636.16056	29887.24667	2795.146892	0	0.092372768
0.91_598.1778m/z	HMDB39507	Kaempferol 3-xylosylglucoside	0	0	0	0	5208.980192	0	15.09104085	646787.7996	0	28195.83808	13432.29229	161993.1689	0	975240.3249	0	93176.7275
0.93_111.0919m/z	HMDB03012	Aniline	2544.473606	70050.58184	14826.43897	6088.496778	622.0856285	3671.756449	5031.967663	68312.82285	30390.28049	10500.38267	16861.41288	17436.52005	27437.66806	68979.41688	11386.32965	7143.626796
0.93_128.0707m/z	HMDB59657	(S)-2,3,4,5-tetrahydropyridine-2-carboxylate	5246.790998	161367.3458	23391.71852	9503.785533	3124.588822	6448.137469	5104.076408	13229.87696	7453.592401	16665.71505	9234.718259	11964.57075	12332.1451	13921.97447	15055.71203	2768.672402
0.93_224.0377m/z	HMDB38589	Brassicanal C	210.8949686	0	252.0192759	0	0	6843.372079	0	477.1249365	0	0	3566.544541	0	0	0	0	0
0.93_226.0709m/z	HMDB60026	Vanilloylglycine	0	0	192.0658967	803.6307459	0	0	201.8788071	0	0	31842.763	10356.61265	0	0	0	0	1189.61644
0.93_240.1441m/z	HMDB32705	Isopropyl beta-D-glucoside	3105.407435	19093.84175	7838.458951	1230.669838	13147.0867	4939.472109	88902.38519	12830.89204	70947.97374	234378.9166	74441.17276	97055.7758	109927.3679	136401.5923	28575.35688	423111.209
0.93_389.2680m/z	HMDB30366	Cavipetin C	73.00275271	33023.5074	1178.306521	7313.345713	5946.80627	8183.257133	4562.214994	418721.0638	104515.5504	151142.4505	255655.5117	231830.0801	66800.352	492794.797	67500.89172	91341.3249
0.93_463.3417m/z	HMDB34336	Dolichosterone	0	729.7655282	11474.21208	16228.70158	28072.54746	4330.897794	6331.985344	0	0	1149.913552	0	907.0262579	2145.732561	0	0	0
0.93_580.2018m/z	HMDB37418	Molludistin 2''-rhamnoside	0	0	0	0	0	0	0	0	0	2915.526866	0	4434.041544	3397.61322	2872.216042	0	10136.44657
0.93_583.5299m/z	HMDB07155	DG(18:0/15:0/0:0)	0	0	0	0	0	0	0	0	52582.57691	0	0	0	0	0	22704.20914	0
0.95_114.0552m/z	HMDB06875	1-Pyrroline-2-carboxylic acid	9627.570115	798904.7108	11860.15962	32307.70257	8729.844241	27572.02459	61675.76753	54371.12895	22124.03262	28819.71898	55080.36788	26156.09478	43518.62011	45205.68012	53771.45743	8783.994651
0.95_137.1074m/z	HMDB29727	5-Ethyl-2,3-dimethylpyrazine	1105.64123	78451.3857	14418.94551	940.8418287	147.4569506	99.65131402	101.9011955	6078.41843	4045.410183	0	8358.286049	3320.659586	79.63326431	13907.73938	1610.376792	0
0.95_198.1125m/z	HMDB36074	Tenuazonic acid	763.3353531	21126.88885	23156.12174	7983.304656	4777.13317	7826.365213	11664.96393	22068.65974	1914.62328	11542.60696	16460.63827	10751.02769	14547.94488	1593.090836	6443.542091	3176.850869
0.95_211.1209n	HMDB14954	Orciprenaline	290070.5115	493096.3688	378323.0123	195504.015	138120.0833	181319.334	301671.1861	335825.5963	58855.10846	183931.3144	308594.5012	183124.7031	239429.6429	58347.65918	132307.8366	108706.4903
0.95_227.1108m/z	HMDB37158	3-[(2-Methyl-3-furanyl)thio]-4-heptanone	0	3838.683282	4080.860988	0	0	0	434.3109589	0	0	0	0	0	0	0	0	0
0.95_271.0811m/z	HMDB59806	Phenylglucuronide	151069.9239	146174.6826	61777.21033	2890.669244	28333.41994	149198.1713	28851.89559	9977.981042	48992.87258	226966.2041	18481.25938	57673.42932	101651.0506	1619.208771	1436.990811	22760.2708
0.95_293.1352m/z	HMDB28887	Histidinyl-Histidine	0	634.6526918	73.90020767	0	0	0	569.2845703	1043.389722	0	47.79396596	1997.245682	148.617047	6284.709452	452.4212616	0	0
0.95_367.3318m/z	HMDB13625	Dihomo-gamma-Linolenoyl ethanolamide	0	0	0	0	0	0	0	0	24778.72487	0	0	0	0	350.3296355	1550.844389	0
0.95_427.3571m/z	HMDB12167	4alpha-formyl-4beta-methyl-5alpha-cholesta-8,24-dien-3beta-ol	2521.148618	1917.590665	20317.01754	18306.79527	13126.10773	2171.223113	0	8881.417622	2739.775049	0	0	0	0	1202.876323	0	0
0.95_488.3380m/z	HMDB35113	17,23-Epoxy-29-hydroxy-27-norlanost-8-ene-3,15,24-trione	0	0	341.9911714	0	1076.996857	431.1855878	320.8291208	0.954434615	248.088045	450.6278741	167.3402384	105.5504212	65.66633297	8205.006725	327.9755721	0
0.95_585.2699m/z	HMDB00054	Bilirubin	0	1224.494656	0	1468.925453	0	0	4039.859275	701864.5399	28303.57361	16384.60306	661843.951	611786.7389	22722.83366	108092.8666	178501.1772	11177.43669
0.95_608.4150m/z	HMDB37956	(24R)-5b,8b-Epidioxyergosta-6,22E-dien-3b-ol 3-glucoside	0	0	0	0	0	0	0	11380.46996	0	10262.07106	204582.4141	9982.980834	0	0	0	6590.922719
0.98_109.0732m/z	HMDB14730	Piperazine	0	0	0	0	0	0	0	0	0	0	864.5510957	0	0	0	0	0
0.98_109.0763m/z	HMDB35248	2,6-Dimethylpyrazine	22261.25724	114507.5788	75358.42888	41480.91578	3614.913014	19210.2156	45243.23856	37978.68822	117592.3066	31751.07289	959226.5461	113137.3234	14031.40995	40929.34335	6640.090807	5857.680752
0.98_130.1226m/z	HMDB31651	N-(3-Methylbutyl)acetamide	0	0	119.2008397	0	0	0	0	11921.49995	0	0	0	0	612.4139562	0	0	0
0.98_198.0762m/z	HMDB38336	2-Hydroxy-3-(3,4-dihydroxyphenyl)propanamide	3627.504224	4136.089097	12198.20162	7524.363165	4311.9412	826.4612879	4022.811409	300.5954618	0	16986.48562	11160.36628	930.8057617	9228.919941	0	0	2725.674532
0.98_227.1641m/z	HMDB40615	4,5-Dihydrovomifoliol	1362.754748	10124.28379	2696.501602	795.931984	988.1645558	205.6758389	685.5329797	2255.807777	0	764.8820725	895.6500896	18053.67166	7205.453201	1972.03704	0	888.9228874
0.98_280.1544m/z	HMDB31802	(±)-Metalaxyl	0	2375.435778	143.8119967	0	0	0	0	0	96.92849476	1750.185323	5526.139933	0	4878.799437	0	0	612.5452201
0.98_316.2118m/z	HMDB15643	Artemether	0	5243.531089	2977.438922	0	2829.700719	2498.662996	1264.117732	19107.4083	452.9982839	4302.296402	14962.88439	4927.133539	5637.673958	1708.387484	2018.473738	2011.272043
0.98_328.2845m/z	HMDB13246	Margaroylglycine	0	0	0	0	632.6969983	0	0	1461.885241	19728.65027	0	0	0	6781.740556	3613.894443	0	0
0.98_445.3677m/z	HMDB33633	(3beta,5alpha,6beta,22E,24R)-23-Methylergosta-7,22-diene-3,5,6-triol	2045.401753	3572.04033	11188.32559	8612.994619	8542.384082	0	0	8772.375566	2612.239979	0	0	0	0	3213.064728	0	0
0.98_464.2640m/z	HMDB37037	Glycinoeclepin A	0	0	0	0	53.12167929	0	44.24295776	0	0	262.8220184	69.35955102	186.6428506	50.69442792	25.89911813	0	0
0.98_498.3795m/z	HMDB34081	Brassinolide	0	1018.214975	501.5423486	0	8801.999377	103.4397158	0	1021.613758	1526.760347	0	0	0	878.9882687	0	0	0
0.98_517.3911m/z	HMDB34645	22-Acetylpriverogenin B	0	0	0	0	2309.165262	648.1770987	0	0	0	0	0	0	0	0	0	0
0.98_535.2704m/z	HMDB31150	Pyrophaeophorbide a	0	0	802.3045896	3248.553598	0	0	0	0	0	0	0	5888.132496	0	0	0	0
1.00_115.0756m/z	HMDB10719	trans-Hex-2-enoic acid	10779.71699	345.3448867	11207.01824	6190.720169	621.8916102	1189.47753	630.0468846	852.2358908	773.8102392	2577.40095	1558.906806	1955.141192	5150.590569	2399.080942	2381.035844	1370.906631
1.00_123.0918m/z	HMDB41568	2-Ethyl-5-methylpyrazine, 9CI, 8CI	12275.08194	210165.2514	39507.33116	12225.79855	6939.506967	9931.823691	11876.59937	43331.86285	14559.81608	8452.692823	70245.79246	25323.92037	10896.20886	40289.96622	7771.04353	2318.692705
1.00_264.1593m/z	HMDB32305	N-(Heptan-4-yl)benzo[d][1,3]dioxole-5-carboxamide	0	212.3113028	1051.037511	3.450037286	305.2351744	1.486207785	0	687.2166185	420.9139129	1524.788366	3473.578765	349.0834874	36562.54222	32915.09174	0	0
1.00_276.1809m/z	HMDB13131	Hydroxyhexanoycarnitine	0	0	0	0	0	0	507.6490972	0	0	300.0887222	249.7484081	0	1179.355221	0	0	0
1.00_298.1437m/z	HMDB38649	(±)-Clausenamide	0	0	29.18333449	250722.3195	0	0	0	7520.903854	0	230.6146987	305.0147825	9020.833719	278.8155822	171.3935854	17.30942337	0
1.00_303.2165m/z	HMDB37831	xi-8-Hydroxyhexadecanedioic acid	1997.732192	2406.262609	4558.803771	1647.106195	10798.28782	533.4229631	1937.577361	2787.356409	0	1104.403628	4305.167288	0	951.4687995	2452.868107	1.723595478	0
1.00_314.1960m/z	HMDB39376	Methyl dihydrophaseate	0	471.5053823	1290.599563	0	0	0	0	723.3847305	0	522.8066218	7037.449007	332.8963931	1313.65281	294.1492762	0	0
1.00_339.0831m/z	HMDB30111	Homoferreirin	0	0	0	0	0	0	0	0	0	0	0	0	90215.50976	0	0	0
1.00_345.1806m/z	HMDB15399	Arformoterol	0	1184.524908	2589.704016	954.2991817	0	0	3155.1781	0	6976.521811	8287.782316	134487.2758	64451.2659	39864.66793	339.5839788	380.1706626	7755.922372
1.00_364.1392m/z	HMDB37250	Muscomin	0	749.6459753	2102.24231	13312.03168	0	0	0	1298.42071	0	0	8031.46396	4887.963364	0	0	0	0
1.00_405.1543m/z	HMDB37313	Citromitin	979.101211	10396.22717	1191.636107	14304.81021	15758.22472	9195.333596	0	124.7950405	0	0	0	0	0	0	0	0
1.00_412.2837m/z	HMDB15648	Fesoterodine	0	287.0759775	17.45083825	137.7958332	842.7129838	42.51119525	104.9390071	2.923722424	1174.313567	759.9694224	1093.882998	17.01709943	159.8789278	1890.670713	0	0
1.02_103.0756m/z	HMDB39799	Tetrahydro-2-methyl-3-furanol	0	603.6550896	176.7346609	127.5924265	0	1185.820933	0	481.7313729	80.57463988	789.2514444	696.8180945	431.7141121	1362.480556	172.7555316	0	899.9122329
1.02_179.1180m/z	HMDB01497	Nicotine-1'-N-oxide	0	175.7861904	46554.81932	0	0	0	0	0	0	0	562.8227809	0	235.5675512	0	0	0
1.02_198.0585m/z	HMDB33179	N-(4-hydroxyphenyl)ethoxycarbothioamide	2096.362151	1847.389086	4318.136205	18994.30163	0	3866.553864	0	0	0	326.7115695	0	6628.38741	1102.43974	5209.426767	0	0
1.02_265.0970m/z	HMDB30327	Perlolyrine	872.7980449	17226.57697	13854.86151	11219.01803	576.0846092	1183.27768	177.7372123	102969.1194	8173.265362	2917.613349	20413.63941	130651.2572	2205.377333	0	1504.942994	2241.682851
1.02_272.2582m/z	HMDB03229	Palmitoleic acid	542.1753102	16096.37015	8200.740862	554.1891164	1604.257503	1292.213701	504.8648511	31243.93106	2853.278471	0	919.2640841	7412.228437	2416.835464	4940.033859	8058.611023	0
1.02_285.1328m/z	HMDB29819	2-Phenylethyl beta-D-glucopyranoside	347.8247553	1474.541968	2554.259193	8542.749369	1045.865182	478.6075452	0	818.824076	0	0	9065.102177	1874.821603	5295.568616	315.6655683	0.010679911	370.6302965
1.02_303.0493m/z	HMDB05794	Quercetin	0	0	0	0	0	0	0	73105.58777	0	0	0	4502.590423	0	251.2291043	0	0
1.02_371.2063m/z	HMDB36822	(3S,7E,9S)-9-Hydroxy-4,7-megastigmadien-3-one 9-glucoside	0	0	0	344.7781111	1239.855452	0	2918.314478	902.5915423	206.1063129	11802.52364	16893.72552	641.5412778	6593.607327	3275.206579	0	482.4271521
1.02_466.3159m/z	HMDB32596	Sodium glycocholate	0	911.9210916	1603.052153	0	4877.715606	0	0	43.55841814	0	0	1342.696077	0	718.8716112	0	0	0
1.02_467.3842m/z	HMDB39752	3beta-Cycloartane-3,25-diol	68901.97852	502356.2776	193895.7119	62399.15031	198402.742	49346.35255	14966.35186	1920042.607	62403.85767	13744.58926	77082.06075	252359.5367	36339.05866	46691.95388	48527.43926	10519.6991
1.02_511.2342m/z	HMDB00579	Deuteroporphyrin IX	49846.33184	0	102309.256	95379.14535	983.5847676	0	653.3331909	0	0	0	0	0	0	0	0	0
1.02_593.3332m/z	HMDB01898	Mesobilirubinogen	7459704.138	103443924.5	9807767.901	4935308.817	71258101.74	115260637.3	129848811.6	0	54367249.22	58532210.72	37432891.08	21799854.3	63969353.16	11859712.2	79011394.66	48372426.8
1.05_130.0500m/z	HMDB01843	N-Acryloylglycine	0	15677.17629	0	0	0	803.4871455	195.8864555	2048.033458	1444.047606	134.1294204	477.9380427	0	287.8035002	4223.108863	821.3668356	0
1.05_144.0478m/z	HMDB38439	(-)-5-(2-Propenyl)-2-oxazolidinethione	340861.2475	374127.6503	1071306.922	695488.2353	55107.00868	122660.4132	90598.7925	9477.862552	339627.8441	23165.45354	177630.4245	15577.58056	143581.724	12426.95887	6902.69747	4054.258768
1.05_178.0863m/z	HMDB12490	1,2-Dehydrosalsolinol	948.5932527	132518.5815	14797.08977	16208.95826	1262.988576	8859.675209	1394.319092	10708.79289	2992.530744	6361.852893	35050.82638	13345.79466	11372.29489	6077.606601	17237.00442	121.4821119
1.05_201.0758m/z	HMDB33091	(Z)-3-(1-Formyl-1-propenyl)pentanedioic acid	3905.312466	16204.85332	8856.63236	808.1517593	0	0	604.8841584	0	72.58216078	176.9560996	608.0686191	0	16075.86306	0	0	0
1.05_227.0915m/z	HMDB35830	Genipin	0	1883.246111	768.2911101	3317.342879	0	164.2507519	141.2356796	7840.84347	4572.761433	182.1273273	3514.63728	1369.919269	0	0	14760.55265	0
1.05_235.2055m/z	HMDB40179	2,6-Di-tert-butyl-4-ethylphenol	242.9300128	9554.068244	2793.243799	163.3502029	1241.03237	0	0	18368.08743	87.41819233	0	2321.94582	5748.801524	1556.278271	192.8956377	2471.770106	0
1.05_238.1439m/z	HMDB40424	Ethyl 2-benzylacetoacetate	151.3730488	1401.866027	6684.446341	0	298.8248855	0	0	928.479004	0	596.9424521	2262.109941	1760.476602	2184.442841	0	204.2856976	0
1.05_240.1595m/z	HMDB41935	moprolol	1140.281934	19210.44243	7881.161975	704.6806562	4.407950034	1245.053233	2309.703395	58965.48389	806.0082988	13209.00987	25741.58244	29687.18696	17211.02749	698.1455345	10112.80269	2691.291141
1.05_263.1277m/z	HMDB35596	Armexifolin	0	5.134712231	9.782297606	19.36947601	14.73684188	4.282321082	291.2457275	293.6761192	0	2.015972695	112.4282019	6.848564779	4.800487442	0	320.2661386	0
1.05_267.1227m/z	HMDB40891	3',4',5'-Trimethoxycinnamyl alcohol acetate	1474.386576	8015.742719	1951.064504	19378.01224	7387.037253	1715.53893	4362.019612	2181.937644	1263.206063	1758.877411	20481.09241	11080.46078	13661.78388	9505.116251	5547.502219	17115.39017
1.05_292.1544m/z	HMDB30178	(S)-Edulinine	0	0	672.0552921	13170.94644	0	0	0	1523.47175	0	0	4850.456284	362.036548	207.7387853	0	0	0
1.05_307.2376m/z	HMDB14783	Dyclonine	0	13801.43811	4856.212602	0	0	0	0	65728.43811	243.8640719	0	2828.093326	10223.85736	224.8686223	0	4832.412423	0
1.05_318.1336m/z	HMDB30341	Piplartine	236.0466153	0	743.0062864	1052.026382	2076.073552	1459.937622	344.0446548	27407.94276	0	21193.39942	61587.54983	39904.10976	1025.715826	0	0	0
1.05_427.0995m/z	HMDB41711	cis-Resveratrol 3-O-glucuronide	0	0	0	0	0	0	0	0	0	0	0	172174.3279	0	21836.73282	0	0
1.05_547.3045m/z	HMDB02497	Glycochenodeoxycholate-3-sulfate	1207.81533	208.3355268	1449.528275	284.1095629	1689.884306	745.8776391	473.2983708	0	254.3347764	0	0	3607.593828	0.315747291	0	0	0
1.05_567.2963m/z	HMDB02379	Mesoporphyrin IX	52173.03427	0	304138.8826	0	0	0	0	0	0	0	0	0	502.4987649	0	0	0
1.05_83.0858m/z	HMDB31544	3-Methylcyclopentene	141.6594983	297.3157384	329.2129723	48.03563424	0	0	0	1241.643575	45.41188573	45.05685589	266.0603012	156.0566576	243.8721814	36.30494726	34.28461305	0
1.06_130.0323m/z	HMDB33561	2-Acetyl-4,5-dihydrothiazole	132.4763082	10417.74842	1677.87461	654.9516119	0	0	0	0	0	0	0	0	216.4088027	0	0	0
1.06_167.0703m/z	HMDB29665	Ethyl vanillin	0	0	69.92233398	0	0	0	0	4656.832951	0	131.9562893	9575.849211	0	273.7231333	67.86305356	0	0
1.06_195.0878m/z	HMDB37295	3-[(2-Mercapto-1-methylpropyl)thio]-2-butanol	471.6555117	67.59080112	168.0394737	6578.376242	10162.18072	15878.15775	2316.313728	0	175.3741034	22709.87543	25039.9743	12416.04143	489422.8138	0	1339.788414	33806.27785
1.06_212.1644m/z	HMDB41497	(S)-Neolyratyl acetate	810.2810863	21073.89626	7710.829828	2696.956973	5790.486613	14591.58304	5853.235043	45537.90826	3552.464038	9558.065228	22820.67655	31053.48836	12784.82868	7215.310965	14786.85035	2951.717614
1.06_218.0483m/z	HMDB06409	Tyramine-O-sulfate	1974.755306	0	616.7777717	0	0	10258.66166	6429.3175	0	0	0	0	0	0	0	0	0
1.06_231.1591m/z	HMDB41614	Dipropyl hexanedioate	2885.512416	6966.543659	3217.215954	10516.33898	16786.84269	10524.08224	22140.91123	1126.566699	1038.476013	3412.202228	2940.874119	6006.07981	3007.495847	0	154.5679844	0
1.06_276.1231m/z	HMDB33345	(±)-Ribaline	909.1602454	2118.616346	5359.454875	7082.07555	9103.556266	6905.174259	5330.279755	3574.520027	0	3377.024142	74982.67706	248.5717521	3789.059477	352.9592181	188.9900094	0
1.06_394.3313m/z	HMDB00717	Isolithocholic acid	0	0	0	532.1543476	0	0	0	0	93991.64003	0	69226.35581	1104.367642	29660.98067	0	4513.925609	0
1.06_471.1260m/z	HMDB37509	Chalconosakuranetin	0	0	0	0	0	0	0	1263.740099	0	0	80108.41296	35819.52589	0	28150.0777	0	0
1.06_482.2749m/z	HMDB10348	Dehydroepiandrosterone 3-glucuronide	0	0	0	0	0	0	0	0	7.96805239	0	616.8938044	0	16730.81393	2906.26719	1685.930691	0
1.06_563.2651m/z	HMDB00241	Protoporphyrin IX	31920.17921	0	34658.73309	7948.003105	0	0	3603.454861	20654.21517	226503.2493	52833.03758	45775.00092	679934.7941	18200.88334	1.280979499	209909.6926	185003.3327
1.08_113.0348m/z	HMDB00300	Uracil	4759.907193	15580.06342	14509.80818	6120.677969	67.1756327	2765.60516	3253.442303	2864.435567	4183.780746	5816.005972	13285.00646	1381.330206	3080.596909	2107.578728	0	6606.967671
1.08_166.0500m/z	HMDB38318	(R)-2-Hydroxy-2H-1,4-benzoxazin-3(4H)-one	1518.361464	11375.70119	10752.71855	8443.66859	329.8526758	5779.584962	3993.722453	5923.537723	2384.208551	4909.589245	8772.754303	7222.012831	10770.61035	3787.405893	3424.996378	215.7815048
1.08_205.0707m/z	HMDB41031	3,5,6-Trihydroxy-5-(hydroxymethyl)-2-methoxy-2-cyclohexen-1-one	0	0	0	0	0	0	0	0	0	0	46898.0427	225.2516248	677.6519153	0	0	0
1.08_213.0951m/z	HMDB37153	S-2,5-Dimethyl-3-furanyl 3-methylbutanethioate	270.9589391	0	0	0	0	0	0	0	0	0	0	0	0	0	0	0
1.08_220.1179m/z	HMDB00210	Pantothenic acid	4032.453328	33358.81197	12290.74685	0	1720.370749	190.0229085	1683.778124	0	730.7743224	0	8939.53737	0	7938.820074	0	366.286107	251.5455821
1.08_226.1801m/z	HMDB41636	(3R,8E)-3-Hydroxy-5,8-megastigmadien-7-one	524.5204186	8719.694118	754.5954064	1243.505883	0	104236.818	2238.958422	12700.23583	3264.681468	5431.077742	15980.62191	26034.18777	12520.13032	5225.768991	11076.00284	2209.106468
1.08_228.0977m/z	HMDB00014	Deoxycytidine	11106.9968	4123.645978	3680.771941	2807.132804	0	0	240.0174327	0	0	173.6730271	95.06808558	0	0	0	0	371.5986356
1.08_244.2269m/z	HMDB30921	(R)-14-Methyloxacyclotetradecan-2-one	0	10860.5385	4119.45348	0	965.2341599	1219.074961	249.220665	29574.98566	288.5860859	0	1581.196737	7674.323253	733.2690023	0	8057.713292	0
1.08_264.1077m/z	HMDB00027	Tetrahydrobiopterin	0	0	0	0	0	172.3334723	0	0	0	0	0	0	0	0	0	0
1.08_289.1551m/z	HMDB37554	(±)-Rollipyrrole	36.96567925	551454.1929	1062.033766	38660.78538	14021.53025	6216.526292	2835.302096	46380.22869	2228.857682	5115.053952	36247.67374	220524.453	37653.03737	24178.43384	8022.686696	2468.196375
1.08_330.1695m/z	HMDB03601	(S)-Reticuline	0	715.4786654	0	373.0252395	0	0	273.8988242	37141.11245	0	1117.55732	8385.985126	63789.7138	0	0	6561.802884	0
1.08_350.1230m/z	HMDB14258	R-138727	320.9149386	1849.700759	2439.717263	305.1025477	0	338.2065816	353.1080002	13618.76146	1895.903941	3211.717213	7856.869836	91293.33298	863.8489893	0	4692.664209	1372.375704
1.08_357.2786m/z	HMDB02007	Tetracosahexaenoic acid	0	632152.836	7434.527673	246515.1596	449593.4123	524708.5409	363402.2668	9140307.436	934811.8447	722879.5571	706883.7662	6862322.227	1155979.933	2487636.197	4505753.36	711229.0835
1.08_371.2577m/z	HMDB15033	Rimexolone	10032.30248	68297.52602	35734.01768	27551.63341	72108.49555	34536.19271	53908.06136	1138541.714	209464.0043	298329.8824	487170.201	659037.3945	67182.70554	711130.0016	322348.9644	53253.2999
1.08_402.1476m/z	HMDB39505	2-(Arabinosylamino)-3-(glucosylamino)propanenitrile	0	0	0	255.4753551	0	0	0	0	0	25046.05798	1907.190065	0	0	0	0	0
1.08_422.2897m/z	HMDB14372	Lovastatin	1601.577798	57.46189006	2161.067363	8.504374601	235.141129	0	67.40553499	0	1947.868497	1839.64385	17597.27573	19299.94108	1253.373122	9851.752966	0	5.785209273
1.08_472.3620m/z	HMDB02157	27-Norcholestanehexol	402.5305604	14926.29327	13215.19402	8702.593362	1598.882466	1884.834298	270.2217302	85019.17362	851.8986422	600.5777281	1081.585928	8090.527956	10240.25308	13959.99703	11372.01241	0
1.08_88.0761m/z	HMDB33870	Butyramide	2329.603066	36294.9732	13975.69766	10340.53548	332.3108663	1182.902385	3256.940406	12445.91109	693.1224325	11899.64336	47955.36284	8153.72991	19927.08721	2383.72889	4968.936173	15299.67196
1.10_132.0808m/z	HMDB34236	Benzenepropanenitrile	0	4796.275126	0	195.2064664	0	0	0	0	0	0	89.4488087	0	134.4850288	0	0	0
1.10_182.0925m/z	HMDB42006	ricinine	0	314.2855127	2803.158344	466.6005175	0	0	228.9132841	0	0	7849.326858	0	1563.791245	0	0	0	0
1.10_190.0170m/z	HMDB04823	Lanthionine ketimine	0	0	0	0	0	0	9133.481432	0	0	0	0	0	0	0	0	0
1.10_192.0656m/z	HMDB00763	5-Hydroxyindoleacetic acid	5847.576782	49047.64348	7647.096514	33581.01989	24286.02418	13333.57981	21533.70907	6266.167453	387.8814847	470.6025817	27874.79083	5720.864862	42194.0296	255.555653	112.3516478	0
1.10_202.0431m/z	HMDB14868	Thiabendazole	122.4908819	0	0	0	7391.737087	0	735.6111909	3410.232468	0	34868.53701	488.892101	3708.6013	255.2521148	1937.131409	0	32341.94656
1.10_208.0605m/z	HMDB00978	4-(2-Aminophenyl)-2,4-dioxobutanoic acid	41251.48243	398201.6847	4942.206053	90686.40306	287913.2502	156018.3061	512826.5476	113723.2368	8643.925947	1958.680572	226912.5416	28451.77422	43389.73671	1191.448872	13202.97005	149992.0235
1.10_210.0761m/z	HMDB00735	Hydroxyphenylacetylglycine	1066.433544	8536.723944	5366.904019	802.4112618	206.9657937	315.6701143	0	3502.977931	0	4599.594932	16004.06015	0	3879.455718	0	1135.340453	229.5593853
1.10_222.1488m/z	HMDB30305	Dioscorine	6944.610757	36263.87064	20223.82097	9167.054979	3876.620781	26466.6667	118120.3955	9234.840678	155939.1861	57665.57158	221472.7023	28518.74074	81822.63206	46438.89279	14655.27594	3141.670997
1.10_226.1437m/z	HMDB15009	Terbutaline	10043.39533	91860.36561	46721.18451	18555.18006	26278.87575	17223.60549	21690.25933	196345.1846	12733.97023	43902.43795	115413.8641	80525.23034	58204.15762	10572.67329	51730.07138	18381.82419
1.10_233.1020m/z	HMDB31643	Ethyl pyruvate	1986.923852	139.0248384	191.9866872	225.2158702	658.2829547	16.80809331	4.014641736	1558.678719	0	376.549697	1249716.219	43178.91188	0	913.9330673	50.06851292	834.5086195
1.10_243.0862m/z	HMDB39136	Elenaic acid	0	297.2757499	578.8830338	0	0	0	0	0	0	0	630.7564013	0	0	0	0	0
1.10_244.1906m/z	HMDB13286	N-Undecanoylglycine	142.9002586	7238.547561	5333.079201	6536.747082	329.469503	2236.73176	3034.549837	25019.83685	555.1802636	8872.742556	27561.48926	5624.035008	20741.98627	6868.894293	19274.1826	944.3671388
1.10_306.1006m/z	HMDB41818	7-aminoflunitrazepam	1734.281065	0	8610.736435	0	5222.567986	0	0	3199.34573	8395.158354	6315.088587	1391.039779	49035.07938	66210.32617	0	141.5873431	73596.34207
1.10_315.1337m/z	HMDB38723	(S)-Annocherine A	2416.612056	23568.82483	2846.875823	3804.020834	5035.562424	3378.186601	9655.080875	80117.05741	8529.050182	26047.39917	89083.26079	197149.2219	13183.22664	27186.73936	42530.2747	11634.29728
1.10_320.1487m/z	HMDB33996	2',7-Dihydroxy-4',6-dimethoxyisoflavan	0	31064.67566	2334.191859	6989.997632	3754.793131	2559.332117	6343.820716	494580.2495	1091.894546	42044.20604	60734.06341	57144.61281	9714.982088	1310.365903	23449.62346	7362.122872
1.10_320.2579m/z	HMDB38687	(ent-15beta,16beta)-15,16-Epoxy-3-kauranone	0	2485.937005	0	0	1226.919943	10258.71861	0	33696.64008	61236.3782	2267.819875	1847.515666	39664.69901	22109.26668	16086.06203	18507.00745	0
1.10_330.2274m/z	HMDB13202	6-Keto-decanoylcarnitine	0	5142.45981	4754.383121	0	0	626.7267898	274.2384949	17833.80581	0	3556.630321	7352.73247	5290.982326	3830.024903	0	2845.365587	0
1.10_330.2405n	HMDB04708	9,12,13-TriHOME	5315.433494	85870.16013	15850.45397	29343.86003	29213.95686	63338.38802	54984.74234	80131.26589	74368.84294	50070.18114	53079.29284	116984.0384	214848.9958	75353.31073	61811.45011	14881.19724
1.10_338.2686m/z	HMDB12567	13-HETE	1605.66203	64425.83741	8575.531769	5814.107229	28998.45682	166080.4423	5804.783031	456361.0762	510431.5665	35353.48922	54727.05481	374720.6012	149453.6703	158284.3152	232918.8516	18842.1974
1.10_517.2436m/z	HMDB30005	Austalide A	0	0	0	0	33477.3594	569.2635436	116309.4612	0	0	0	1656.195672	0	0	0	0	0
1.10_97.0288m/z	HMDB32914	2-Furancarboxaldehyde	0	0	0	0	0	0	0	0	0	0	19742.55241	185.6098375	0	0	175.4634372	0
1.12_118.0687m/z	HMDB33564	2,3-Dihydro-2-methylthiophene	251.6508698	0	1417.971519	0	0	0	0	0	6046.749237	0	10.01562222	0	1257.372834	0	0	2052.190439
1.12_125.0711m/z	HMDB04181	Methylimidazole acetaldehyde	7408.081553	23986.44211	36833.71216	11196.24787	3726.591224	10286.32466	19956.87407	2471.769215	9405.665838	61517.85774	65369.95354	7080.807194	14394.13553	5362.099724	4710.651583	16243.67959
1.12_160.0757m/z	HMDB01190	Indoleacetaldehyde	0	13122.58428	214.5503873	427.4338424	184.4334854	2464.737957	847.2126105	10243.71791	8013.34464	5088.763078	14872.89539	18507.28226	9670.870878	5501.073846	9473.834899	616.2618005
1.12_166.1227m/z	HMDB15451	Ephedrine	0	6365.095023	876.431322	1848.411171	0	598.5349106	210.463623	5482.570495	1852.780389	1687.525856	1156.592281	5012.988039	3379.126719	796.7233363	3968.429948	0
1.12_190.0994n	HMDB32027	3-(2-Methylpropylidene)-3alpha,4-dihydro-1(3H)-isobenzofuranone	6722.22904	3374.096179	20574.68165	28190.56482	6737.026813	7451.939212	3487.87735	6944.488665	2709.748964	10437.51868	27935.29768	7419.705699	17319.98623	661.5277738	7969.005221	332.5005503
1.12_195.1130m/z	HMDB41440	Laccarin	5574.693097	88238.7618	13662.2576	7086.540494	2690.654077	3853.298101	23401.17678	2009.811097	5188.016358	8486.437917	35618.9884	4248.452643	3814.191304	9840.945724	4441.293427	0
1.12_219.1129m/z	HMDB14673	Mephenytoin	146.5170187	87508.45674	6930.664682	1593.384811	826.8654822	1380.550277	2224.347372	238.218214	94.51108276	2872.762294	2870.832877	1752.843968	2263.580875	3149.285929	1171.951358	0
1.12_230.1750m/z	HMDB13267	N-Decanoylglycine	3344.855441	30279.69355	10822.93446	10274.63385	2293.513754	5734.890343	4843.184006	50812.64254	6470.409865	10976.49553	31548.99082	22784.51451	87608.42966	41310.72563	26219.56697	6100.459321
1.12_236.0918m/z	HMDB32776	3-Oxo-carbofuran	18027.89396	116333.8756	29184.59872	53051.1944	30581.08996	35711.68177	31354.76717	26372.90536	11777.65571	51533.70729	189973.1123	88315.38614	27778.65731	7870.255328	22659.31006	16051.38878
1.12_237.0871m/z	HMDB01200	N'-Formylkynurenine	216.4682653	1622.548592	1439.239807	1020.568307	453.8771116	3609.947286	0	0	2551.091681	8785.716336	14112.17804	261.334897	4709.75888	120.6808199	0	0
1.12_237.1848m/z	HMDB37906	Hernandulcin	14971.7299	33336.00013	6963.568481	4254.540741	6314.653137	26673.26668	9531.508853	95832.27851	39421.51038	3467.092589	17200.47885	28191.06586	37524.74659	13249.61966	27026.92004	0
1.12_241.1907m/z	HMDB30268	Dumetorine	0	0	0	0	0	0	0	14084.5449	0	0	0	0	0	0	0	0
1.12_245.1285m/z	HMDB14437	Etomidate	0	827.3187818	310.7925695	0	0	0	0	0	0	0	24121.80463	0	0	250.071709	219.228133	0
1.12_286.2375m/z	HMDB13250	Myristoylglycine	15419.98403	135311.4914	48814.55969	16938.921	42569.37462	29547.21624	33459.0531	372160.5075	110034.7329	52137.95732	125163.8634	185319.5334	93862.64277	53320.01215	91153.44629	45142.40783
1.12_288.1231m/z	HMDB12486	(R,S)-Norlaudanosoline	0	0	0	380.9171016	0	0	0	0	0	0	24358.17799	716.7619301	0	0	0	0
1.12_303.0496m/z	HMDB05794	Quercetin	0	0	0	0	0	0	0	76446.93027	0	0	0	0	0	0	199.2249603	0
1.12_306.1333m/z	HMDB31929	Zanthodioline	0	894.6989181	1635.634734	0	0	0	1179.055443	23473.41102	0	6128.164018	31596.87939	17501.04763	1456.413332	0	0	0
1.12_324.2167m/z	HMDB29391	N-Jasmonoylisoleucine	929.0617029	37681.16221	11973.64574	7213.078982	7688.446378	7003.233366	8629.271695	110121.1299	7994.45288	19756.55404	45664.8664	50713.64138	26058.4014	6873.300358	36861.47218	5137.595622
1.12_332.1493m/z	HMDB37086	5,8-Dimethoxychalepensin	0	774.8111916	396.8052682	362.2549466	0	253.4465671	0	2224.293868	404.6940379	1454.902368	37186.49548	2108.634973	152.0506755	0	160.0543705	3218.809181
1.12_333.2634m/z	HMDB34295	Floionolic acid	62322.47565	38725.89544	33138.52326	176889.8123	1553.316239	12236.76426	33731.18894	87145.79037	4233.81421	5747.246935	5908.278786	47979.78509	132885.6036	3631.628773	9647.579256	1044.675793
1.12_334.1646m/z	HMDB38324	Verimol A	0	2616.724055	165.7926752	299.3451604	715.09176	387.8167563	3684.106481	0	231.5258606	776.5376092	23350.77404	88.21901458	497.4084667	0	83212.32532	0
1.12_382.3313m/z	HMDB32093	4-Hydroxy-3-(16-methylheptadecyl)-2H-pyran-2-one	0	0	0	603.910492	0	0	0	0	27153.40179	0	18019.42699	0	7164.816259	0	0	0
1.12_386.3262m/z	HMDB38073	Octadecyl fumarate	0	0	0	2006.551357	0	322.1286227	21393.45929	506.7060903	537075.1385	9737.806497	33985.98755	1810.207625	49727.33445	14666.26484	8745.174407	1213.53906
1.12_408.1650m/z	HMDB30565	(Z)-Resveratrol 4'-glucoside	114569.4667	310709.7062	70805.08837	159324.6905	219767.7315	144263.804	148872.6211	1496.214932	4258.839727	4785.13087	3779.266057	287949.2496	89895.38983	16620.09866	26533.67215	40809.9138
1.12_412.3209m/z	HMDB38506	7,8-Dehydro-beta-micropteroxanthin	19674.09256	0	141084.4584	37447.83026	0	39052.48626	101.7479924	2749.029394	112823.5648	0	3.347289584	1.437625622	25.90483026	0	0	0
1.12_417.3362m/z	HMDB01420	25,26-dihydroxyvitamin D	0	27352.4009	3840.610854	8948.558341	570.7297457	3524.781698	833.734108	3826.038524	1867.80255	0	0	0	1626.512553	20130.90045	5038.935864	0
1.12_481.1333m/z	HMDB15483	Cefepime	0	0	0	0	0	0	0	115377.6872	0	0	0	0	0	0	0	0
1.12_514.2131m/z	HMDB36593	Validamycin B	0	0	0	0	0	0	0	708.6952665	0	0	669604.3594	0	0	0	0	0
1.12_579.2703m/z	HMDB15221	Deserpidine	0	2428.540016	0	73003.87536	193699.6627	54864.94103	37834.66445	0	0	0	0	0	0	0	0	27945.1092
1.12_595.3496m/z	HMDB04159	L-Urobilin	55294815.85	47281020.19	20718078.51	26178188.42	68600947.45	47112470.14	8458316.959	1268.099885	3507327.695	4225760.632	2326858.434	1331995.348	4418942.131	739230.1586	5116517.304	3523227.898
1.12_96.0423m/z	HMDB01888	N,N-Dimethylformamide	12.88758479	887.2491713	4.120047367	328.6629744	128.7130525	70.71446425	28.48900503	0	0	0.112066134	787.5893525	11.59033954	29.2013927	0	0.213943398	67.05501247
1.15_132.0479m/z	HMDB39798	5-Methyl-3-furanthiol	0	239.9586101	0	0	0	0	339.4252773	0	4852.465951	367.2063275	14982.77023	5128.771629	1433.140117	2629.408893	35336.88813	2806.52741
1.15_140.1070m/z	HMDB38792	5-Pentyloxazole	17945.10764	83280.59485	609619.649	503086.4253	82644.02872	114418.9466	84574.21944	9327.794161	41109.22562	44609.02213	45692.30829	14159.14487	111026.3423	10246.42795	15666.71776	20794.63977
1.15_165.1273m/z	HMDB31311	Benzyl butyl ether	0	1617.613486	0	106.5198831	126.6761856	83.8637162	696.9349085	2817.297103	144.1818068	133.1946826	669.5668902	941.5165111	234.0247682	78.60984717	795.4377504	0
1.15_180.0476m/z	HMDB32581	1-(Isothiocyanatomethyl)-4-methoxybenzene	0	0	0	0	0	0	0	0	0	19461.61897	0	35205.92875	0	3072.356496	0	0
1.15_181.0971m/z	HMDB32565	(4-Ethoxyphenyl)urea	6982.0354	133514.0045	16613.49112	8926.143376	7676.97712	17830.1367	23528.11017	20438.52008	5401.175769	15428.70629	41590.06435	10586.67197	5416.411397	11386.98974	11366.08797	1362.855055
1.15_216.1594m/z	HMDB13279	N-Nonanoylglycine	21936.22184	225825.9792	57580.04983	32086.00225	25646.01887	46463.11952	37467.31495	262383.2088	52508.97924	46455.00824	136110.2475	123391.678	262129.8882	67009.42034	105192.8297	46090.01759
1.15_238.1073m/z	HMDB13067	Salsoline-1-carboxylate	111134.2142	58528.86332	43740.39284	25262.89943	124875.6104	22458.23617	26252.88556	44084.86203	5731.595082	44152.10895	212554.6435	18701.90846	15789.47625	192496.7812	3932.45262	16221.40743
1.15_246.1523m/z	HMDB59773	S-3-oxodecanoyl cysteamine	0	0	0	0	0	0	0	0	11274.63157	0	0	0	33371.83413	0	0	5986.08947
1.15_255.1949m/z	HMDB37197	Kessyl glycol	0	1120.355031	0	0	0	2948.054073	0	7464.576662	10705.06826	0	2958.454	3579.64393	8312.364684	1685.857532	5411.726998	0
1.15_285.0980m/z	HMDB11686	p-Cresol glucuronide	0	15971.39793	0	314.8588865	40827.89558	606.454474	15598.3317	297.1734476	140066.8866	295.1713062	824.8947678	1372.015195	347320.2928	8839.875227	10410.17081	1888.613795
1.15_304.1179m/z	HMDB34012	3,4-Dihydroxy-9-methoxypterocarpan	299.524103	18034.98297	2512.28867	989.0488148	890.7708455	312.9161187	2433.264767	0	17.7254441	5341.742136	65232.34198	2023.076163	9889.272616	1099.572296	611.1426496	3849.657304
1.15_313.2008m/z	HMDB15026	Granisetron	0	852.0790331	0	354.0756339	393.9730957	622.4643631	4235.474212	0	122.6729566	1061.771329	2109.460117	314.8118615	1918.126167	2536.421884	0	0
1.15_314.1961m/z	HMDB39376	Methyl dihydrophaseate	0	4721.315084	0	1210.390286	681.6953138	652.5611444	4130.147225	5051.843761	724.9152846	1498.182801	7961.707843	6861.818152	1572.581686	2099.555152	1114.850719	0
1.15_314.2326m/z	HMDB13205	9-Decenoylcarnitine	0	5494.751328	506.4510937	0	0	0	298.0694427	18923.93419	0	357.7718018	3824.17235	2650.543147	2510.723288	0	2587.478178	0
1.15_316.2116m/z	HMDB15643	Artemether	0	10653.07136	1855.424303	305.005356	3131.687961	1977.436425	4129.023931	22225.3452	310.967159	6252.448516	10445.61149	5780.284298	23981.325	756.5408941	6267.536034	4450.463293
1.15_319.1651m/z	HMDB29382	Genomorphine	57600.5279	434939.0048	25036.58266	73029.46034	40229.28208	45888.35293	180816.5604	0	51873.02798	17590.37773	92300.20337	15623.02271	67007.10913	34594.50913	26218.11732	59391.8874
1.15_348.1649m/z	HMDB33068	(±)-threo-1-(p-Hydroxyphenyl)propylene glycol 4'-glucoside	0	1696.468238	221.2972694	0	184.0384035	0	39363.62647	24537.32818	758.89072	16255.27208	100412.6393	120524.2197	24006.46378	9580.389367	106533.5974	39603.51524
1.15_362.0989m/z	HMDB33520	1-Hydroxyrutacridone epoxide	0	370.4992787	0	0	0	0	0	0	41524.38188	71438.44762	6634.953267	28400.20407	429.5320335	951821.7921	0	130641.2091
1.15_366.1586m/z	HMDB14359	Torasemide	0	777.8033873	235.9914913	267.933199	414.610453	0	0	0	14011.67049	0	2092.288443	0	0	681.5917691	3406.3602	0
1.15_422.1197m/z	HMDB33440	Narcotoline	0	0	0	0	0	0	0	0	0	1546.320399	0	0	0	114532.7888	0	13498.36155
1.15_534.3457m/z	HMDB15537	Probucol	0	15036.20545	0	0	4332.845419	1278.475532	1286.102983	53161.92577	2960.601167	3107.110136	2609.706742	28104.24093	23418.81737	29549.4035	36673.71186	170.973321
1.15_96.0448m/z	HMDB13751	2-hydroxypyridine	156736.711	729114.5666	228113.7248	472514.2131	341963.8145	269487.4072	132914.7986	41512.6789	23970.59083	59926.50655	688295.6094	165091.7084	43136.62595	28460.64267	59179.27975	15165.50549
1.16_145.0761m/z	HMDB33178	5-Methylquinoxaline	0	3934.076397	1129.14469	1030.401207	0	2023.336491	0	0	2419.999664	302.5887468	0	0	3392.955238	3854.990786	0	0
1.16_146.0602m/z	HMDB29737	1H-Indole-3-carboxaldehyde	1283.35792	38678.24147	2906.107483	1730773.215	10574.55893	8071.51295	3078.849725	3585.055094	1982.325842	407.2940524	18385.30347	4543.273763	28126.05414	7373.171004	7438.317956	1582.891582
1.16_167.0815m/z	HMDB04058	5,6-Dihydroxyindole	8930.540002	138310.402	28167.08333	21857.5403	16853.8855	17180.41558	27239.98756	18243.82454	8751.82159	24851.15538	299900.0128	16820.98321	16509.85231	12327.83967	13059.92931	337.4648094
1.16_182.1540m/z	HMDB32273	N-Ethyl trans-2-cis-6-nonadienamide	583.6953103	14973.10854	2177.300696	1059.139854	501.6167835	2463.42757	1141.679473	17805.5911	1237.098311	687.295458	3591.257825	6422.205959	2571.695587	5724.213084	9677.576537	0
1.16_209.1284m/z	HMDB15217	Pilocarpine	453.8289988	25444.02222	8181.191194	842.3153139	136.3624065	3555.87582	189978.6255	0	59618.54116	13894.21075	27184.21695	3381.613677	23032.57653	10037.95369	9464.005372	2585.461571
1.16_214.1437m/z	HMDB36226	2,6-Dimethoxy-4-propylphenol	40860.28068	170714.505	96968.34418	71542.36229	47543.91478	37715.73935	36880.0508	269206.117	15917.62665	70045.22528	127742.547	101922.9995	112651.6184	22495.10829	71046.69004	56444.61116
1.16_234.1334m/z	HMDB13125	Hydroxypropionylcarnitine	1232.665426	5034.406792	2670.798398	1465.519108	18798.27258	5137.576478	19180.88621	379.6485662	2067.842572	13827.90395	33944.45258	9952.066881	17486.6906	2666.161345	518.6713247	205.6887301
1.16_266.2112m/z	HMDB37719	2-Phenylethyl octanoate	1356.950272	39657.5163	9147.481912	3555.765728	12280.43244	8997.535308	15860.82302	80240.87093	9665.183712	28149.73235	39922.74819	106363.3648	15720.41631	11111.62105	60414.06938	15853.39072
1.16_274.0928m/z	HMDB30809	(2R,3S)-Piscidic acid	16.75050413	9.016477593	0	1.769969111	38.68756047	6.897623372	27.33292611	0	6.656006695	176.6461951	209.3917927	102935.5777	20.78169258	0	0	0
1.16_295.1441m/z	HMDB41061	Nigellidine	1173.444542	34464.78712	5207.144609	7970.785329	65082.21723	83184.11196	73425.46015	4.209739495	110500.5725	37381.34743	155181.8459	5849.590724	184598.7486	15098.56615	7163.75178	26371.8411
1.16_319.0673m/z	HMDB15512	Clotiazepam	0	0	0	0	24901.30266	0	793.050827	0	0	1534.969979	3828.785626	0	0	761.8967532	0	43960.18509
1.16_358.1214m/z	HMDB05031	Rosiglitazone	0	0	0	0	0	0	0	175.3964395	0	593.9630845	8819.750298	27361.99376	0	179349.8429	0	0
1.16_411.2780n	HMDB15648	Fesoterodine	1531.387958	25896.26394	1470.71047	4386.893298	53199.41793	37190.54744	102325.9106	94371.17769	50638.32231	33222.7157	146294.7911	9703.900627	48006.31262	17625.60422	9948.684219	4932.468431
1.18_144.0769m/z	HMDB29736	1H-Imidazole-1-acetic acid	0	3427.904824	0	0	0	0	0	0	0	0	0	0	0	0	0	0
1.18_160.0425m/z	HMDB29719	Methyl thiophene-2-carboxylate	3877.575174	3411.347905	2911.152439	657.7163179	0	499.441779	1292.677613	1970.49474	405.9340822	149.7448045	202.3939952	3176.437366	888.923043	2715.530329	627.9507207	0
1.18_186.1125m/z	HMDB06348	Pseudoecgonine	17818.71697	154688.7146	67777.95914	28624.39572	42948.27342	57799.07383	53941.92268	294887.2646	21313.22414	98957.39259	142630.495	106484.1842	117481.5185	20766.91373	80064.09269	65752.67704
1.18_202.1438m/z	HMDB59745	N-Acetylaminooctanoic acid	66851.19615	812919.4048	255670.3979	102430.0136	91228.41216	135802.5643	156230.3882	1255166.065	265183.3624	189110.8456	4385639.046	1420747.363	547886.782	128427.0651	1382981.843	496051.1043
1.18_237.1594m/z	HMDB14859	Procaine	0	429.3462445	599.8743721	0	2741.3473	2379.957202	7614.606682	0	45947.20238	915.0495306	298.547046	734.7851571	17793.39226	4291.923588	0	0
1.18_293.1353m/z	HMDB28887	Histidinyl-Histidine	0	610.7712516	0	0	9620.528591	0	5184.524757	0	0	0	0	0	0	0	0	0
1.18_295.2015m/z	HMDB14945	Proparacaine	0	0	0	0	0	0	0	12905.70742	15666.58487	0	0	0	75976.96251	8178.667658	0	0
1.18_300.2167m/z	HMDB33630	Lactapiperanol C	0	4840.335689	167.2890863	0	0	1429.310942	371.2691794	11204.62354	517.2927451	652.6804105	4840.602862	2230.694458	5980.757609	0	3591.397176	0
1.18_301.0748m/z	HMDB14376	Temazepam	0	0	23.12924515	0	14106786.12	0	2868993.918	2581129.318	99159.91698	11202725.49	13332922.99	6028515.06	0.191614415	2291566.231	2692.058715	33040670.23
1.18_303.0719m/z	HMDB60017	Pyrogallol-2-O-glucuronide	0	0	0	0	4595257.739	0	929002.3994	802696.2606	26435.53438	3678715.365	4335233.388	1953270.95	0	726088.6283	0	10847439.81
1.18_325.2736m/z	HMDB29797	(Z)-15-Oxo-11-eicosenoic acid	0	23020.47982	0	0	0	630.663431	0	2123.966828	3521.041062	0	0	0	2866.080047	253.2816684	0	0
1.18_330.2999m/z	HMDB06752	Dihydroceramide	0	5199.33516	0	0	0	8876.323532	0	2722.387096	208.6358554	0	0	0	0	0	738.3245463	0
1.18_344.3157m/z	HMDB15638	Ethanolamine Oleate	0	7831.75316	0	0	7388.181208	12302.94352	0	46258.34313	15127.0074	0	0	1053.591983	3188.445857	7019.616984	17165.61581	0
1.18_364.0957m/z	HMDB15271	Cefadroxil	0	0	0	0	0	0	0	0	785.1763607	554045.619	21347.01129	321900.1153	0	690677.4695	0	405097.4485
1.18_422.1706m/z	HMDB15164	Topotecan	704.5574188	16953.30211	760.5713771	4484.55268	4638.642538	6775.522955	14968.72464	7271.728063	5457.619305	555.3624139	56316.16984	58694.08175	4004.075	4927.826381	3539.495619	2680.237993
1.18_443.3005m/z	HMDB38242	Ascorbyl stearate	688.8749695	38101.78618	10365.26082	94262.15944	425684.7967	204590.4527	341429.9838	4570.423243	54985.48554	94029.29322	72109.04443	79321.04135	56628.21845	33056.94576	13051.69897	29354.5924
1.18_452.2550m/z	HMDB14972	Mifepristone	9475.611411	0	4001.119506	153159.7638	3128.465512	1398.521673	1977.052623	0	159.2757417	1733.650077	1498.716158	1935.05718	0	313.5527673	0	0
1.18_475.2326m/z	HMDB30004	Austalide B	0	0	0	0	2618.949878	0	22149.58361	0	0	0	0	0	0	0	0	0
1.18_494.2743m/z	HMDB30153	Austalide H	65.36978591	18.78450925	27.31277039	0	12035.36008	186.6739586	247.5854057	0	37.25482102	0	6.378957356	0	0	5.672393424	55.34214128	0
1.18_509.3106m/z	HMDB30200	Hovenine A	0	598.34908	0	0	17292.70348	3492.846141	16656.39365	0	1696.816527	1384.72047	1826.335059	2848.768604	0	0	0	0
1.18_597.3645m/z	HMDB04157	L-Urobilinogen	147447908.5	6331805.399	91496075.24	107911497.7	17938229.02	7034263.307	43969.91534	3260.009324	8217.896188	5060.046846	6866.373167	0	8276.326341	0	19396.61865	3102.085288
1.21_104.0530m/z	HMDB31682	(±)-2-Methylthiazolidine	1795.952799	1610.443622	6699.821173	546.2670505	81.43995493	325.6202561	402.6152114	1722.989772	15364.62738	206.8385023	631.7486076	264.6800397	8595.478195	1755.527002	4227.547813	7443.894637
1.21_109.0286m/z	HMDB03364	Quinone	0	0	0	0	42.45184079	0	0	1288.25974	0	383.6164067	1350.984404	166.9598952	0	0	16113.45022	0
1.21_150.0549m/z	HMDB04058	5,6-Dihydroxyindole	1264.718208	726.1305386	404.6777748	1262.255738	745.1043385	1030.529227	790.4299726	7016.460775	441.628314	502.8801092	8438.115595	192.9187872	140.7357088	0	61856.42247	305.1819595
1.21_151.0754m/z	HMDB40925	2-(2-Furanyl)-3-methyl-2-butenal	403.7815455	11202.22143	2540.042315	1063.558611	2458.661651	4674.923193	5151.603087	19312.5742	897.4541996	3944.60686	11288.4813	6839.658058	7028.59402	348.5233149	4091.402654	2271.166513
1.21_173.1174m/z	HMDB36213	cis-3-Hexenyl lactate	0	873.8110668	0	0	385.0192378	1046.234276	2042.346391	480.2353726	109.6282675	228.51879	452.0000991	183.4088408	3094.549481	1050.116059	0	0
1.21_184.1332m/z	HMDB15239	Methyprylon	16744.36869	237153.258	71073.57681	30009.54098	45669.99154	49056.02815	59990.77323	468941.8097	25370.43488	97096.89668	230731.1817	172983.6509	145276.3789	34329.97291	122422.5815	86994.20927
1.21_198.0445m/z	HMDB32115	1-(Methylthio)ethyl 2-propenyl disulfide	0	399.4198344	1301.080257	2250.825145	6861.352429	1170.901	13189.91172	931.6047377	376.2531648	0	0	662.8221805	17450.27122	145.0522011	1542.289425	0
1.21_219.1228m/z	HMDB00350	3-Hydroxysebacic acid	0	2274.440296	199.4675107	0	165.9523354	705.1178231	6924.877712	1686.683702	1405.761378	2345.468552	335.793769	488.5712923	11615.19135	2659.513773	642.9840186	3988.777275
1.21_225.1594m/z	HMDB29370	O-Methylcorypalline	0	0	0	0	0	0	849.0809575	0	11114.08474	0	0	183.8635618	282.5286394	478.109856	0	0
1.21_240.0221m/z	HMDB14957	Acetazolamide	0	0	0	0	5355697.772	0	1258445.593	2320954.766	26286.41544	5010651.955	3720363.88	2370108.996	0	705034.7733	0	9672476.001
1.21_244.1543m/z	HMDB02366	Tiglylcarnitine	23184.03295	245580.1282	67185.24894	51807.14244	62931.45873	69831.99603	105961.5878	491520.6224	24925.70776	94226.60848	270295.5437	191168.499	135514.3669	18947.57037	167295.3322	84924.1949
1.21_252.1231m/z	HMDB35712	Aloesol	8871.920931	81076.60311	16036.6428	13938.73153	42004.56734	15839.80414	113333.5524	15133.91311	16763.39089	25528.17638	84116.98311	19371.31793	23366.59141	7199.252146	41896.93907	19385.84826
1.21_270.1123m/z	HMDB33979	7-Hydroxy-2-methylisoflavone	0	0	115.1975247	0	0	0	0	3319.038239	0	0	7962.364398	41256.55709	11237.58994	18365.40727	428406.763	723.7262326
1.21_288.1077m/z	HMDB29914	Tetraphyllin B	30560.85507	28492.94771	15665.32138	8513.872788	35506.59971	29265.25908	47749.85766	149220.5735	13533.61529	175646.3276	40954.03762	92394.54355	103874.0978	1260.428674	824897.5693	18875.86159
1.21_289.2273m/z	HMDB15137	Levobupivacaine	4465.761762	118049.5402	29340.97638	11774.6665	10588.38947	29830.63644	2172.239369	143257.0239	11374.5345	545.1302776	3559.158273	15721.65237	3007.582073	0	45409.84606	0
1.21_292.2270m/z	HMDB15447	Penbutolol	93268.68212	463917.6084	255611.1452	198720.8859	138524.25	210309.6778	118841.3095	829144.9139	223911.6284	71248.54081	186568.2295	366139.6209	165448.0521	105125.2113	714249.0074	46318.63209
1.21_306.1182m/z	HMDB38341	Glucosylisomaltol	8609.708475	19631.2408	9978.859582	13674.98611	44882.53554	27832.42573	32834.62191	330659.219	3472.758339	17105.84988	45500.6232	55839.48825	25196.91475	6130.47827	2168098.48	38348.59405
1.21_306.1696m/z	HMDB30019	4'-Methoxymucidin	0	208.8504099	0	330.694067	144.2944585	92.57669748	109.4668904	311961.917	0	83463.54893	20908.65927	83617.88119	93.50218085	36.72067291	36670.6767	0
1.21_318.0734m/z	HMDB04078	Cinnavalininate	0	0	0	0	5959.884534	0	0	0	0	0	0	0	0	0	0	16723.19303
1.21_319.2018m/z	HMDB38648	(6E)-Piperamide-C7:1	328631.1761	25625.71622	47648.77532	191846.0846	202859.8469	141450.5862	174456.9109	13036.01696	4174.673726	1018.688354	4541.512201	3329.924611	14540.69063	1125.730636	5461.554615	20554.42621
1.21_337.2010m/z	HMDB32995	2-Undecyl-4(1H)-quinolinone N-oxide	0	1683.366106	544.3031954	3194.968685	4882.185605	6176.131484	8806.979068	0	178.8949694	1539.143731	4144.89964	210.6267775	2130.568682	242.3449834	0	0
1.21_362.2535m/z	HMDB36396	3-Methylbutyl 3-oxobutanoate	110757.135	453015.5087	158768.8506	199657.0635	192402.1511	315360.487	594485.4289	115020.2696	74858.41752	155752.3817	609373.0774	105722.829	810309.7656	142505.598	88163.983	61446.95835
1.21_399.2288m/z	HMDB41933	mitragynine	745.4143874	7221.653159	16667.11285	36030.81652	37795.79298	9065.862454	28544.88852	0	1365.620856	21886.40806	46166.95688	2606.76546	11249.36638	2781.59013	597.6659267	689.3533274
1.21_406.1492m/z	HMDB32809	4-Hydroxyphenylacetonitrile triacetylrhamnoside	0	43312.45161	457.7845986	921.375426	2289.718683	25115.67902	13.77903719	3552.157581	421.4560821	375.9453323	0	6.937894691	335.8523492	0.237153893	0	0
1.21_425.3736m/z	HMDB00534	Campestanol	0	0	96720.31132	0	4301.869602	22160.91063	454.1978491	0	597.3249641	0	0	0	0	0	0	0
1.21_471.1260m/z	HMDB37509	Chalconosakuranetin	0	0	0	0	0	0	0	1439.953072	0	0	44955.70901	24155.25949	0	23597.58985	0	0
1.21_474.3582m/z	HMDB06321	Docosa-4,7,10,13,16-pentaenoyl carnitine	0	0	9809.18242	401.1386388	0.002708742	21072.1637	487.7093972	31.14330746	16556.32844	0	0	0	407.9222266	16.52271586	2612.040338	0
1.21_519.2961m/z	HMDB30343	Corchoroside B	0	0	0	0	0	1850.939802	24556.47492	0	2350.071332	0	0	0	0	0	0	0
1.21_712.3894m/z	HMDB40968	Fumonisin B4	0	0	0	0	0	0	0	3432.824244	0	0	0	0	0	0	157239.878	0
1.23_107.0705m/z	HMDB34778	(2R*,3R*)-1,2,3-Butanetriol	0	317.4123662	0	0	0	62.23428228	40.46380015	3579.768075	0	1241.212808	0	1309.320716	334.7894592	85.96313584	1842.204312	238.5572251
1.23_168.0768m/z	HMDB29873	(S)-Spinacine	597.1010475	6961.421178	608.6815846	668.0808823	0	769.6866868	480.8935806	665.7831887	941.885995	3507.389812	0	3001.807363	111.5730826	2562.582187	5449.820527	0
1.23_197.0811m/z	HMDB35721	(S)-Batatic acid	96.34302799	0	0	0	0	125.6962028	200.9493128	502.6547319	0	0	1240.266989	0	0	0	179.7609846	0
1.23_243.0976m/z	HMDB00273	Thymidine	30041.32324	388636.4431	22561.99235	65972.72828	31604.61022	56423.80391	94131.05721	42762.15551	24143.14705	72884.65792	80261.65368	18646.09101	21164.20435	15435.01557	2494.881547	16561.08463
1.23_285.0757m/z	HMDB34127	Prunetin	0	5771.635493	157.8199718	0	0	2130.55131	312.554718	420.384941	13290.86911	0	0	0	1665.605362	494.0899665	6279.113935	17994.40871
1.23_305.0785m/z	HMDB29614	(±)-Conen	0	0	0	0	37058.76373	0	1460.289062	0	0	27216.7777	34684.95462	8276.187727	0	1411.569856	0	79320.48947
1.23_312.1808m/z	HMDB30555	Tocopheronic acid	0	713.4336016	0	479.0770816	684.7080362	1445.489111	3679.921829	0	184.7814905	865.0845204	4036.742226	0	289.6571569	223.4795215	0	0
1.23_320.1861m/z	HMDB12270	Nordihydroguaiaretate	0	0	0	316.1765121	0	0	390.6069183	0	0	726.5326716	4169.1519	313.1083296	0	0	3386.144494	0
1.23_322.1655m/z	HMDB37494	3'-Deoxyoleacein	343.8826079	0	0	8152.357374	1378.348835	431.3402617	0	0	0	2681.089492	8863.685614	746.3724582	0	0	0	0
1.23_390.1383m/z	HMDB31756	Veranisatin C	0	0	0	268.33411	0	0	0	0	484.5606771	7885.731884	402.0703994	689.0069343	0	0	417.2675213	0
1.23_398.3262m/z	HMDB13207	9-Hexadecenoylcarnitine	0	2118.6507	0	662.25803	10626.82142	872.0230208	2430.925531	3992.382869	58998.75079	0	98313.77403	3572.970446	47503.86347	20514.73877	5748.756935	0
1.23_407.2791m/z	HMDB35288	(6b,7b,13R)-6,7-Diacetoxy-8,14-labdadiene-13-ol	21343.83224	509500.5744	21979.79483	93606.96188	240896.4419	246529.1725	215407.5148	705242.597	1096019.943	641340.971	6552050.493	4333316.28	522310.9242	1261865.529	1168537.204	674105.6874
1.23_431.1333m/z	HMDB33098	5,7-Dihydroxy-6-methoxyflavone 5-rhamnoside	0	0	0	0	0	0	641.2270704	0	0	82.27913921	0	3598.697694	456.4832358	1312.593651	18282.79761	0
1.23_439.1601m/z	HMDB34698	7-Hydroxy-5-(4-hydroxy-2-oxopentyl)-2-methylchromone 7-glucoside	545.2153186	70495.20334	4388.039548	0	456356.2276	4801.370355	265785.6033	1858.865787	0	0	4300.778004	11473.85405	0	0	274.9749885	374942.8619
1.23_487.3262m/z	HMDB30200	Hovenine A	0	165.6043704	2.647591318	4.644430113	3877.797968	968.6348861	19958.78623	14.98319597	1558.450972	596.3682267	3202.233686	1380.076343	4690.35302	14.3696458	10.26954194	44.7027856
1.23_491.3728m/z	HMDB34532	Camelliagenin C	1367.111376	7127.506004	7539.987737	12056.0142	1495.853273	14685.11533	5252.667707	20178.89707	6075.513993	1218.327838	100.6342716	0	28912.22101	7862.267325	30595.32851	0
1.25_127.0503m/z	HMDB29736	1H-Imidazole-1-acetic acid	18247.70364	355737.9551	9799.003603	35716.91443	7631.550404	45758.126	39380.56255	52146.81206	17929.76286	46442.49815	20906.13332	18180.35453	20897.35225	18112.72561	3428.598883	8393.071493
1.25_139.0866m/z	HMDB40911	2-Methoxy-3,5-dimethylpyrimidine	38865.99555	618713.4248	56679.33972	39259.92214	41559.53191	71172.87141	63973.58544	65942.56916	46212.88833	61905.52807	85386.79285	87713.8072	211132.3522	96994.59326	30037.5668	5670.39763
1.25_159.1166m/z	HMDB32178	Butadiene-styrene rubber	0	4.364652336	0	18.24223473	308.7860214	263.8830339	515.9422596	247.5679013	129.8226011	173.129922	3.10997141	212.7954266	822.3546351	0	517.5231281	0
1.25_168.1384m/z	HMDB30371	Myrtine	1482.070941	12589.97322	2330.899691	1293.825633	1561.740453	3174.620845	2186.419372	15058.9448	412.8233804	1892.538528	4771.645293	4381.516975	5675.578843	544.6204817	6556.116546	208.7316779
1.25_182.0811m/z	HMDB12883	Adrenochrome o-semiquinone	43565.4195	78821.06221	50809.16655	66502.39543	61495.08487	47670.14418	67044.74893	9127.760651	103271.8588	153083.5768	179704.4383	62145.79819	29307.80788	32816.59175	12710.48389	19870.08367
1.25_203.1280m/z	HMDB59719	Heptylmalonic acid	0	809.7291469	103.0472823	1822.55953	4911.440257	1736.428232	10443.84289	4784.391128	0	294.5407971	305.5260185	289.4482817	245.6445035	0	0	178.695533
1.25_207.0648m/z	HMDB29472	Isoeugenitol	0	163.1615397	152.0482565	0	0	509.0704854	18886.10545	6691.44405	287.13486	1400.259872	4021.304534	19123.26732	8206.466994	3769.848469	17834.13466	2242.45862
1.25_251.2005m/z	HMDB37631	3-Methyl-alpha-ionyl acetate	134.336367	8174.29538	811.9665874	418.7191287	8216.520405	8196.838306	8012.106394	2487.29334	5612.580794	1247.725704	2285.6822	8156.704601	1712.686352	1247.852528	1548.465934	0
1.25_261.1599m/z	HMDB33481	Baptifoline	6286.785354	443.9226401	4678.82422	782.0432662	459.4319801	2853.422192	1045.477184	0.009752013	0	0	0	0	212.7271109	143.278259	221.1782097	0
1.25_276.1078m/z	HMDB30697	Sarmentosin	351.5052749	746.5627748	1550.538703	1087.753541	78621.87291	6339.390048	498.6355543	382.0189639	567.189405	0	4580.582687	11803.74685	6699.682656	0	0	0
1.25_303.2166m/z	HMDB37831	xi-8-Hydroxyhexadecanedioic acid	0	10846.48014	1099.85767	1141.082088	13641.62647	8030.640467	13340.7881	2240.817941	2468.981063	3206.981913	1769.332583	11767.44151	6550.646517	563.5658438	428.6140765	326.9785804
1.25_309.1232m/z	HMDB37521	C.I. Solvent Red 80	0	0	0	0	0	0	1147.29039	0	0	0	2.911280184	2511.470988	261.1441168	10.1688395	253044.1353	0
1.25_346.1046m/z	HMDB41538	N-Methoxycarbonylanonaine	0	0	0	0	10071.66781	0	6612.976044	0	0	897.1446272	0	0	0	0	0	852.7447687
1.25_414.3576m/z	HMDB06210	Heptadecanoyl carnitine	0	4722.477639	0	2679.780486	0	1152.921769	36334.78497	9013.995953	522709.9061	8722.972765	658579.68	19939.03923	143976.5084	4022.061777	40188.16796	46477.24888
1.25_426.0788m/z	HMDB06806	Propinol adenylate	0	0	0	0	107486.247	0	0	0	0	0	0	688.4137804	0	245.8841845	0	0
1.25_463.2688m/z	HMDB10340	Retinyl beta-glucuronide	5818.892329	979.6160607	0	0	9783.191268	15588.59844	23701.41469	711.8803384	349.9026312	971.6785725	5911.814414	502.7284728	2089.151504	0	1813.097984	0
1.25_480.2945m/z	HMDB10340	Retinyl beta-glucuronide	0	0	1564.373919	0	2063.744038	0	2667.309002	0	0	2975.108087	730.1869866	711.5884044	1067.758351	0.756473936	0	153.2823047
1.25_618.5083m/z	HMDB56006	DG(15:0/0:0/20:5n3)	0	3307.620325	467.6374499	0	0	638.4325851	0	0	19400.59185	0	0	0	0	0	0	0
1.25_722.5552m/z	HMDB04971	Glucosylceramide (d18:1/16:0)	0	0	0	0	0	0	0	106651.4011	3581.739568	0	1018.551269	6459.311112	0	0	35189.79359	0
1.27_107.0858m/z	HMDB59924	p-Xylene	5087.512195	25209.81952	8252.241226	6011.424903	11403.68919	11580.93226	16137.13346	44785.98009	4402.532496	10093.03295	20590.14393	21053.27856	14797.52801	4080.407276	19420.56047	6280.945477
1.27_117.0548m/z	HMDB00019	Alpha-ketoisovaleric acid	3446.052046	64004.0704	2263.216248	8131.663821	589.3975066	7001.001569	5191.989414	5250.279003	2597.24905	5367.835535	1513.203969	1240.951067	1945.43993	1085.203866	65.01272893	258.6504926
1.27_121.0762m/z	HMDB37282	2-Methyl-5-vinylpyrazine	0	921.0508416	183.5694148	54.14482427	0	1.430840077	0	96.19862045	194.7480535	0	198.8314371	220.3914906	61.10407721	1654.08078	0	0.04653808
1.27_124.0889n	HMDB40272	2-Butylfuran	61839.43057	155489.2807	94445.47446	51971.34133	44280.49598	54561.91974	58462.51624	290493.7381	20258.09059	59008.7327	147645.6441	139710.0905	84264.28627	17897.8255	100448.1771	57490.74557
1.27_138.0663m/z	HMDB15086	Isoniazid	5774.248979	24219.33098	7745.310389	10649.29856	1053.157112	9344.906668	9782.828809	698.0403046	8995.505278	11933.9314	12423.8006	3414.104227	3618.332637	4705.052064	2446.604577	746.5005477
1.27_143.0704m/z	HMDB33551	5-Ethyl-3-hydroxy-4-methyl-2(5H)-furanone	3197.633313	1184.00488	1870.551373	1563.741765	5959.476986	2671.538668	21710.52157	549.4961496	3419.443486	622.6222508	27526.55734	126.4699995	732.1235497	287.4434416	0	13975.19272
1.27_152.1070m/z	HMDB40044	2-(5-Methyl-2-furanyl)pyrrolidine	5581.79888	34677.91186	17296.35188	8341.394719	15608.14143	10946.87373	13952.53146	52361.3772	3759.077037	15903.43443	29230.96814	40888.46906	22808.90411	5259.610125	23807.50802	8338.613497
1.27_169.1103n	HMDB38321	Homoarecoline	143471.7466	1435775.083	598310.8681	266302.0351	340533.8484	386601.6145	649128.4414	2523011.004	132785.1839	689308.905	1323122.179	970887.3958	973020.568	186292.718	864571.3316	639647.666
1.27_188.0741m/z	HMDB32234	2,5-Dimethyl-3-furanthiol acetate	28201.85064	34333.31206	58461.6713	24623.90434	25917.45459	126055.8712	43336.87933	3982.337816	63628.72321	3825.55301	272689.9986	5546.032641	43654.75296	8703.870697	1724.114523	8674.612039
1.27_188.1282m/z	HMDB13010	N-Heptanoylglycine	250278.1004	2155586.11	1147920.128	381178.8265	438102.8379	648803.0091	892130.7785	4210294.382	415577.1479	843033.3464	3480353.422	2683729.174	1533764.985	373495.3133	1605375.858	1227273.877
1.27_203.0916m/z	HMDB33092	3-(1-Hydroxymethyl-1-propenyl)pentanedioic acid	2559.568193	2818.843744	1042.01534	89.25507122	3193.46316	5334.587113	237.1416931	0	0	0	194.2292695	4451.796292	641.8986555	0	0	0
1.27_210.1854m/z	HMDB36031	Labienoxime	0	507.811017	0	0	0	36141.73694	0	1209.676926	0	0	184.3864467	568.0051854	0	0	331.9307577	0
1.27_226.1074m/z	HMDB41461	Anthriscinol	20536.20561	58363.39729	48568.87789	30041.57496	25308.28136	95041.9609	53636.11922	4809.465453	7557.246548	21637.3017	51537.55635	26356.17427	14802.29635	4187.776521	7703.770257	3985.79499
1.27_229.1084m/z	HMDB14380	Milrinone	33956.78367	2238.574953	7327.817313	33267.92213	3164.104254	1651.248603	994.6737526	0	0	163.5885555	5254.090006	207.3846377	511.753181	0	0	0
1.27_240.1597m/z	HMDB41935	moprolol	0	2314.256506	0	331.8191124	0	814.6791023	810.5334398	1011.115924	258.7801541	1013.737052	1734.289943	951.5114253	368.4426947	431.3086353	1653.47038	0
1.27_252.0423m/z	HMDB14878	Riluzole	0	0	0	0	21414.73177	0	3281.169911	0	0	11223.52782	3675.550689	343.5204504	0	0	0	21905.07675
1.27_253.1434m/z	HMDB31222	3-Ethyl-1,2-cyclopentanedione	79725.64941	109873.0655	73857.53478	113727.0192	135616.9551	98300.66263	132046.136	25375.94308	11973.32649	37504.86709	149519.9346	53219.64149	66444.05621	19491.36631	25242.85047	16763.76066
1.27_255.1954m/z	HMDB37197	Kessyl glycol	130.3234504	380.1911717	0	0	0	154.7747588	0	720.3469114	0	0	0	0	0	0	438.4581764	0
1.27_261.0971m/z	HMDB32924	3-Furanmethanol glucoside	183.9422651	568.6120652	173.9838477	0.303132493	777.3719143	221.1599696	1.158746153	0	0	1.57206057	1712.429879	0	182.3289106	103.3943101	0	0
1.27_265.2525m/z	HMDB37543	(±)-(Z)-2-(5-Tetradecenyl)cyclobutanone	0	0	0	0	0	0	0	1842.826423	2268.46983	0	0	2104.788752	0	0	17200.79893	0
1.27_274.1780n	HMDB00394	3-Hydroxytetradecanedioic acid	7553.790861	34386.47996	8790.658246	17826.68623	49132.74277	25736.78402	58313.8679	1495.579813	1560.216011	13391.36788	76120.75897	6575.814138	22024.31265	815.9026007	1111.05896	0
1.27_290.2113m/z	HMDB14783	Dyclonine	2894.697089	51048.03492	10223.77205	16615.61561	120225.9822	14533.68904	11871.4004	63702.04595	16128.31901	7422.844104	24226.70738	36580.69808	19903.31148	12047.77344	69528.34675	1230.835345
1.27_316.2846m/z	HMDB38057	Dehydrophytosphingosine	199637.288	2565913.638	675686.107	277864.8487	629693.2733	692156.0486	557954.0768	5248544.827	412172.69	241537.1673	797189.9317	1600084.759	433884.4061	208745.4566	3631354.504	244086.4302
1.27_325.2010m/z	HMDB38580	Cibaric acid	19582.78852	34875.77489	15274.79444	27176.02532	23565.90219	26988.46198	65444.71716	2244.194179	7588.798325	16172.62276	68954.26341	22641.73992	31775.45436	6103.970357	5842.436479	5464.172758
1.27_357.2996m/z	HMDB34031	3-(2-Heptenyloxy)-2-hydroxypropyl undecanoate	0	0	0	0	0	0	0	19217.91816	7782.228068	0	0	35528.32904	0	0	143831.0081	0
1.27_361.1757m/z	HMDB39755	N-trans-Feruloyl-4-O-methyldopamine	3303.236634	60099.24677	2910.340439	7643.926515	23666.7269	21168.00128	46688.5336	1983.385724	5947.690764	7320.229065	81208.70863	6502.035261	20670.3384	0	9387.908607	7833.690879
1.27_369.2040m/z	HMDB14808	Pirenzepine	0	0	0	0	0	0	47.38995182	475.0931429	0	813.0720248	796.5521942	3078.26403	24.80769066	13536.95507	0	0
1.27_382.1543m/z	HMDB14509	Grepafloxacin	191928.8969	74947.73292	182657.6618	119660.5993	36245.08677	131635.3392	38292.13894	127062.9037	16030.2592	162656.7088	53738.36166	644865.0128	36446.53699	335313.4392	401311.7187	43884.1108
1.27_412.2176m/z	HMDB31690	cis-3-Hexenyl b-primeveroside	0	0	0	0	5.256945881	0	15160.31302	0	0	110565.9512	2008.685172	0	0	7137.338423	0	0
1.27_459.2125m/z	HMDB40606	Kanzonol I	1400.517174	23811.79869	1327.4626	2129.627391	53668.43059	56801.11696	131201.6712	0	7016.333175	1561.09924	24342.66088	0	38821.87671	0	15117.24549	2963.646394
1.27_467.2639m/z	HMDB10365	3-alpha-hydroxy-5-alpha-androstane-17-one 3-D-glucuronide	0	0	0	0	1428.634273	9543.494389	7945.904579	0	1716.889427	2546.728335	3715.233915	0	36202.32551	7146.212788	31096.57967	3489.551324
1.27_506.2785m/z	HMDB02421	7-Sulfocholic acid	775.0964212	0	0	0	27500.45634	157.4577958	61.9354005	0	0	29.656587	0	0	81.07106122	0	0	0
1.27_594.3993m/z	HMDB29310	Collettiside I	0	1564.874281	0	0	0	0	0	844036.9988	67071.19539	102196.2539	525373.835	460405.5659	664.7520783	59861.02562	171914.487	37653.36019
1.27_613.3959m/z	HMDB10355	Cholestane-3,7,12,25-tetrol-3-glucuronide	8124288.137	0	1110342.65	3247501.208	0	0	0	0	0	0	0	590.7726564	623.4279869	0	29.31052453	0
1.27_83.0859m/z	HMDB31544	3-Methylcyclopentene	1265.525589	1271.736799	424.091119	992.1136507	135.3344983	392.2545775	501.7178749	2227.032032	100.4150335	247.17352	492.6584355	1161.768918	587.7842905	0	1035.567882	0
1.29_124.1122m/z	HMDB33365	2-(1-Propenyl)-delta1-piperideine	664.6464362	25183.53319	6371.722492	2732.526191	4225.174867	6081.812328	10991.39703	44538.08918	1622.265069	8302.797552	17197.85131	15181.37387	13207.7685	434.9094833	19921.34762	6598.859646
1.29_134.0635m/z	HMDB38556	xI-Dihydro-2-methyl-3(2H)-thiophenone	1605.799807	0	6383.129887	0	0	0	0	0	1894.906687	0	0	0	275.2476019	0	0	738.4741574
1.29_143.1067m/z	HMDB13897	4-ene-Valproic acid	5476.746532	14283.44861	10804.3145	12812.435	9848.116103	13945.12418	11906.57981	18585.1704	5731.968955	4543.917419	12181.52797	27428.76196	14387.31457	7599.437396	14959.24796	4026.475248
1.29_154.1226m/z	HMDB37879	4-Butyl-2,5-dimethyloxazole	83.99549375	16689.54155	3635.165802	930.5480681	1183.684811	2446.63677	5352.844168	29008.20106	294.7379086	3186.293189	10990.88042	8329.19729	7162.218347	0	11137.72072	2608.26566
1.29_166.0321m/z	HMDB32580	4-Hydroxybenzyl isothiocyanate	150.0070986	1245.556827	0	222.1951669	904.1466347	207.4115443	9323.561734	914.1316131	1987.988339	1613.52254	6346.80946	34920.24986	11476.48292	3343.825621	7706.002362	0
1.29_181.1335m/z	HMDB40015	2,3,4,5-Tetrahydro-6-(5-methyl-2-furanyl)pyridine	4147.804019	17842.63942	1155.377779	2229.962219	271.3495976	1992.573649	108921.0933	489.0858926	13966.45984	1381.905025	207993.4901	6576.998298	4625.244627	20233.58622	29738.3194	353.9324671
1.29_182.1176m/z	HMDB33868	beta-O-Methylynephrine	151381.7482	55872.61847	62643.86289	104521.1558	12156.67638	15674.30956	17692.64794	60687.98051	4728.769215	15255.86489	39207.70806	29911.30262	24638.31747	3292.286883	33149.45966	9071.361302
1.29_186.0583m/z	HMDB32986	5-(2-Hydroxyethyl)-4-methylthiazole acetate	14520.93861	0	0	0	0	0	0	0	0	0	0	0	0	0	0	0
1.29_188.1645m/z	HMDB35837	Citronellic acid	698.0033035	9139.87958	6194.405404	5719.537237	1747.361352	6336.663494	5530.94487	17115.81158	896.1759365	3286.59058	9033.574951	10669.98334	5284.623262	129.5317189	9668.305195	1858.408273
1.29_191.0815m/z	HMDB31173	6-Hydroxy-1H-indole-3-acetamide	563.0573239	8566.619131	903.4211648	2844.817985	647.8815158	3545.405617	5440.519729	0	275.4077579	7866.555342	123870.7782	14753.58472	2264.243426	0	602.9123388	0
1.29_211.1441m/z	HMDB34276	L,L-Cyclo(leucylprolyl)	502.5601657	8060.161527	316.43902	3986.533679	0	209.3295916	9399.865186	0	5591.767203	291.8400045	3003.772043	7457.103097	1588.660008	3784.113768	1343.65302	157.0230281
1.29_230.1387m/z	HMDB13126	Butenylcarnitine	36803.20653	128693.3468	75323.76554	45619.10737	40261.81712	70092.77779	94244.21705	196741.2563	15134.59087	48223.68858	133237.8481	78739.21001	73354.58214	20596.54684	80276.40113	42369.26107
1.29_247.1805m/z	HMDB15096	Mepivacaine	46163.53044	0	13112.26675	31066.6416	650.203579	0	0	0	0	0	0	0	0	0	0	0
1.29_299.1129m/z	HMDB10350	2-Phenylethanol glucuronide	0	0	0	0.067671509	0	0	0	0	0	0	0	0	0	0	0	257.4678881
1.29_307.2014m/z	HMDB13960	M4	22183337.39	58403.06021	8948010.572	15685152.91	240082.7884	122930.2304	11572.8282	569.3773356	16.31314678	0.415865108	74.70896542	8.549333519	378.0240344	10359.09929	250.0604229	30442.18278
1.29_316.1754m/z	HMDB15494	Alizapride	0	2401.839567	0	0	968.8509187	610.4816651	2975.668618	1776.07151	129.6656394	1036.145654	5442.321814	850.5765946	825.4846861	0	319.3147865	1336.464182
1.29_337.2735m/z	HMDB06070	Pregnanetriol	0	0	0	0	0	0	0	19694.22622	4195.524934	0	0	46518.06765	0	597.3243136	25147.90112	0
1.29_339.2168m/z	HMDB38720	Dodecyl gallate	8719.974814	5623.361007	5158.916313	4158.404947	2818.248735	7033.630921	4321.128682	3870.861682	877.7108403	635.6287677	1638.434413	1243.021629	1264.769973	476.8354915	83.91848718	17.77314717
1.29_355.2840m/z	HMDB11568	MG(18:2(9Z,12Z)/0:0/0:0)	0	0	0	0	0	0	1704.753632	161005.8524	27889.21339	0	0	312022.6825	0	16812.60382	168620.4256	0
1.29_369.2639m/z	HMDB37961	gamma-Eudesmol rhamnoside	1275.45888	481.3467824	2302.438485	0	4079.14549	6972.024571	8745.183817	231.6123049	901.3780749	4483.817139	990.1680909	2052.634984	7185.705116	0	660.7841429	0
1.29_383.2943m/z	HMDB36368	(R)-3,4-Dihydro-2-methyl-2-(4,8,12-trimethyl-3,7,11-tridecatrienyl)-2H-1-benzopyran-6-ol	0	309.3108753	0	0	0	1586.79433	32.72795538	10.42690863	25997.06058	1.457845881	840.9781557	10.58829712	26.73533556	485.1360155	24117.27983	0
1.29_401.3047m/z	HMDB05814	Testosterone enanthate	0	0	0	0	193.6799973	58.24656122	25.04048823	0.83308675	157597.9984	0	7753.352687	9.331042995	203.7744751	1633.668399	125419.2142	753.2307547
1.29_413.2537m/z	HMDB03752	LysoPC(10:0)	9486.618864	2585.999203	0	10176.72203	58653.19142	25386.3438	112242.8545	90.03650808	7633.433152	34784.71896	69213.63443	16714.48596	20080.51685	2527.725354	1771.106243	2767.081303
1.29_419.3151m/z	HMDB39317	Hexadecyl ferulate	217.0420253	207.3123	158.2807349	795.6968299	482.7904118	534.4666914	235.6662955	642.9577548	32970.95754	71.84889339	16.91964676	2037.083506	416.3542798	0	19943.14708	23.5798896
1.29_449.3258m/z	HMDB32783	Porrigenin A	288.2334478	79753.13694	2552.955596	1924.405381	14588.94518	10209.61231	3994.854585	343593.7191	931.4284257	7011.880349	11432.03995	283979.9841	23004.91751	17961.69006	21552.15827	423.4373047
1.29_454.3525m/z	HMDB02195	Varanic acid	8016.932207	30896.74229	20985.07439	17850.74067	2494.190283	17445.69139	3147.495338	115542.5537	887542.2187	6601.2918	131552.0978	6191.645642	47904.3609	40117.46987	761120.2951	28665.03767
1.29_553.3752m/z	HMDB36298	Cyclopassifloic acid E	1517914.346	16280.62586	388763.7742	243767.1678	154830.487	63636.76294	61134.16272	83508.92055	2918.263402	28724.733	39675.96275	26419.99348	69853.18726	42561.99529	66427.652	9746.005913
1.29_608.4152m/z	HMDB37956	(24R)-5b,8b-Epidioxyergosta-6,22E-dien-3b-ol 3-glucoside	0	0	0	0	0	0	0	88705.32145	18966.08632	4033.075338	394562.3804	130044.742	0	1803.554143	146995.8254	953.1226496
1.29_97.0652m/z	HMDB40587	2-Ethylfuran	5377.119121	8081.956481	4066.42224	4714.083864	8250.918554	7971.472668	15405.15095	8162.777009	2290.676812	3006.181359	10705.03829	5742.45283	14174.51143	2009.237094	4828.952614	2697.698182
1.29_99.0444m/z	HMDB29609	5-Methyl-2(3H)-furanone	3674.60529	37043.08486	9047.678758	7413.268212	5577.597983	5905.400068	3796.832756	3903.579124	1555.481767	7105.564982	4851.332609	2990.589879	2634.745953	1163.260881	709.7107024	923.9547326
1.31_100.0396m/z	HMDB30276	(R)-Dihydromaleimide	0	3078.44408	0	0	0	0	0	612.2064336	28.83271585	42.70325527	67.35045056	533.2587707	129.5647166	1166.863201	0	0
1.31_112.0396m/z	HMDB04230	Pyrrole-2-carboxylic acid	3165.670357	45202.74111	3666.41224	10951.36045	1260.787815	8523.488477	5830.147655	3412.749918	1308.150558	5108.874804	8451.766123	8485.065008	8938.114484	3221.370026	5969.26444	5226.896944
1.31_161.0809m/z	HMDB00857	Pimelic acid	0	159.1569332	0	0	378.6581277	0	27951.39674	692.8568293	5872.471742	897.2946469	34853.811	0	97.96758079	692.8135883	0	20366.92331
1.31_173.1173m/z	HMDB36213	cis-3-Hexenyl lactate	1623.478109	83.01680442	464.3812148	1007.262695	564.0055712	1483.502853	2634.950259	0	214.1256529	0	546.208141	321.9796873	1767.65543	0	0	0
1.31_174.1125m/z	HMDB11756	N-Acetylleucine	318895.3431	1188035.47	2146692.629	383968.0851	1513890.417	1376916.826	675919.0058	1703826.65	255225.5325	461408.1509	1810787.925	1044433.111	1526842.855	243049.3524	714424.6511	741586.4847
1.31_180.1019m/z	HMDB05199	(R)-Salsolinol	1062993.372	365458.7304	462803.0575	664231.8656	854008.6429	654349.1599	1624654.395	474923.0998	159231.716	210833.6633	683680.5843	154214.6284	181019.2449	528714.2658	318939.9613	352842.2997
1.31_189.0659m/z	HMDB38633	(-)-3-Cyanomethyl-3-hydroxy-1H-indol-2(3H)-one	221.6960073	23304.29796	0	148.0128349	121.3525257	5317.196608	276.6301038	0	283.4002247	0	2107.210367	1038.666814	518.1639634	1412.794522	577.7387608	0
1.31_190.0169m/z	HMDB04823	Lanthionine ketimine	0	0	0	0	21938.22638	0	602.8289708	0	0	0	0	0	0	0	0	0
1.31_207.1491m/z	HMDB41445	Agrocybenine	0	13817.29619	558.366321	0	0	12880.4688	6987.869133	211.3468918	23019.47	0	0	0	0	0	0	0
1.31_211.0714m/z	HMDB31813	N-Carbamoyl-2-amino-2-(4-hydroxyphenyl)acetic acid	0	7487.090623	0	162.1852904	0	0	0	214.1679029	0	167.3789927	0	0	0	0	0	0
1.31_225.1022m/z	HMDB30379	N-Methoxy-1-vinyl-beta-carboline	0	0	0	1853.672465	0	339.7710735	0	0	206.4050933	0	7716.348104	0	0	0	0	0
1.31_227.0916m/z	HMDB35830	Genipin	4114.856546	9351.614833	3065.960617	3087.845698	7209.242717	6081.932998	3921.995455	744.4080052	2147.584152	2056.619892	12119.42541	3299.536063	1469.909195	154.6261347	5788.001921	151.4015638
1.31_229.0820m/z	HMDB00012	Deoxyuridine	69880.98607	144377.1904	50473.91957	62042.19386	52842.00834	49471.88402	28946.7389	4969.12034	6299.585363	15458.98864	4646.915833	7683.976452	8153.531569	10040.98246	0	5317.644728
1.31_250.2164m/z	HMDB38841	2,4-Dodecadienoic acid pyrrolidide	134.7786234	7721.549553	1100.872966	692.9666042	947.938156	1011.62216	2482.097038	15204.27373	233.0237523	1194.962183	5653.17554	8661.90153	1357.125809	166.555753	7760.909114	1217.303474
1.31_252.1596m/z	HMDB36046	Dehydrooreadone	231.5847273	1620.163758	146.7936538	432.6802864	307.0980457	1348.934662	3192.81779	867.8752484	191.1480261	0	4897.495704	2255.936417	1583.212099	278.5582133	574.8648631	0
1.31_253.1799m/z	HMDB37063	Toxin FS2	18483.02973	23090.47327	12547.6861	155803.4477	9471.276098	27018.8167	17392.43548	7899.502774	1911.572272	1147.839153	8983.28958	7491.76354	11178.24122	2550.250573	6345.570387	3402.2632
1.31_258.1702m/z	HMDB13161	2-Hexenoylcarnitine	5116.279218	66733.77491	26064.38307	10795.05683	17812.5827	22359.01134	47853.74452	153398.0212	10495.80903	51074.15251	79330.13601	71023.0962	49131.01086	5540.061334	42275.34499	35503.26528
1.31_273.0969m/z	HMDB29943	Arbutin	52522.75673	97903.15256	32883.98037	78125.70227	105779.4662	251228.3609	61751.17163	0	28432.05983	20567.05761	24746.13923	132.6221188	24148.77457	0	10.87849893	1041.754752
1.31_281.1747m/z	HMDB30148	Prehumulinic acid	19138.39004	31841.84051	18076.36317	20047.68192	29488.08366	23663.9357	63761.31533	4216.215458	4709.599314	17268.59222	52020.63576	32483.44025	18744.61327	5785.882948	16322.94458	4348.167878
1.31_283.1904m/z	HMDB33630	Lactapiperanol C	15884.44167	55893.54391	12312.00751	17711.10371	32911.23546	42032.62049	53648.47013	2337.350931	7440.930085	5569.213998	17268.12374	10360.52053	26472.26393	1902.60705	2317.310035	505.1319222
1.31_285.1236m/z	HMDB28976	Methionyl-Isoleucine	7459.814925	13898.64499	3145.140422	8210.946255	4210.768881	11386.45168	9331.208436	79663.61061	8673.410426	16444.62598	129396.9623	110011.6296	9901.690285	449.4194477	20589.84063	657.8979521
1.31_297.2059m/z	HMDB35075	Tanacetol B	0	1941.259689	0	282.4148197	1370.557952	1422.820531	10364.65048	0	337.3309096	904.9172006	9826.633893	1202.677639	0	1073.517573	595.8541482	0
1.31_302.2689m/z	HMDB38685	Muricatacin	174.3364513	50616.09498	12485.4346	6413.99863	10115.47908	13077.70892	8829.258967	94179.82476	6088.884998	1850.962747	14183.26923	34321.36168	9268.606709	285.0697371	66121.65002	1548.553183
1.31_305.1860m/z	HMDB33874	Piperanine	7570025.241	898381.078	2376551.847	3451889.621	2664532.442	2610947.232	11025997.5	17367.96892	336301.3031	151105.0235	345430.5282	82363.76318	363032.3887	31536.17601	80096.11115	1228006.05
1.31_327.1449m/z	HMDB38708	Citrusin C	4054.993017	422.2629958	10559.90957	1070.854707	33.82676667	4428.628981	42.17755812	0	5.823061194	38.71433253	1828.438308	171.6705695	194.1193686	70.94810672	0	0
1.31_328.2481m/z	HMDB38484	Auxin b	125790.6646	959720.0089	396704.9661	151766.4842	245920.998	228883.0897	311212.9332	1629944.421	138191.7329	245289.8439	719014.3774	820030.7428	391812.1134	109517.5761	760972.7171	268042.7976
1.31_329.1860m/z	HMDB14736	Labetalol	12419.19828	6160.713965	7789.553997	16645.49094	4117.321557	17727.07956	532518.4206	16878.77162	16012.85109	4244.556549	363828.6922	618114.2759	23690.0391	0	50812.20883	1659.023078
1.31_353.2685m/z	HMDB11540	MG(0:0/18:3(9Z,12Z,15Z)/0:0)	0	366.9949005	0	0	0	0	1537.965695	67986.09109	1501.816585	0	0	62184.322	0	0	52774.90927	0
1.31_389.2678m/z	HMDB30366	Cavipetin C	1085.748151	88990.95981	3514.750638	11156.10959	28391.28384	43726.98843	22900.08855	409069.5064	109092.2555	254382.5508	546281.2725	635435.4307	72938.11502	696267.5501	523115.8659	103150.138
1.31_408.2019m/z	HMDB30502	(2S,4S,6S)-2-[2-(4-Hydroxy-3-meyhoxyphenyl)ethyl]tetrahydro-6-(4,5-dihydroxy-3-methoxyphenyl)-2H-pyran-4-ol	0	366.6833223	216.1741451	39741.423	1148.833816	584.9018713	86.32779124	0	172.5472489	453.8177318	539.6210469	0	0	0	0	0
1.31_412.0629m/z	HMDB04381	N-Acetylneuraminic acid 9-phosphate	0	0	0	0	77571.30083	0	0	2803.824435	0	0	0	868.4295274	0	1336.121014	0	0
1.31_413.3047m/z	HMDB40765	4-Methoxy-5-(3,7,11,15-tetramethyl-2,6,10,14-hexadecatetraenyl)-1,3-benzenediol	0	5860.278677	0	0	7.550191984	3102.261186	66.27498018	10053.86103	11640.09184	0	968.9116998	11809.74697	3984.510329	13974.83401	32138.10649	0
1.31_427.2691m/z	HMDB13043	Prostaglandin PGE2 1-glyceryl ester	4039.035741	5969.549846	0	10586.03178	84638.20929	20230.22527	105622.9997	84.92353143	8459.583188	33042.10319	70893.56118	10525.99962	20058.46627	3541.590084	341.198373	1240.608845
1.31_430.3316m/z	HMDB40765	4-Methoxy-5-(3,7,11,15-tetramethyl-2,6,10,14-hexadecatetraenyl)-1,3-benzenediol	421.5069629	258.7011172	13825.88794	0	3468.084133	1579.040146	0	20123.38065	229315.4172	47.61382898	75951.77916	21200.56548	27408.00076	4855.164389	59882.00465	5537.449026
1.31_431.3152m/z	HMDB34403	Barogenin	1747.122031	100667.4794	22629.78216	16416.72519	3865.024013	25643.71633	6665.13036	989025.0417	81826.49764	40882.23012	57020.0747	731577.5412	55064.20148	102697.7377	129553.982	6923.585649
1.31_470.0948m/z	HMDB34113	3,4-Hexahydroxydiphenoylarabinose	0	0	0	0	95561.33143	0	2801.9055	427784.6115	0	1451576.541	46854.69687	233075.4683	0	1002.421686	0	2027852.779
1.31_481.1106m/z	HMDB40513	2,3-Dehydrosilybin	0	0	0	0	0	0	0	0	0	15133.52255	0	23134.99846	0	0	0	28108.58249
1.31_513.1369m/z	HMDB40512	4',5,6-Trimethylscutellarein 7-glucoside	0	0	0	0	0	0	0	4053.273553	0	267.8900358	2128.035984	1349474.017	0	27080.76678	4.563053156	1416.597704
1.33_111.0807m/z	HMDB40277	2-Propylfuran	11381.23721	35439.51845	16422.74997	13013.16317	17339.48029	16558.0823	21990.93841	33148.88893	6475.512003	13727.81488	20563.78503	21928.71578	32110.0711	6173.003688	23206.18985	7209.730311
1.33_113.0348m/z	HMDB00300	Uracil	11208.134	110868.0905	10869.39943	17723.40729	1017.249771	13460.62638	8431.633048	12726.96025	5727.803137	10469.79499	22635.79596	6487.497504	3068.918196	3892.746135	4180.244105	4786.210541
1.33_125.0599m/z	HMDB59709	2-Hydroxybenzyl alcohol	1474.398419	7853.109158	5143.761294	3654.256517	4451.421662	4525.861937	9893.95845	14856.58382	3133.713322	10749.18251	17810.83914	16528.93335	18477.52863	3801.806597	9638.037216	10950.86793
1.33_126.0915m/z	HMDB38289	5-Butyloxazole	26818.71314	208741.9009	26677.04957	33289.95691	40583.36301	50844.06025	73286.55464	17998.35333	13854.60464	22597.99336	23091.22025	15989.08987	42724.17095	15417.41058	17781.53795	16051.3208
1.33_138.0681n	HMDB32137	2,6-Dimethyl-1,4-benzenediol	156215.9903	824167.1162	508174.9527	203076.2056	262123.6616	281058.6936	379233.783	1128776.099	72294.34641	325435.3843	614985.4392	492316.6785	491816.5272	64338.54766	461845.4886	280475.3511
1.33_155.0703m/z	HMDB34158	2,6-Dimethoxyphenol	5380.851911	15036.48952	6137.986101	15834.20774	21823.23063	7947.478264	14351.76018	2850.217228	1130.983288	14732.43938	8700.674697	11795.04928	13635.85849	7679.439186	12565.2876	12307.56371
1.33_173.0380m/z	HMDB14404	Sulfanilamide	781.3495258	0	0	0	2388.808392	37690.26252	774.0373071	0	26988.98545	0	0	0	2728.680382	62871.51218	2828.447087	12258.19576
1.33_174.0584m/z	HMDB32160	3-(Acetylthio)-2-methylfuran	158619.1932	43693.93857	175566.3986	73504.63248	46345.73759	110692.3748	99098.31216	10318.0046	20544.09621	6960.167202	36732.75017	12308.06244	32517.59666	5964.045108	8836.481482	7566.523855
1.33_178.0533m/z	HMDB33592	(R)C(S)S-Alliin	17934.59324	17295.6183	11106.10394	18681.06383	0	14044.30472	0	0	0	0	0	0	652.3282164	0	0	0
1.33_181.0721m/z	HMDB02825	Theobromine	4967.254477	31633.4665	619.1861593	137464.7471	138305.6163	522860.1578	217741.1213	371.3570878	32399.52883	271588.2463	689835.5705	316007.6246	3030640.054	34083.57022	317219.8498	277733.3399
1.33_188.0918m/z	HMDB12150	2-Keto-6-acetamidocaproate	16506.9793	27601.56713	11742.64488	18092.24877	28357.20317	18187.47527	32902.45993	11306.94833	6547.666265	17539.61755	38037.35551	13146.75616	17771.38573	12949.6356	11617.31817	9176.894027
1.33_193.1336m/z	HMDB15189	Tocainide	0	1117.26216	0	138.0091058	0	1612.947397	45769.37621	0	16372.91709	0	1577.274557	0	0	0	2443.256974	0
1.33_198.0761m/z	HMDB38336	2-Hydroxy-3-(3,4-dihydroxyphenyl)propanamide	14962.66106	9307.358069	10487.7621	12250.05705	10482.44422	14559.04895	10085.68209	57743.21178	1242.559138	9473.178758	9676.346766	86809.42308	1545.270879	70230.12088	1543.517924	1138.75162
1.33_198.0874m/z	HMDB32055	N-Acetylhistidine	57997.55914	150.5905159	18789.23082	22720.04973	9772.878753	14138.79667	23282.10204	383.8457402	0	206.209461	6766.434113	2470.655832	2427.936116	9313.796179	2495.425635	7511.600276
1.33_200.1282m/z	HMDB06406	Ecgonine methyl ester	44722.69287	113702.4895	47679.63396	60176.91116	72145.3814	62437.65668	54048.12814	151525.8393	12991.81276	36166.56248	83753.45679	94082.80737	90571.06249	17783.05506	61970.89556	27299.14214
1.33_201.1123m/z	HMDB34491	(±)-Camphoric acid	619.4293289	171.8781282	0	850.8063755	2728.086732	793.7308654	2506.515407	0	0	269.0184469	0	0	574.4908533	0	157.6523866	0
1.33_205.0972m/z	HMDB00929	L-Tryptophan	2442.834724	26055.81355	373.8287232	2784.193855	1172.310079	1604.397223	1298.786067	2891.782173	97.76019524	2815.395343	10941.40449	979.9930905	1413.748749	0	2369.419749	0
1.33_212.1776n	HMDB34286	Ethyl 10-undecenoate	6202.791161	14853.19622	4182.782645	38265.13844	5503.715874	10942.39346	12998.58531	3769.138617	883.5738789	1496.550021	8797.869958	4347.48335	9221.722282	2151.724199	6164.674681	819.2845106
1.33_214.0897m/z	HMDB32422	2-(4-Methyl-5-thiazolyl)ethyl isobutyrate	1069.536447	4490.164523	2185.795746	2475.276067	1633.017519	2546.922421	976.3686516	7173.639766	2108.293417	74968.37443	18239.76629	41639.3812	6321.714284	175256.79	3864.334337	19061.13395
1.33_226.1438m/z	HMDB15009	Terbutaline	9454.695454	35504.44604	22339.95222	11948.13453	11938.73976	13439.38084	19021.20682	31686.12627	4499.11875	8849.319755	40470.02553	18780.33288	14738.02693	596.2846303	19635.30617	7234.000422
1.33_234.1005n	HMDB02339	5-Methoxytryptophan	701679.1688	2886150.078	1083031.358	1793688.068	846940.4472	1028357.867	2899188.506	27898.26313	60877.84398	731750.0294	411263.2352	32216.01309	708587.342	7527.288403	44939.19869	218863.1675
1.33_236.1646m/z	HMDB38281	cis-3-Hexenyl phenylacetate	709.0258809	7490.985057	2911.450945	10854.90696	1612.059007	7257.841925	1688.031858	2616.543942	14626.75159	3412.886866	7563.472713	5762.207269	9745.517953	3193.429227	2318.136749	0
1.33_237.1129m/z	HMDB37683	Ethyl vanillin isobutyrate	0	3483.940117	0	4261.299867	2143.892898	2404.684237	13635.24559	0	0	923.6439041	3394.789163	0	0	196.3280259	0	0
1.33_237.1486m/z	HMDB40778	Eremopetasidione	35727.46768	44301.32834	26218.05062	50520.88474	90105.14513	74652.09779	103163.5071	11167.61482	17650.75004	19987.11501	74166.41537	43337.42638	35714.19394	6707.826774	15052.091	8301.994499
1.33_245.1285m/z	HMDB14437	Etomidate	1.082607805	0	3.751202958	0	1.231982464	0	0	298.0397378	0	0	13053.99695	1595.358741	0	1240.032488	219.7678567	0
1.33_250.1438m/z	HMDB36605	Pterosin E	844.1073816	8801.05162	742.7901318	2215.315195	6076.454582	2398.696698	1456.143909	39243.15982	27434.92286	4352.779498	31161.33282	20177.41619	16500.10859	29288.03289	4122.614611	2517.572237
1.33_260.1856m/z	HMDB00756	L-Hexanoylcarnitine	19934.82033	11333.2242	1374.43635	2087.087649	5305.509365	17062.76416	2117.828217	1592.808602	200.9447858	197.3384524	1037.761157	4945.928029	1748.429088	0	204.8165275	0
1.33_269.1384m/z	HMDB38935	Kamahine C	4698.119683	11491.17198	4561.919565	15478.52225	24535.90054	5949.368502	39167.29843	2655.956733	1961.074959	20506.59957	60851.28145	4536.191287	21505.85149	4258.370697	945.26316	1916.970933
1.33_270.0972m/z	HMDB41195	2-O-(Z-p-Hydroxycinnamoyl)-(x)-glyceric acid	81810.18247	283714.2673	62795.15522	51868.54654	58466.62887	139929.5057	39559.88617	48045.72369	44273.02995	63969.28055	53291.04971	88928.77949	35077.74015	8542.490953	127583.6677	7303.022266
1.33_270.2427m/z	HMDB29351	Geranyl hexanoate	14888.73429	55185.95668	24338.12123	18263.42997	11035.40364	17101.37498	16502.19868	99532.91952	6584.7192	4826.61932	24755.18782	36676.45062	108792.7442	785.2217341	68197.84409	4921.720905
1.33_278.1387m/z	HMDB41328	3'-Deaminofusarochromanone	948.2463414	3863.285579	3392.951439	7267.493692	9071.050493	1220.112548	1070.051903	2509.04739	104.6886905	1064.311368	41817.937	12183.31354	2345.591319	0	238.8755808	0
1.33_282.1021m/z	HMDB15521	Sulfamerazine	11310.64684	55488.33139	6306.745831	5689.266481	379763.1098	178170.5115	163006.4162	49733.61088	169170.6167	9375.445998	388377.1734	17118.15355	112810.0135	73992.45042	196306.9275	53555.60702
1.33_286.2376m/z	HMDB13250	Myristoylglycine	0	11505.90906	1502.600271	631.3748782	1509.999964	3465.300791	3734.849859	31754.8651	2017.536469	0	8206.814898	18709.55508	4109.686643	1186.942778	48167.48065	806.1724009
1.33_288.2532m/z	HMDB32358	Lauroyl diethanolamide	42090.75345	491374.3766	175932.0391	67679.87268	106948.5392	132074.7523	131866.7433	1045517.412	51325.04345	67961.35193	242173.8251	321292.363	153015.935	80293.36033	495476.2029	81659.1566
1.33_293.2110m/z	HMDB30996	(2'E,4'Z,7'Z,8E)-Colnelenic acid	81682.48282	110883.6516	58932.57178	117350.0381	138960.6213	201962.7261	224773.5438	45537.27934	37353.33741	47547.50297	137842.385	120374.6503	145218.3105	25393.72859	57692.89575	13892.9577
1.33_306.1336m/z	HMDB31929	Zanthodioline	88053.56165	47608.77038	58296.58172	75573.09807	161804.3306	81739.93776	36248.57473	5824.798087	5283.167946	25895.36027	220816.4619	14260.70887	22129.79009	674.662169	25899.83685	2916.100003
1.33_329.2565n	HMDB06202	4,8 dimethylnonanoyl carnitine	244761.3236	1121088.21	436349.8618	242669.8527	323140.0293	440533.2514	372392.8121	1863033.301	148153.7239	181140.6791	599785.5038	699456.4985	443338.1474	88665.064	866797.5091	218055.213
1.33_332.1495m/z	HMDB37086	5,8-Dimethoxychalepensin	0	15.67546764	0	1017.935374	3144.293678	298.9492133	0	0	0	0	21556.48218	0	0	0	453.5827754	0
1.33_340.1390m/z	HMDB13200	5-Hydroxytryptophol glucuronide	8137.448203	5280.440046	10588.94753	13621.29218	7117.140118	7597.822689	2375.392471	0	3042.547837	4497.103156	16861.79056	2105.484155	3006.542758	0	0	281.1903234
1.33_366.2118m/z	HMDB34786	(1S,2S,4S)-1,8-Epoxy-p-menthane-2,7-diol 2-O-b-D-glucoside	4495.048455	12763.71397	5291.084159	9215.590647	23044.27568	12395.398	28981.81743	66861.67594	3958.556193	15263.27753	48484.25634	14453.30769	14924.35397	3533.673492	1652.215631	589.2524713
1.33_383.3308m/z	HMDB03896	7-Dehydrodesmosterol	0	58631.01442	475.241454	17206.09802	6353.422562	27190.63278	2850.336235	80961.61869	8454.243813	0	522.6168483	4637.169901	23504.6779	93457.25355	95224.67179	420.4498763
1.33_395.3633m/z	HMDB41632	5alpha-Cholestane	4146.151074	0	0	0	0	61993.02871	71359.00744	3123.978028	964610.2168	0	0	444.6809638	372.8309588	3181.725148	139012.662	0
1.33_410.2818n	HMDB39021	5,6-Epoxy-5,6-dihydro-10'-apo-b,y-carotene-3,10'-diol	23037.96411	35739.51984	19648.72758	161623.7134	4877.884596	3390.144948	482773.2485	45424.12488	350817.7423	34058.71564	328392.6126	20679.49304	87787.4584	20097.40012	60554.79564	18223.43406
1.33_429.1159m/z	HMDB33508	Gonyautoxin IV	0	0.257768999	0.164353831	0	247386.2578	0	25038.7061	85312.63109	159.4182802	132985.1642	7762.26765	856997.7227	0	26047.81899	0	142395.6754
1.33_437.3623m/z	HMDB29851	27-Deoxy-5alpha-cyprinol	92.43094686	55173.27565	1584.334023	127305.7025	1075.880849	8463.324885	1449.682276	21701.62277	3233.867	0	0	469.0780583	0	19224.69039	38575.00821	0
1.33_476.1548m/z	HMDB01142	FMNH2	0	0	0	2223.796292	0	2441.191077	0	0	0	0	0	60026.87352	0	0	0	0
1.33_503.3370m/z	HMDB34551	Medicagenic acid	80149.55745	107313.8852	82526.85908	111274.5759	161488.9358	266097.0502	175255.7568	223621.7751	29939.09702	42392.24665	127663.005	144535.0641	269150.0008	119764.0875	217896.9079	24841.7056
1.33_651.3488m/z	HMDB15539	Lopinavir	0	0	0	0	0	0	1096.020135	178.4855068	0	47.34036421	37773.77858	1937.758588	0	0	0	0
1.33_92.0630n	HMDB34168	Toluene	10668.09439	28786.58194	13064.99949	11523.8773	10363.37423	13351.37291	15823.44761	43107.4301	4673.458676	12322.68767	21482.42274	17723.40369	17400.26799	3237.505767	20007.90544	6262.516861
1.35_111.0443m/z	HMDB00957	Pyrocatechol	11534.10384	17913.15335	18902.09206	10557.18879	16136.27732	12479.65588	13686.77799	6879.385571	1452.000272	7006.148584	15639.71096	5368.932093	7921.565602	1531.693735	7588.380628	3030.668835
1.35_115.0504m/z	HMDB03646	N-Methylhydantoin	9994.95142	20378.81924	12038.18946	9062.630291	4483.993863	7438.42609	7129.369766	15054.73375	2859.18116	6766.833279	3908.343261	12976.72665	10100.52654	7424.70114	7481.792315	5472.381229
1.35_128.0708m/z	HMDB59657	(S)-2,3,4,5-tetrahydropyridine-2-carboxylate	63316.95841	135643.8475	61475.02651	48746.42657	178544.9478	66778.17156	127563.2268	48484.26209	26025.48638	43245.85866	43039.40059	29124.29909	89205.7412	21574.17573	35555.94019	28966.60993
1.35_133.0761m/z	HMDB33173	4-Methylpyrrolo[1,2-a]pyrazine	4162.939659	24581.09686	1889.108372	8356.559137	8735.491356	5548.142804	5843.782289	12712.22283	3745.498528	1844.736448	80883.37681	8853.178199	4088.976778	1387.400887	6112.214298	863.4174469
1.35_137.0598m/z	HMDB32568	2'-Hydroxyacetophenone	363.6763101	3271.102532	415.7647599	451.7107055	729.1572306	1191.757047	530.9269169	24916.1043	310.9036593	0	1365.466678	1285.439499	3266.41856	62.4627337	1279.110162	217.6253467
1.35_154.0498m/z	HMDB14389	Mesalazine	343.8114192	6650.202523	293.140442	250.5392203	98.85945707	387.650101	3062.782855	600059.3063	0	340.6291602	12663.27118	8600.339544	3760.825004	30780.68726	21231.59618	347.0874899
1.35_172.0969m/z	HMDB34158	2,6-Dimethoxyphenol	29919.48499	89685.19119	48692.80663	35028.25448	31002.61682	53714.42684	78633.11422	29632.44281	20763.98643	34813.28582	92073.47458	46956.15987	42739.31514	21155.99953	27017.58379	29781.84663
1.35_203.1434m/z	HMDB39356	Panaquinquecol 5	1206.285591	8.976222789	40.58265019	51.62242791	1168.567383	289.9979013	1599.843459	49.37483621	44.80237962	37.06432277	833.6439783	60.07453609	34.17679693	2.675475236	379.9031385	0
1.35_206.1176m/z	HMDB40046	1-(2,3-Dihydro-1H-pyrrolizin-5-yl)-1,4-pentanedione	0	1554.727326	289.7771773	924.5432169	1460.267403	385.0083104	2863.284027	6321.153622	463.9424955	0	11986.19448	1658.059285	235.5669169	7897.111516	828.3354783	0
1.35_215.1391m/z	HMDB03581	Dethiobiotin	16089.27578	21933.22826	160272.6636	0	9816.21711	59095.52501	55335.28422	7759.898358	24640.50185	6165.586388	3571.768196	13992.71689	57756.33653	26850.73008	842.9961989	5016.77237
1.35_219.0765m/z	HMDB34911	(S)-3-[(Cyanophenylmethyl)amino]-3-oxopropanoic acid	0	5265.683511	211.4543742	442.676543	288.0091119	972.1942775	515.8111486	0	0	0	5345.717974	3020.64197	135.9710275	133.5383418	1551.800552	0
1.35_225.1122m/z	HMDB30680	Diplosporin	3793.000242	5705.302269	2075.212927	5267.566829	7305.801235	9146.82639	15626.67681	5848.992466	1527.989542	1987.314682	5705.791468	5321.233478	11228.57737	0	0	0
1.35_229.1798m/z	HMDB40004	Menthone 1,3-glyceryl ketal	6820.186843	12156.91571	0	0	0	172.740547	147.4480209	2580.538294	0	0	0	55827.19564	768.3327585	0	0	0
1.35_239.1027m/z	HMDB28853	Glycyl-Tyrosine	122906.8614	73586.30889	80022.18726	93964.13165	209120.8398	206741.7214	592508.4168	10857.53267	24814.90118	668718.4564	357086.4696	105746.371	107273.7016	26002.40373	80714.91902	194718.3598
1.35_240.1343m/z	HMDB28848	Glycyl-Phenylalanine	0	20350.47372	11614.1895	430.4862166	0	0	0	0	0	0	0	0	0	0	0	0
1.35_257.1283m/z	HMDB35193	1-(9H-Pyrido[3,4-b]indol-1-yl)-1,4-butanediol	1121.461554	169.1283352	6.126284146	714.0314693	0	128.7379321	0	28817.2364	0	0	15060.36818	533.4456801	0	1057.237538	2451.024514	0
1.35_282.1446m/z	HMDB04259	Acetyl-N-formyl-5-methoxykynurenamine	37571.74474	211203.3287	42562.38137	46054.31694	30055.35674	32261.14335	18718.91786	41.21372079	0.140217657	7291.23477	28431.01124	2671.248585	3676.421305	13.9589974	0.011650771	0
1.35_293.1859m/z	HMDB14662	Carteolol	80034.9157	26882.28879	20700.55454	74184.1731	64921.21802	30747.5535	2267.285325	0	0	0	1083.835717	0	673.3931218	317.7272093	276.0241735	304.9686662
1.35_315.1801m/z	HMDB29848	(-)-trans-Carveol glucoside	3841.776128	5721.83614	992.7487023	5087.734283	10753.76166	6002.633397	14596.06366	0	430.5986758	3010.407189	16198.4536	4155.543965	5246.041934	0	446.2574577	272.939717
1.35_334.1650m/z	HMDB38324	Verimol A	209.9063961	0	2.117496927	1236.174984	5282.431215	266.7412965	1816.886264	0	0	0	12629.50823	0	257.0283643	0	864.0186481	0
1.35_334.2222m/z	HMDB37147	5(6)-Butyl-1,4-dioxan-2-one	1751.362405	4299.971452	1019.32958	8299.608143	6982.953642	1968.002822	35779.73165	531.1731486	0	2013.652001	34997.84186	7874.51978	15270.57791	0	0	0
1.35_347.2426m/z	HMDB29885	Sorbitan laurate	161186.3928	250366.1388	224790.5188	438744.0382	102966.6291	119450.9926	138748.4359	61516.11051	51458.39056	21142.37467	94468.86337	90370.8998	215873.2343	34947.81897	30751.28595	7528.912079
1.35_357.1910m/z	HMDB41986	pibutidine	110.1045411	290.4815573	95.21773096	1604.13717	2839.266201	1655.94483	17321.94406	0	661.2172516	7537.795485	24004.94042	2082.982555	2805.116716	0	0	0
1.35_360.1653m/z	HMDB41273	Myzodendrone	0	2075.138466	265.68098	0	308.6005806	0	369.4582062	0	286.8200018	0	100.9218765	0	0	0	304.0504744	0
1.35_370.1498m/z	HMDB31947	Niazicinin A	1870.459663	0	1802.111689	221.4894847	3196.973331	4367.706315	1512.884667	0	1889.368325	1184.956197	7610.203783	0	651.0476092	0	0	0
1.35_384.2380m/z	HMDB36863	Anhydrocinnzeylanol	22336.27017	77461.66263	11439.65745	22678.44079	16781.25101	20503.38295	60013.95225	5893.199135	18007.79336	11364.11861	15209.97928	2089.054236	33462.01709	25546.66227	6404.159691	2620.264968
1.35_392.1097m/z	HMDB29401	Ochratoxin B	0	0	0	0	33.81307877	0	0	0	6953.314461	77977.54962	0	48715.45858	0	822692.9928	12.91663123	212247.422
1.35_400.3421m/z	HMDB00222	L-Palmitoylcarnitine	300.4375229	97998.08938	0	37487.76098	12190.94934	35629.54041	18323.63595	284413.0273	389444.9033	74.47362042	273774.3571	38184.21513	212703.5109	290800.7105	234347.7239	24886.89361
1.35_403.2227m/z	HMDB33032	Thalicpureine	104787.9944	1319.685812	44401.414	65005.84555	25740.26047	7030.093569	7771.369331	83558.34067	693.3380328	326.588011	45192.03492	14287.05391	39447.41321	298.8202697	9946.530016	0
1.35_420.1045m/z	HMDB37989	Cyanidin 7-arabinoside	0	0	0	0	2328.631918	0	0	0	0	187584.7073	542.9049518	622916.1407	0	1750409.051	0	65544.75034
1.35_457.3458m/z	HMDB36883	Citranaxanthin	462.2908454	7039.655502	888.0951685	1699.705693	0	67.36296366	0.01599309	148672.2761	20.71346671	0	2.388148903	79528.85118	560.2229399	85.7120283	18187.52087	0
1.35_517.3164m/z	HMDB36307	Ganoderic acid epsilon	2091.68341	11199.24138	2394.784842	1786.605	15930.46344	34260.99832	35283.41312	67068.99575	1519.745618	10035.19445	31720.93415	25929.74865	37010.73349	27678.71483	54962.83737	4295.661011
1.35_519.3318m/z	HMDB34392	Perulactone	10051.08563	35409.36618	14665.75196	23730.16991	44510.7273	71136.57003	81156.24492	88440.67661	12397.62385	30504.82516	85420.70159	56008.63271	77112.79251	67777.06681	92731.80492	25552.57267
1.35_524.2489m/z	HMDB38170	Isolimonic acid	0	0	0	0	0	0	259.7177278	84671.19712	0	0	0	0	0	0	0	0
1.35_528.2437m/z	HMDB38609	Gibberellin A1 glucosyl ester	12796.96969	0	4659.840426	18168.24259	0	455.6605445	0	348713.2789	0	0	0	0	0	0	0	0
1.35_572.3794m/z	HMDB39051	Notoginsenoside R10	1390.691136	5650.955535	282.3484868	139.4515916	2239.819314	19974.80294	27742.09352	12485.47116	23.95165264	4934.034146	12158.11252	11293.08615	22308.15667	7886.137327	20119.10744	1234.411619
1.35_583.2549m/z	HMDB01008	Biliverdin	0	72477.99184	0	1185.862145	836.2411071	1724.859845	64267.18512	472479.0813	18823.12992	119605.8927	226531.3458	2228283.45	15922.13488	8685.943366	1193775.102	26793.08347
1.37_153.1023m/z	HMDB32381	2-Methoxy-(3 or 5 or 6)-isopropylpyrazine	38195.2116	131955.0563	31669.23378	35235.18175	19492.14031	32270.42718	44136.11719	74821.52255	20675.43081	24387.30796	59610.59477	106568.6441	31805.46679	124377.2364	41537.21792	1998.788995
1.37_156.1384m/z	HMDB31179	2,2,6,6-Tetramethyl-4-piperidinone	471.1083459	6058.809346	1095.524178	431.4699882	721.7203943	834.3838176	474.8386618	7568.769965	1190.417112	122.4731528	16572.80588	6708.090124	1049.644696	0	10818.955	962.6013023
1.37_174.1489m/z	HMDB36222	Cyclohexyl propionate	8359.461702	27953.93535	32578.78032	16126.05685	7476.616841	32177.3062	14773.00442	46198.49628	2800.77591	9924.144443	18837.01928	32975.49267	15855.70482	560.1944083	23425.52608	8156.106998
1.37_181.1224m/z	HMDB30039	Jasmolone	8040.310422	11584.58848	4076.645681	7712.865261	7915.410762	10004.34255	12062.15309	7534.407131	1018.85674	822.2119553	3228.59109	3484.349226	3327.54829	369.1058276	15257.63831	498.6578404
1.37_208.1181m/z	HMDB14634	Miglitol	0	0	0	0	0	120.4679378	0	0	0	0	0	0	0	0	135.0360443	0
1.37_209.1170m/z	HMDB30197	(Z)-3-Oxo-2-(2-pentenyl)-1-cyclopenteneacetic acid	3098.179702	4244.505793	674.414496	3868.074631	6109.332497	3729.865477	9810.958797	1314.180654	1665.226745	468.3140834	3767.937873	3313.402162	3964.772297	236.5941435	1978.679755	583.627442
1.37_210.1126m/z	HMDB37877	Eugenyl formate	150862.6261	107358.7437	536299.5203	73372.06019	67276.45143	186744.2814	76750.58214	13146.18546	13685.96704	35416.32914	74855.15229	79655.39832	20486.13221	48072.2469	58381.10293	25314.88896
1.37_212.1645m/z	HMDB41497	(S)-Neolyratyl acetate	1345.441236	12038.81879	2969.268321	3341.817673	3986.276307	2543.638871	5849.855659	19876.16545	2938.301308	3402.251279	18907.12961	14339.92757	3833.62851	731.3045136	22538.20912	3055.318992
1.37_226.1283m/z	HMDB33942	Dambonitol	0	1015.339758	315.767114	215.3086573	737.4232336	590.643653	2301.90418	0	61.66592644	145.4389676	3050.939379	0	0	0	0	0
1.37_240.1231m/z	HMDB29470	Isodillapiole	84200.39682	56709.04438	97831.27696	91227.74092	60531.23302	76783.65002	70513.53714	13268.79566	15201.11543	16248.01972	93560.65062	19553.11658	13533.56952	2454.046541	8212.606461	954.8301257
1.37_275.1853m/z	HMDB00394	3-Hydroxytetradecanedioic acid	74204.95887	83411.15853	43103.01443	71139.53875	117608.5825	84306.90142	177561.6651	28133.09644	21278.74136	16806.93236	36729.34535	46718.18271	55274.58571	14348.72178	11081.52389	9654.520277
1.37_301.1184m/z	HMDB38943	(E)-Avenanthramide D	44971.51188	82983.13947	24325.06068	28805.19576	74756.91732	24099.36548	105120.4548	189744.2102	40389.22807	140455.0895	374112.9948	280416.696	138337.6576	130569.0798	168527.3137	82780.63879
1.37_310.1492m/z	HMDB41269	Pantoyllactone glucoside	0	0	0	0	316.749897	4220.241624	0	1025.087443	0	0	72194.47648	0	851.3257936	0	0	0
1.37_311.2217m/z	HMDB38484	Auxin b	142841.0509	194314.4566	111726.0138	212858.1883	189095.2829	317608.9586	314676.334	43043.0765	36099.76605	48483.78773	149631.4815	107209.6165	227852.3993	28395.68772	56771.45575	22163.59647
1.37_312.1806m/z	HMDB30555	Tocopheronic acid	2772.747041	988.6037932	373.4124812	5137.264602	3997.935521	984.1948589	4062.47112	0	802.1961763	0	2262.623028	0	499.7005111	0	269.3434607	0
1.37_313.2008m/z	HMDB15026	Granisetron	905.7969704	351.5697379	0	819.3696298	2429.756554	1209.631813	9131.609043	0	0	280.8470238	3971.3059	0	1074.215737	0	0	0
1.37_317.1499m/z	HMDB32804	N-trans-p-Coumaroyloctopamine	115819.8248	119544.4458	86675.84335	128436.2189	105124.6336	120516.7853	125407.7338	2405.416195	29280.21028	21073.16509	455572.552	27631.63308	40419.28991	56482.45979	148907.8822	29788.10124
1.37_317.1949m/z	HMDB37147	5(6)-Butyl-1,4-dioxan-2-one	8627.979931	6798.777113	1597.58009	13415.79385	10561.43128	8723.845966	14459.19953	0	885.015857	594.3400857	8805.162888	1449.18678	2410.617434	0	3.111714389	306.1944044
1.37_329.2324m/z	HMDB40611	(9R,10S,12Z)-9,10-Dihydroxy-8-oxo-12-octadecenoic acid	140449.8677	69314.34798	119104.8406	162553.1188	104004.3499	139962.5459	209509.2131	10475.49174	12923.91422	24142.18744	94348.75693	33419.87583	81110.05849	3561.850982	11999.75582	3827.229829
1.37_342.1547m/z	HMDB32864	Mycotoxin T 2	40426.26543	38379.72641	44726.85353	94890.94586	36853.38849	36307.2487	20395.22129	1714.182013	5010.168323	4106.169483	16601.28754	4477.043135	2921.892016	0	627.3497856	280.6618446
1.37_342.2274m/z	HMDB38580	Cibaric acid	34132.18617	102027.4877	43962.46981	24826.25972	34006.84022	45162.77153	73817.41916	186617.171	13164.20521	24250.75278	113094.3096	81959.26364	68954.05029	15796.1768	128366.6095	30149.54707
1.37_350.1598m/z	HMDB28830	Glutamyl-Tryptophan	1654.826438	864.8968888	1262.488543	5399.3215	7404.737716	2738.731639	357.902388	0	277.1918629	0	13219.53498	0	612.5210186	0	0	0
1.37_369.2275m/z	HMDB05099	Thromboxane B3	7816.453029	21293.88034	6926.516416	13381.70642	26615.54167	16312.51773	23445.64345	4765.064175	4679.093807	4014.72983	22905.19152	7110.018199	20192.73116	11934.339	2488.183573	1392.373084
1.37_369.2637m/z	HMDB37961	gamma-Eudesmol rhamnoside	20258.19833	2420.107977	4146.613801	5120.30148	9429.103868	11732.23832	8283.917902	0	587.5202484	412.4567593	471.6089578	0	4239.629056	0	0	0
1.37_376.1605m/z	HMDB30394	Simmondsin	654.6609627	1962.55029	437.3348386	519.2723385	1239.437184	468.9231726	1405.29205	20394.31514	0	474.1453074	7125.459198	1244.455585	0	0	0	0
1.37_386.2534m/z	HMDB14633	Buspirone	50455.98071	73606.48685	21429.65775	60884.77177	71002.10721	83216.99594	93153.81669	48004.18359	27499.87562	20426.6156	49517.43525	37311.99775	110082.1943	107574.0853	64323.76864	3570.258723
1.37_393.3476m/z	HMDB13626	Adrenoyl ethanolamide	11835.94627	0	0	0	0	949375.2792	99495.13913	13562.61888	1350602.712	0	0	0	8796.583607	10707.8172	147896.6811	0
1.37_420.1501m/z	HMDB59973	4-Hydroxy-5-(3',5'-dihydroxyphenyl)-valeric acid-O-glucuronide	18482.12791	0	0	2053.778344	3340.815336	0	0	0	6353.37486	9916.818115	9.095509138	0	361.6889197	0	0	0
1.37_421.2583m/z	HMDB32099	Dimethyl 3-methoxy-4-oxo-5-(8,11,14-pentadecatrienyl)-2-hexenedioate	2531.705306	7568.8978	822.1219469	5594.490969	23980.57256	15538.35457	39498.97217	0	10542.77288	20453.19964	24359.37048	39134.87229	9434.902702	30290.02716	5976.441613	2076.813378
1.37_441.2988m/z	HMDB40764	Bolegrevilol	16878.25014	4238.016138	15247.04891	3369.037283	3929.95712	5390.837942	735.9496097	466.1793127	3988.45829	12.19907439	4212.193088	108.5827644	155.9438198	14.78716222	152.5043869	30.34121386
1.37_446.3264m/z	HMDB36940	Spirostane-3,6-dione	3.501167448	1113.258944	6108.147213	656.5678983	38275.74569	4924.14166	8122.610098	80971.72451	198948.8861	805.1756459	174601.4407	17258.70236	68635.29124	20840.19584	83530.11831	1677.89556
1.37_484.2442m/z	HMDB38843	N1-Caffeoyl-N10-feruloylspermidine	116616.7955	324057.2486	41860.23668	82492.54022	246671.3651	298282.2226	1023902.611	0	124607.4661	136294.0885	197526.3482	123065.1941	272823.0383	31751.9726	257533.1347	255827.4668
1.37_490.3524m/z	HMDB35843	(23S,24S)-17,23-Epoxy-24,29-dihydroxy-27-norlanost-8-ene-3,15-dione	77198.94681	17618.01886	159364.3784	101936.2891	24508.43072	122868.6788	156612.1115	38652.48821	118209.9193	827.1906264	40497.60168	681.0012492	3478168.311	10210.06692	29964.76836	257.8202519
1.37_524.3045m/z	HMDB38327	(3b,9R)-5-Megastigmene-3,9-diol 9-[apiosyl-(1->6)-glucoside]	184.3607051	471.3349428	0	200.9585467	0	2230.207569	679.0782166	0	617.3208443	0	0	0	0	0	11039.33404	0
1.37_542.2592m/z	HMDB37083	(8R,8'R)-Secoisolariciresinol 9-glucoside	0	0	0	0	0	0	0	666425.3299	0	0	452472.7342	7687.896407	0	0	0	0
1.37_607.3489m/z	HMDB10361	(23S)-23,25-dihdroxy-24-oxovitamine D3 23-(beta-glucuronide)	781.667409	1590.337661	0	961.4899875	326549.1568	331069.3026	469013.1502	2106.690356	637.7325126	0	11991.54408	0	7653.579475	0	9204.102206	0
1.37_89.0601m/z	HMDB00039	Butyric acid	567.4936731	4365.527526	1378.379821	1318.578112	1572.32683	1516.477972	4554.730118	21919.84852	1519.110695	4768.075434	3685.760867	4888.020248	7233.531785	3434.058692	3709.829947	4407.013505
1.39_113.0600m/z	HMDB33569	Syoyualdehyde	386.0550047	2193.442253	643.5724786	940.3105519	3115.735108	1579.005081	1855.783648	1144.346002	86.33129556	893.1881792	976.6280033	2876.341894	1182.42067	179.7998955	219.7964904	49.92684084
1.39_125.0711m/z	HMDB04181	Methylimidazole acetaldehyde	47919.38534	120571.9369	37837.32855	39055.39004	31118.34513	56097.98238	80545.69942	25230.64853	10012.38429	30870.39219	130908.0727	69312.59155	54783.81445	27558.02021	34636.86613	11655.97746
1.39_150.0913m/z	HMDB40016	2-(2-Furanyl)-3,4,5,6-tetrahydropyridine	5628.644966	14773.25429	5725.240397	3629.031958	2278.321443	5452.103689	6421.259805	2590.219958	3345.787201	22167.18803	21770.61844	43361.45949	6635.508197	28961.67847	8476.020089	6543.610371
1.39_164.1071m/z	HMDB40015	2,3,4,5-Tetrahydro-6-(5-methyl-2-furanyl)pyridine	13107.18905	813.746776	4151.501683	4090.885523	496.1622737	3308.621848	689.8788883	0	0	224.6874562	1279.008303	0	727.8709635	205.8957089	853.4486169	0
1.39_233.1537m/z	HMDB40981	(7b,10a)-3-Hydroxy-1,3,5-cadinatrien-9-one	249.0852787	76.20015479	0	111.2997435	0.032176747	123.845975	411.2626823	574.1449041	0	0	0	0	46.34041021	0	105.5063721	0
1.39_235.1441m/z	HMDB33461	4-Coumaroylputrescine	123.7741714	740.3320215	691.0048773	0	0	3717.259377	16309.33889	0	42702.35811	5868.431796	357.2477008	588.3684984	40440.71418	4939.224912	4200.574972	0
1.39_242.1210m/z	HMDB32421	2-(4-Methyl-5-thiazolyl)ethyl hexanoate	3387.073249	1790.499525	423.8542314	3788.228465	6298.125838	2486.412738	7821.196731	838.8880654	386.4311812	51232.82647	4002.182384	1100045.795	3411.739385	7534.150244	156.8129368	318.2722424
1.39_260.2221m/z	HMDB32370	L-Menthyl (R,S)-3-hydroxybutyrate	2087.808871	49828.38471	8785.657218	2400.682428	7383.748554	11959.14395	12070.88488	105743.7421	3457.663614	411.7512811	19662.2442	46345.90901	9866.270264	364.3983049	63059.03851	807.0638809
1.39_267.1591m/z	HMDB31902	Blennin D	65025.83788	38013.0227	20473.76996	30658.55957	40153.99055	24623.84749	34079.81113	9934.587771	4061.576692	4331.225849	50787.00785	13044.33452	21396.5868	7477.845908	14283.73062	874.9676589
1.39_272.1129m/z	HMDB29438	L-Phosphoarginine	40248.17814	249773.7843	37427.32356	27693.87947	47375.26006	47802.37195	21766.65822	57970.36471	11513.81573	18613.20073	40603.11655	178986.8609	16491.17469	1556.709778	103344.8705	7398.827071
1.39_282.2430m/z	HMDB32791	Methyl 15-cyanopentadecanoate	1264.063256	15613.67994	2883.672359	1010.368411	3082.496613	3387.650393	3011.331888	24776.54868	1402.182028	421.3438093	4382.090837	6955.800815	2027.801872	0	17581.10199	205.5224752
1.39_289.2009m/z	HMDB31885	6-Hydroxypentadecanedioic acid	5741.744177	4705.252902	734.5380184	7544.98125	4048.436275	2348.332714	5341.305145	364.8906851	0	288.7978546	1142.497059	0	430.6085624	0	0	0
1.39_291.1704m/z	HMDB15453	Procaterol	27385.08914	386714.2716	24374.58203	41774.86259	678942.78	609788.2106	938343.971	96.39515114	204956.9817	196208.6638	430115.8713	175683.093	870792.4376	154968.9052	480949.455	281071.7486
1.39_334.1287m/z	HMDB30111	Homoferreirin	11446.65144	5683.205436	9792.968571	6712.067843	24659.73359	15162.75363	3078.511022	727.4420813	1157.826179	1600.876371	32801.68295	1622.858342	3546.178879	0	1379.661948	0
1.39_353.2324m/z	HMDB04240	15-Keto-prostaglandin F2a	32723.02378	91805.01489	32061.50491	37601.79098	40848.69018	40811.43321	42243.87019	10553.40007	4732.620819	3267.564779	10720.66746	4070.454629	29285.34918	6953.980004	4159.538579	2855.498377
1.39_405.2638m/z	HMDB14372	Lovastatin	784.6597471	43761.76836	2342.609118	15392.01015	47772.80927	53642.42763	86538.69931	524621.9002	34880.10553	52573.56134	171658.4026	289065.7787	128546.6942	88316.11566	72165.38625	21696.22876
1.39_466.3527m/z	HMDB06482	LysoSM(d18:1)	6950.462414	396046.6622	36410.85869	61586.59762	34215.6102	147303.1325	219499.0603	1452223.656	589880.8993	91585.47597	366682.873	1429858.647	855228.1668	1445298.144	2824250.415	187617.305
1.39_487.3410m/z	HMDB34526	Bassic acid	35164.01689	59158.25894	39073.78313	63628.75953	80255.63513	136235.1574	71338.93932	69858.96027	13377.56119	9832.468316	22505.38513	13282.65159	156044.9028	64069.06348	80047.08577	6151.743968
1.41_111.0556m/z	HMDB03905	Imidazole-4-acetaldehyde	23883.01207	25837.7545	11607.0562	13106.48952	23956.14651	21292.39314	17948.99026	16545.29469	11253.86048	12356.02468	31876.37542	53424.26028	29718.9227	22822.25963	14145.39113	20409.30197
1.41_183.1129m/z	HMDB00159	L-Phenylalanine	11311.88519	51555.7521	7525.843641	3765.573567	4931.331321	8753.94963	6415.336601	4168.60372	8548.00057	1097.321221	10329.09596	7700.151105	506.0509155	10300.22743	12105.00636	0
1.41_207.1017m/z	HMDB31973	(2RS,5RS)-(E)-2-(2-Phenylethenyl)-1,3-dioxan-5-ol	566.8874297	161.038199	445.5190663	464.3116647	866.1521742	318.0302127	4343.800513	5277.521294	205.5277743	0	230.0637165	5517.847004	1030.157854	0	0	0
1.41_208.1081m/z	HMDB11603	4-(Methylnitrosamino)-1-(3-pyridyl)-1-butanone	29875.09198	97822.04104	145693.2062	57701.21594	15105.32184	33.43652765	8201.076342	8.29612445	9.920069229	0	33.24391771	17.73386439	65.64216906	2.697003859	15.20882526	0.456418564
1.41_212.1030m/z	HMDB15078	Zalcitabine	49475.38494	58414.43899	495746.3108	75573.73525	5127.459867	15388.90227	20114.33798	650.8238986	0	130.4331927	2396.391368	502.9491641	922.9329906	344.7300734	162.6497879	2060.06685
1.41_217.1337m/z	HMDB34292	Nb-Methyltetrahydroharmol	3025.353059	5008.026935	3840.731097	1614.414237	2205.825883	7474.522871	0	0	0	0	0	0	240.6313448	0	0	0
1.41_223.1329m/z	HMDB32121	Annuionone B	2790.446937	1511.745267	471.7803081	687.1357846	30022.597	3653.481152	12943.70458	0	0	570.5081428	3161.600991	894.1575095	3426.404958	0	1840.153192	0
1.41_232.0969m/z	HMDB32583	4'-Hydroxy-2-biphenylcarboxylic acid	3346.1021	4099.49305	2014.420944	3674.737215	3623.703187	2774.905751	1251.082568	0	170.9971004	764.7129929	18544.8461	7852.748457	930.6210724	2906.500922	0	5054.782504
1.41_235.0604m/z	HMDB34345	7-Acetoxy-6-methoxycoumarin	6668.038903	1271.957709	1567.96721	4027.84189	6581.533965	136.6340604	3092.994945	0	2573.109256	10239.17686	5452.439199	0	13389.33639	0	1876.002762	0
1.41_237.1130m/z	HMDB37683	Ethyl vanillin isobutyrate	0	11540.93921	1908.328786	4827.397634	1085.161904	2300.82318	2133.320352	1270.3793	0	0	0	0	489.2321741	0	0	0
1.41_248.1281m/z	HMDB34130	Osthenol	7205.104552	422.3854617	0	1222.134732	10462.91803	1848.181047	0	3734.060943	0	0	27406.03925	0	0	4654.316413	186.0594544	843.3718883
1.41_257.1022m/z	HMDB31847	2-Ethyl-3,4-dihydroxyfuran	17285.45094	10763.28336	10499.37445	3608.931652	56687.67902	16772.49467	2817.53385	820.2444511	3681.173841	13992.37135	9807.538828	7086.889104	9481.152987	0	5677.389788	0
1.41_265.1798m/z	HMDB32090	12-Oxo-2,3-dinor-10,15-phytodienoic acid	4142.052322	16218.7939	2275.157594	9296.956976	23243.14326	16119.51297	29372.22738	16.78684659	5330.951729	4119.735336	15722.31367	5760.091204	8876.036032	739.9888415	1217.880659	0
1.41_274.1437m/z	HMDB38834	(2E)-Piperamide-C5:1	9733.931523	22000.45401	3119.765752	5833.631263	486702.5005	14022.43143	5776.495625	15749.38571	1084.888191	388.1634345	3252585.553	4792343.461	4242.779682	108.6881827	5065.07702	566.1359123
1.41_282.1337m/z	HMDB36544	1'-Acetoxyeugenol acetate	155972.5624	146968.7464	108242.2231	133335.5549	150629.0739	81749.83713	52007.42541	17085.31645	11536.84016	65894.83499	216213.6096	60147.77468	34175.85463	6850.473875	14405.4645	14577.40017
1.41_289.0918m/z	HMDB38341	Glucosylisomaltol	27934.01942	22307.61007	15436.11392	14922.22763	29680.25903	7865.106877	23388.99304	13086.62439	10524.15184	53958.10718	41478.78472	9048.984914	58393.98674	2404.598401	14267.29835	4953.86429
1.41_291.0866m/z	HMDB34124	Fonsecin	0	0	0	0	0	0	0	0	0	0	0	36019.74501	0	0	0	0
1.41_300.1595m/z	HMDB15091	Hydrocodone	43858.30025	80285.15801	17034.69549	24083.03394	196392.435	35054.29478	71584.74643	6543.150635	16876.03231	16351.33018	375426.4989	753920.0053	41061.71041	23972.52369	17829.22279	32552.06867
1.41_300.1806m/z	HMDB59617	2-(3-carboxy-3-(trimethylammonio)propyl)-L-histidine	4314.625581	7542.910057	3479.709522	6097.347607	7525.607308	5567.159166	17452.92347	10078.54946	2598.506489	1964.646545	13289.62092	12300.37955	11764.10513	3963.846326	6158.975616	450.5808324
1.41_302.2327m/z	HMDB13288	Nonanoylcarnitine	1823.461449	19503.56058	3464.143619	2300.295731	3836.901962	4702.359805	4380.389551	30332.94456	3657.72068	0	8294.086066	4131.163602	3640.917443	0	19207.52278	567.2928532
1.41_310.2225m/z	HMDB32958	(S)-3-Octanol glucoside	15.3373415	0	0	5.0058891	0	0	0	0	0	0	0	0	0	66109.51999	0	0
1.41_314.0958m/z	HMDB14576	Trifluridine	4.413492362	0	3.762695993	0	658113.0248	20.95235969	216.1855662	0	0	93304.98797	14160.15367	514599.492	0	202265.3823	143.8846809	56330.64835
1.41_319.2267m/z	HMDB05081	5-HEPE	3900.394048	21708.78468	4058.91529	5864.866599	7353.169886	7101.230324	781.1904863	3132.868328	1700.389142	370.2279536	0	768.1216954	12969.53834	2006.911113	2155.290187	0
1.41_324.2169m/z	HMDB29391	N-Jasmonoylisoleucine	20189.29413	29563.49386	7426.118812	9347.456065	8883.62986	12018.19085	14287.78352	45621.83533	10705.26486	7588.062694	21993.78738	22544.96478	16097.72653	622.8344599	31337.50394	2736.150732
1.41_332.1970m/z	HMDB14477	Methadone	21403.63198	59680.90798	15795.363	60201.55417	5266.92205	97139.09265	5734.74592	439.8522129	26.17797405	354.5468459	3007.459105	179.4629946	4935.008284	410.8956794	868.8645891	0
1.41_336.1805m/z	HMDB31752	(S,E)-Zearalenone	12699.10017	16393.30453	13646.67366	12468.67596	19398.53419	15653.99567	14699.72959	2931.145486	1899.717809	3163.472772	32593.10125	0	1156.266446	218.0562196	894.7709236	0
1.41_341.2687m/z	HMDB14648	Tridihexethyl	11806.36071	134618.8862	18790.84081	8057.797955	588.4832126	29262.95446	0	3867.799795	6071.627012	0	0	13.92479578	7878.782389	449.2019135	3486.662342	0
1.41_349.2119m/z	HMDB15695	Roxatidine acetate	789190.9763	442612.8663	397763.8384	267267.877	330395.5457	126324.1963	87337.01997	217695.6451	13775.21114	22626.39783	129675.9186	25991.10357	61556.09364	24239.55161	37285.90724	25585.07418
1.41_349.2376m/z	HMDB06762	17a,21-Dihydroxypreg-nenolone	0	0	4433.313945	13015.672	0	0	0	0	0	0	0	0	0	0	0	0
1.41_358.2224m/z	HMDB14876	Pentamidine	16948.05036	18779.14359	13303.64907	17657.18373	13374.3799	25516.63605	22298.49912	23168.59019	1955.878528	407.9219475	23984.25811	1328.129165	9423.697949	409.2606022	17746.09449	262.0938207
1.41_383.1965m/z	HMDB15699	Tofisopam	54835.85752	12677.94562	87972.81496	57919.99506	343913.2621	230078.1674	299155.8617	0	14228.11559	6932.491073	70044.04023	1497.743249	20327.83139	283.6812617	16178.15102	3725.518131
1.41_399.2888m/z	HMDB00717	Isolithocholic acid	11934.35388	2724.031893	847.6802846	2952.225959	1753.035108	17360.46101	55709.38964	49088.52854	13704.93996	109.6229316	2683.685253	2538.667515	9010.035088	31830.13943	188469.2831	0.057712832
1.41_401.2071m/z	HMDB31978	Methyl (9Z)-6'-oxo-6,6'-diapo-6-carotenoate	69038.58893	7184.101501	73300.92712	64729.27661	251897.3431	152294.0166	183871.3477	0	6276.729689	398.752536	67050.78153	0	9729.838097	0	3407.431607	159.6602613
1.41_419.3520m/z	HMDB06887	7a,12a-Dihydroxy-5b-cholestan-3-one	0	85249.17228	0	27672.01667	2814.172211	21486.56722	539.1410033	161492.0313	31847.26799	0	0	7344.569427	4520.845966	159792.0614	147227.7991	0
1.41_428.2102m/z	HMDB42040	tipredane	312.6338743	21833.75359	0	108.0665319	1428.893924	1511.231049	134.4468445	1526.261702	69.68369287	0	353.8027613	0	81903.09268	0	240.0520597	68.34135133
1.41_430.2285m/z	HMDB41512	Isopentyl gentiobioside	7362.106042	156.857864	21256.26392	414039.0755	479320.2187	1746.417936	2485.900949	0	133.7345918	473249.6174	184.2268753	152521.1846	4231.1617	102149.0464	6969.950691	142572.2106
1.41_431.3635m/z	HMDB35282	Solasodine	0	0	0	0	0	0	0	0	30492.67983	0	0	0	0	0	0	0
1.41_439.3895m/z	HMDB00494	Stigmastanol	0	0	20570.00426	0	10414.16013	17853.59889	0	0	22677.35396	0	0	0	0	0	429.2817663	0
1.41_453.3340m/z	HMDB38353	(3beta,5beta,8beta,22E,24xi)-Ergosta-6,22-diene-3,5,8-triol	2397.609363	20106.46205	2261.183944	3432.620819	23782.28806	27610.21449	17940.54786	9396.376612	2127.023849	588.5898679	487.9928389	359.258929	4954.705727	14569.51693	14170.56658	303.0006001
1.41_462.3210m/z	HMDB00969	1,25-Dihydroxyvitamin D3-26,23-lactone	72.77017818	113.4452787	83.86363376	119.0782015	101.2772829	684.3989893	2860.497091	60924.35966	31978.78159	732.3521955	670.062142	2702.618539	3209.342427	2607.685752	23482.90235	0
1.41_481.3640m/z	HMDB34549	22alpha-Hydroxyerythrodiol	75739.19087	406143.6779	145458.2644	60946.56205	129096.9103	135167.0609	61727.01169	583417.6252	32705.91103	1322.522801	96389.7638	157487.253	32802.28299	3504.947667	535798.8212	901.9485867
1.41_521.3123m/z	HMDB41366	24,25-Diacetylvulgaroside	238490.6343	3459.708873	21146.72382	117434.0445	1002737.932	609758.3628	382659.4134	6081.316026	5260.441396	911.4352835	0	1221.100004	849.8108469	10001.97602	1354.43031	0
1.41_641.5096m/z	HMDB07110	DG(16:0/20:3(5Z,8Z,11Z)/0:0)	440.2330825	153903.7142	2651.027641	0	10779.43914	2459.798756	5413.761213	291265.526	24886.02496	0	2203.308868	1280.828128	694.5906991	2882.322485	302763.4969	0
1.43_134.0965m/z	HMDB14890	Tranylcypromine	1494.373606	0	68.43103809	137.6744999	0	0	12025.74972	0	6683.654472	0	2390.66634	0	3394.437982	0	4197.895941	0
1.43_156.0656m/z	HMDB04062	Gentisate aldehyde	5937.536634	18603.10357	875.6799577	4061.819379	6122.213866	9638.240714	10461.93874	1934.872843	9929.797632	0	1823.691053	181.712141	6720.216662	314.7126858	4900.331226	24219.93239
1.43_162.0915m/z	HMDB03447	Tryptophanol	0	0	0	0	127.9228087	0	12449.81532	0	6625.795037	0	1634.875415	0	3206.84072	0	3361.990549	0
1.43_165.0659m/z	HMDB42006	ricinine	20206.7702	17475.08144	12546.22777	6475.221916	10402.78955	9636.707877	21034.53371	26450.7775	6537.941546	50705.39294	21236.72868	150248.7262	9682.933592	165876.3386	10633.40534	6217.586698
1.43_167.0897m/z	HMDB38183	3-(4-Methyl-3-pentenyl)thiophene	0	125.4261455	322.4154703	0	142.6027811	311.690519	704.3544057	0	178.988737	0	1703.90445	0	283.3686062	0	32.1593615	0
1.43_190.0863m/z	HMDB02302	3-Indolepropionic acid	944.6073102	4575.511301	870.5478182	2767.536029	8089.696903	1888.784263	1482.27898	13463.08883	211.3073968	520.0054437	46153.53198	0	1175.911712	6142.040171	751.1823528	0
1.43_207.0765m/z	HMDB00715	Kynurenic acid	28049.78812	152237.8727	36009.57803	30978.21909	25140.51244	72793.89436	29011.25999	54242.56148	4929.149623	13342.13965	42711.10936	9697.643324	29175.43741	7794.00013	8591.793857	3061.915242
1.43_214.1187m/z	HMDB37688	5-Nitro-2-propoxyaniline	6148.437548	3518.448321	1026.105627	2118.833813	327.4403555	192.6641052	1586.209422	2216.116797	485.7025258	0	1615.283851	1301.624645	3402.898869	698.1063002	31749.00364	1445.784123
1.43_246.1700m/z	HMDB13128	Valerylcarnitine	57834.87042	45751.41651	38490.17118	36015.70494	36164.74739	62392.67092	39218.79261	9996.357415	2503.062113	4877.156736	21978.61113	64221.63644	15569.59373	19613.83055	11601.53154	1562.698916
1.43_271.0812m/z	HMDB59806	Phenylglucuronide	23016.394	17223.61267	10701.44195	9094.931727	18604.53152	15521.99086	12044.01611	2821.204204	6457.596638	20355.84547	15500.0637	3473.939581	22497.54373	0	6262.655499	1591.404723
1.43_280.0863m/z	HMDB32162	Acrylic acid-2-acrylamido-2-methyl propane sulfonic acid copolymer	0	363.4286581	0	0	2686.836946	46475.53509	55989.38061	95547.39468	20398.68049	1376.532199	48109.2083	50048.82326	22410.66135	69705.50238	96200.91578	25099.07288
1.43_289.1551m/z	HMDB37554	(±)-Rollipyrrole	16437.98642	1858500.664	15332.10102	26527.20685	16276.94366	16161.35139	8386.954409	65467.19989	6006.772923	804.8827136	26898.60175	10887.35318	50052.3425	5582.330353	1796.482186	0
1.43_304.1181m/z	HMDB34012	3,4-Dihydroxy-9-methoxypterocarpan	4173.270765	4893.951329	15366.37134	2286.491081	14491.81736	2059.244652	1150.521345	2914.114187	142.6357851	0	34699.31256	0	335.0083841	0	0	2228.716209
1.43_328.1391m/z	HMDB30293	(E)-1-O-Cinnamoyl-beta-D-glucose	13508.97224	7023.620995	10404.51375	5082.625905	10351.52921	11863.6972	2866.41418	0	1271.823111	0	3165.903735	0	895.1392051	0	361.1697353	0
1.43_332.2794m/z	HMDB04705	12,13-DHOME	46956.58162	282929.1076	108672.0803	34390.58192	96956.64943	81795.54224	60041.95828	738654.1695	26851.16571	28465.62584	161355.6926	290406.6977	93345.94174	9868.108159	260329.7292	29119.02799
1.43_363.2279m/z	HMDB15409	Bevantolol	99626.20191	141791.7638	78662.94636	95641.82793	55514.44716	33591.59081	69220.7781	3506.277901	7007.946586	11445.94813	25097.29337	2781.4479	19486.68676	14912.6691	3379.044032	744.9871507
1.43_367.3319m/z	HMDB13625	Dihomo-gamma-Linolenoyl ethanolamide	0	0	0	0	0	60384.967	5743.473151	0	309632.8807	0	0	0	1526.47329	260.3046108	12176.08444	0
1.43_375.1915m/z	HMDB31979	Methyl (9Z)-8'-oxo-6,8'-diapo-6-carotenoate	23661.83167	111321.9768	16006.71568	17265.25257	99920.76988	32574.69998	84482.80287	0	7001.747789	1718.223384	98763.29422	5609.162822	28310.94713	75.25142998	13793.3487	975.3455427
1.43_387.1915m/z	HMDB36765	Romucosine D	2036.553221	5048.251123	4007.149218	767.4087797	8598.888114	7559.005856	12985.77231	6494.080585	2110.613703	0	18825.17286	1686.694146	2581.616992	0	566.7899698	504.5046555
1.43_387.2742m/z	HMDB38018	Cryptomeridiol 11-rhamnoside	119848.0843	31772.04545	47009.61896	43947.20247	51201.55072	89417.84334	49514.56135	5984.111582	4330.358655	821.7156485	560.7240642	5838.876598	50592.45794	534.9385603	3063.955955	0
1.43_406.1502m/z	HMDB32809	4-Hydroxyphenylacetonitrile triacetylrhamnoside	9.369998245	1752.264868	0	119.5489544	215.2206307	20395.22401	0	97.96624952	2.444137506	0	0	0	0	0	1.846866568	0
1.43_431.1336m/z	HMDB33098	5,7-Dihydroxy-6-methoxyflavone 5-rhamnoside	0	0	0	0	0	0	42413.65707	28683.25827	0	1696.679667	39215.53625	49455.35465	5840.050094	9839.819904	116450.118	15351.22152
1.43_444.1710m/z	HMDB14902	Mometasone	0	0	0	4.972599862	481.5912392	0	706.3397187	0	0	0	698.9887139	0	0	0	8832.779215	0
1.43_448.1601m/z	HMDB33098	5,7-Dihydroxy-6-methoxyflavone 5-rhamnoside	95807.95885	2662.186674	22529.91501	18430.88863	15455.74406	43169.63893	725192.7425	212422.5289	3732.299547	62409.15044	265392.8919	496241.5114	185498.7308	153444.5774	927796.9146	174860.8217
1.43_479.3844m/z	HMDB30272	Carpaine	0	26602.74349	0	1231.993804	506.6095842	528.8947684	0	48975.92281	1633.147595	0	0	0	0	0	53112.76512	0
1.45_158.1176m/z	HMDB14447	Tranexamic Acid	261500.8493	75232.54959	127838.1005	208967.2493	49500.83235	27465.55003	15018.80118	39894.19706	4821.782792	8345.977257	18045.26771	23863.03805	16603.38357	6009.206366	32928.28047	8661.345101
1.45_167.0564m/z	HMDB34394	S-Propyl 1-propanesulfinothioate	27093.65725	683176.3928	14001.26228	338651.9803	913547.2851	1127400.519	1170007.133	63909.00716	23634.62991	246477.6557	3390377.693	746765.0464	1000046.348	72853.02672	1786196.143	1349302.688
1.45_178.0693m/z	HMDB38444	1-Isothiocyanato-3-phenylpropane	19036.69596	28907.85254	22987.97559	24601.26328	16188.87708	24982.89806	30855.8299	34772.28151	2773.054853	38348.82775	344242.1757	112817.333	22335.96682	33958.96266	40312.33146	34441.76362
1.45_193.0973m/z	HMDB01004	Oxoamide	12663.86408	36627.26034	4395.174479	9871.24409	40036.75618	12822.60809	90424.43273	213723.0533	33191.01934	11651.4606	540056.6031	103712.9588	1490.765589	58859.47779	21928.94659	0
1.45_212.1646m/z	HMDB41497	(S)-Neolyratyl acetate	5146.437019	5631.149887	6344.994655	823.2867517	8754.874848	4178.962492	2032.790714	21086.90086	1568.298902	896.9056221	13840.27296	15914.86067	1804.248809	774.9400711	16209.04331	478.8658426
1.45_216.0868m/z	HMDB03503	3-(3,4-Dihydroxyphenyl)lactic acid	34129.52788	22568.4509	15628.5165	11920.7893	25506.73623	19516.27907	21025.97285	4690.19676	7626.825407	17730.50941	27408.99175	8885.061184	4723.094838	6691.419527	3233.298694	2926.231004
1.45_228.0978m/z	HMDB00014	Deoxycytidine	20747.44269	4362.223958	11086.73731	4469.44329	0	0	148.3481216	0	0	0	0	210.658079	0	146.3608342	11307.97566	146.3036657
1.45_232.1180m/z	HMDB00953	Suberylglycine	20807.95442	18843.24416	21820.41296	20599.52957	20337.95493	14655.9133	12482.18106	31542.83261	8358.692476	5893.800446	15701.18214	15031.60969	10484.08749	6978.509386	2514.873651	1432.759969
1.45_236.1281m/z	HMDB33610	Pandamarilactam 3x	25642.81752	57432.23908	24916.35797	21818.62472	35776.59949	24613.06377	21289.98902	222869.7356	133911.7068	65872.12233	1233495.143	291823.0991	46763.32868	120150.6387	136055.4933	216068.4943
1.45_308.1492m/z	HMDB38582	5-Amino-2,3-dihydro-6-(3-hydroxy-4-methoxy-1-oxobutyl)-2,2-dimethyl-4H-1-benzopyran-4-one	62121.23213	14379.7024	39602.31767	63104.05239	122961.5521	59824.14976	100701.7319	6908.76174	48354.74916	6390.185501	97526.54461	15508.61961	17102.88046	0	2616.20022	831.30417
1.45_350.1445m/z	HMDB31721	Leonuriside A	1612.539143	1327.664949	1582.994094	971.7054563	2861.675352	1455.273935	968.5975668	26942.41233	314.9131796	376.4937492	23605.61426	11975.27026	0	0	0	0
1.45_361.2128m/z	HMDB33266	Gossyrubilone	34392.31414	107762.1205	26522.88437	42640.42037	239357.2091	192833.4726	216107.833	736.4412372	26978.49805	42046.56506	148608.8351	5927.442635	46413.54401	546.8143465	70620.32334	11434.7685
1.45_389.2071m/z	HMDB14800	Trimethobenzamide	16127.16571	2458.248161	2191.2671	9111.457718	12792.88239	6368.948185	12696.28864	0	781.862008	0	6582.299968	1918.183268	4408.38657	0	1033.773884	0
1.45_419.2903m/z	HMDB38504	alpha-Micropteroxanthin B	66583.23994	169.5617988	17019.1849	776.5360298	6274.833175	37316.93484	225.1311561	0	0	0	0	0	0	0	110.0576487	0
1.46_142.0864m/z	HMDB30352	Arecaidine	172694.3764	228043.9467	324867.0644	96502.65969	195671.4586	182567.044	169147.5494	253391.4495	33240.34383	69594.87769	176649.4114	94952.37799	292456.0886	45503.49606	95059.32336	83513.5724
1.46_218.0847m/z	HMDB15328	Captopril	42195.48555	18672.30373	16952.98421	9091.33933	138615.4035	22043.31512	35527.444	89316.04874	9782.960547	24613.29512	125810.6508	136336.0742	25532.11343	40511.57377	770.6602346	516408.0655
1.46_221.1285m/z	HMDB15611	Methsuximide	446.0960722	1948.879225	128.8859884	157.0407026	0	0	30267.08017	0	17193.32276	0	9593.828613	0	9785.735308	1339.482744	8878.8581	0
1.46_244.0816m/z	HMDB12283	Prephenate	3168.099445	13440.70706	2567.189276	2141.865911	726.5030554	3352.973224	2421.201758	20641.82464	2757.044182	5207.349737	27128.0248	6600.539871	3584.40365	9764.718899	19725.28974	1800.039938
1.46_320.2221m/z	HMDB36329	Homocapsaicin	599.9848597	0	90.55251016	0	346.3709499	617.5242358	0	36125.65519	5802.860704	0	6965.234569	0	20109.10741	61804.0131	1319.087081	0
1.46_327.3006m/z	HMDB14942	Dicyclomine	6352.325501	499.0358767	13754.20721	0	897.8483821	201153.3261	113369.4441	11356.91648	583576.356	0	0	0	325218.2958	9838.861349	54966.67676	0
1.46_366.1406m/z	HMDB02282	2-(acetylamino)-1,5-anhydro-2-deoxy-4-O-b-D-galactopyranosyl-D-arabino-Hex-1-enitol	0	63.35985532	32.00688686	0.000289939	205.184644	0	295.3916983	0	0	0	60.53211451	0	0	0	0	0
1.46_385.1616m/z	HMDB40759	3-Oxo-6b-angeloyloxy-8b-hydroxy-7(11)-eremophilen-12,8-olide	0	43852.84246	0	0	985.796793	1166.745809	5616.250934	0	0	0	6028.375542	0	0	0	151.1471456	538.8025365
1.46_417.1181m/z	HMDB14823	Trovafloxacin	0	0	0	0	0	0	0	0	0	0	0	44350.95143	0	0	0	0
1.46_423.3582m/z	HMDB34224	Dihydrobrassicasterol	0	687.7490083	0	177.2368176	1428.645968	119591.3247	0	2828.224766	52509.69722	0	0	1370.341127	0	0	2882.521969	0
1.46_426.1946m/z	HMDB34998	Bakkenolide D	0	10114.25758	0	0	565.6607991	240.133648	0	0	0	0	4798.938974	0	85671.12525	0	0	0
1.46_448.3422m/z	HMDB34403	Barogenin	85.98170592	16825.66806	1100.674512	5603.862449	113461.9226	7258.145594	28128.24869	218423.257	618705.1536	1417.098326	314402.2865	107117.7974	245174.5714	37163.26034	273851.8156	77621.26291
1.46_464.3371m/z	HMDB30913	Cepagenin	23.37482307	87.1828958	64.52219821	103.5959955	89.07907204	1017.278467	2165.308582	21472.88552	62243.97039	0	1542.024654	12466.5452	4977.04651	2372.12255	56964.5936	0
1.46_471.3454m/z	HMDB40494	2-Hydroxy-3-oxo-12-oleanen-28-oic acid	20947.04014	32985.92039	20927.21169	31462.39757	29113.23098	54640.9693	29935.77122	11065.31691	5549.836353	2020.687686	683.4619854	4141.803404	27416.38481	63453.33811	33455.49152	1889.863849
1.46_559.3491m/z	HMDB10397	LysoPC(20:5(5Z,8Z,11Z,14Z,17Z))	0	1249.871221	0	43.31581893	88.1390035	22813.95453	13441.92197	0	0	204966.6448	24909.35201	5786.768433	22734.76267	0	107141.0276	703798.7078
1.48_151.0615m/z	HMDB31472	Dipropyl disulfide	31193.62805	1518388.03	11609.56069	21438.0015	82676.21092	216355.7249	379346.4132	927.8976552	55012.00194	395569.8104	1035266.064	264098.5459	738709.0069	70249.49668	2894230.052	2469768.254
1.48_160.1333m/z	HMDB14375	Pregabalin	87947.05843	120267.739	366760.1265	25374.78391	62173.67737	519313.6628	33405.38899	127121.4666	8087.133073	22481.44308	51710.53793	67005.2648	47355.79094	6647.173198	57122.53144	31037.40106
1.48_164.0737m/z	HMDB34324	S-Propyl-L-cysteine	3549.869869	465.5699759	16068.80622	1075.246355	648.3246356	1030.692138	702.7961488	199.5933805	1127.980128	241.9710331	342.5020101	0	69.18478709	0	90.8473602	345.5833561
1.48_192.0766m/z	HMDB31769	Carbendazim	61.09271231	16974.10283	0	0	0	259.3251619	0	14358.30968	182.1814298	0	6916.9131	0	0	0	0	0
1.48_192.0880m/z	HMDB40332	Dihydro-6-isopropyl-2,4-dimethyl-4H-1,3,5-dithiazine	0	3252.066292	0	0	0	0	0	18012.44402	0	0	613.5107508	0	760.2152846	0	10937.99531	7281.111086
1.48_203.1027m/z	HMDB34266	L-Coprine	0	4903.523642	147.2222642	103.7186976	0	135.1218461	3101.288886	617.9709881	3551.382468	0	4008.499028	2166.626594	188.5065548	224.1869883	4074.664503	0
1.48_213.0871m/z	HMDB39119	L-Dopaquinone	5237.258383	1309.082068	2704.85924	0	820.9074642	7662.881399	699.4963303	0	0	0	228.2616977	0	0	0	0	0
1.48_218.0483m/z	HMDB06409	Tyramine-O-sulfate	23742.88517	0	29490.50889	1596.601593	232885.081	54379.45044	14771.09153	0	0	0	0	44703.51053	0	0	0	0
1.48_255.1493m/z	HMDB33428	(+)-Setoclavine	17941.36162	0	0	0	0	0	1491.712414	0	3477.017677	0	1178.111071	0	0	288.0955587	3331.711636	0
1.48_357.1555m/z	HMDB40558	Zingerone glucoside	665.9978242	13135.4553	1070.466123	52.41329913	707.0681558	4654.265833	30684.82627	0	0	2703.148312	2969.679889	0	9742.80369	0	0	0
1.48_415.3204m/z	HMDB36941	Smilagenone	0	126216.6724	2026.60216	34649.62099	3804.030268	77298.49682	24980.1	69702.80733	82571.29062	0	22818.11737	9987.811547	92707.1343	122125.8096	319228.8879	2475.875877
1.48_433.3789m/z	HMDB34731	Tomatidine	0	778.5751195	0	0	0	0	0	68401.98359	67233.66708	0	0	561.3740078	0	0	32591.09887	0
1.48_457.3676m/z	HMDB34961	beta-Elemolic acid	6550.257741	33594.5476	29132.98091	18567.79267	1766.777984	29227.4322	6521.724489	48782.89369	29218.86666	0	974.9995014	60.87242708	38673.4815	3712.312232	51031.04623	0
1.48_467.3845m/z	HMDB39752	3beta-Cycloartane-3,25-diol	234989.0031	1008202.179	319981.7106	169174.8412	341471.0322	244848.036	122860.5789	1769693.26	154846.1309	3504.180035	137331.0594	435276.598	25114.12445	33690.06503	1573407.563	3931.634935
1.48_468.3686m/z	HMDB00601	Coprocholic acid	37012.37317	1214100.388	131199.6322	625859.3501	305341.5703	1151150.345	922918.2374	2823435.142	2274328.233	133301.5549	1321845.249	1181568.099	2827830.342	2930559.992	6919887.171	653646.0083
1.48_475.3784m/z	HMDB39692	20,24-Epoxy-25,26-dihydroxydammaran-3-one	2807.561426	3761.536177	13459.40412	20025.351	0	22147.64544	3130.079978	26539.22371	3184.684299	0	744.7715625	0	21228.58106	2801.747474	9409.663875	0
1.48_488.0689m/z	HMDB38410	Glucohesperalin	0	0	0	0	7841.818391	0	0	4372.771885	0	0	0	4314.927767	0	0	0	0
1.48_512.1761m/z	HMDB35442	Pimentol	0	0	0	0	0	0	0	159457.5048	0	0	0	0	0	0	0	0
1.51_114.0916m/z	HMDB37293	2-Acetylpyrrolidine	159524.3755	157636.9239	232706.2323	14479820.89	212533.2452	101600.2312	146064.2454	126161.1327	12624.85396	45438.92459	103097.1128	107838.0198	212825.4959	27153.38809	105810.3749	60079.50395
1.51_119.0607m/z	HMDB33576	7-Azaindolizine	0	230.2591138	0	0	330.728452	799.5814731	2199.466522	0	0	1228.423021	292.7310636	338.3239967	2558.872947	3672.516664	1673.869631	0
1.51_123.0555m/z	HMDB31861	2-Acetylpyrazine	238824.5242	612887.7311	295419.4881	98697.06429	935840.8576	1019977.803	2094675.868	830870.1978	56856.51925	1418987.225	876452.6942	1823598.173	2444762.117	3399318.17	1830060.485	90252.26634
1.51_146.0635m/z	HMDB32916	2-(Methylthiomethyl)furan	75.49732057	16.2196582	706.5979085	222.1412008	8.040568211	0	6335.340965	527.3676725	356.3497257	0	2.478922385	0	1.819124129	0.864031395	4.780206204	0
1.51_162.0550m/z	HMDB03320	Indole-3-carboxylic acid	8805.177351	263806.1923	6974.592813	172301.3964	44841.51541	53474.81949	41898.72353	333260.3856	228.8534103	871.2274803	208122.8098	175616.9822	57101.56093	145799.1441	80486.62792	14917.67678
1.51_198.1319m/z	HMDB40111	4-Ethyl-2-hexylthiazole	3482.602703	6359.494432	0	455.6167901	0	241.8130992	362.4961798	301.0656025	0	0	0	0	0	0	0	0
1.51_218.1025m/z	HMDB38447	1-Isothiocyanato-8-(methylthio)octane	96193.74304	32316.60532	53944.92104	62232.75067	124546.7157	190147.4651	74157.69894	64785.59041	5594.723499	69195.64168	19873.00276	31643.86142	24823.14098	32238.89837	7646.273697	11148.55268
1.51_230.1176m/z	HMDB32039	Benzoin	350.5194083	354.8329211	0	251.5667646	916.981926	1169.899475	0	0	0	0	199747.5051	0	0	0	0	0
1.51_277.1911m/z	HMDB15555	Molindone	62.74306769	4640.687812	156.6098342	719.7470555	803698.56	232.9132173	31.59026022	0	5.408587877	346.908315	1.66721375	3.160321689	655.4130045	0	0	0
1.51_313.1285m/z	HMDB31724	Moringyne	168.8036164	114.7132405	87.39128197	131.9596093	495.3555556	175.694203	16.19894851	0	0	45.03051725	202.9239252	69.37022868	15.18100758	31.66063547	0.422949547	44.79871957
1.51_341.0625m/z	HMDB01941	Brompheniramine	0	0	0	0	0	0	0	0	0	0	0	736.5847265	0	0	0	0
1.51_411.1914m/z	HMDB42005	quinaprilat	0	384.2890348	0	0	0	402.6323767	0	185693.84	631.2266531	145.0115717	121001.8243	3448.137586	0	640.7080507	1264.049844	0
1.51_505.3525m/z	HMDB40772	Isothankunic acid	189379.3762	136573.5457	145154.8493	243702.4461	384807.7944	658232.1039	222209.4812	285228.7309	42003.60517	58303.53929	107849.4389	82915.72251	386229.9067	126710.6729	314230.6733	63873.71829
1.51_514.2286m/z	HMDB40325	(7R*,8R*)-3-Methoxy-3',4,7,9,9'-pentahydroxy-8,4'-oxyneolignan 4-xyloside	0	0	0	0	0	0	0	249608.0184	0	0	2093.242686	0	0	0	0	0
1.51_573.3895m/z	HMDB38564	3'-N-Acetyl-4'-O-(14-methylpentadecanoyl)fusarochromanone	4703.178449	18.6574745	13.55734807	77.19227181	204.5741028	4516.767337	2387.235122	1536.310498	45.07740448	0	67.58201849	0	15215.04136	38439.40595	32889.5343	0
1.51_579.1500m/z	HMDB29754	Procyanidin B1	0	0	0	0	0	0	0	1310.070774	0	0	0	134278.1526	0	0	0	0
1.51_634.4523m/z	HMDB15680	Nonoxynol-9	86657.90116	280851.0922	99097.86746	334113.4441	121301.3696	240152.871	22769.04639	321420.6642	102555.5711	0	7919.4316	611987.6878	0	214007.5284	518817.7639	0
1.53_110.0603m/z	HMDB40582	1-Methyl-2-pyrrolecarboxaldehyde	346710.4585	645319.6363	402547.8916	406025.7592	346661.5001	363620.8673	415778.7408	829967.568	216701.0996	130560.314	473948.5966	437833.7156	678689.7165	153597.4986	842869.6478	141009.7026
1.53_129.0548m/z	HMDB31303	Osmundalactone	1202.753089	873.3519816	1041.855887	59.98553705	1855.616219	2012.207729	675.2722557	23165.92639	45.83077594	0	907.6706024	516.7133703	0	0	95.15256143	0
1.53_171.1130m/z	HMDB33926	(3xi,6xi)-Cyclo(alanylvalyl)	2715.073259	1921.085746	1272.309339	119.9890063	0	202.046632	1700.218975	1062.068218	17032.20736	4228.417877	5316.861243	2794.62753	1267.439317	0	1704.428927	947.9585899
1.53_207.1381m/z	HMDB36025	2,4,6-Trimethyl-4-phenyl-1,3-dioxane	757.3830028	579.1938695	805.695227	621.260223	1050.576508	737.2215275	1312.149948	118603.0618	0	0	0	31110.28167	130.7792952	0	2657.01156	0
1.53_209.0810m/z	HMDB41461	Anthriscinol	635.1869394	4011.072423	137.2233395	128.849026	0	122.2817773	0	12353.4337	0	0	937.4351422	1256.271661	2613.731247	0	2044.506649	0
1.53_209.1174m/z	HMDB30197	(Z)-3-Oxo-2-(2-pentenyl)-1-cyclopenteneacetic acid	3124.166573	1760.714523	1608.838411	1300.786026	3994.501501	4395.810238	7405.984303	4123.850185	0	0	1952.153573	2009.047232	2461.808824	123.578875	1005.072805	0
1.53_210.1854m/z	HMDB36031	Labienoxime	0	0	0	0	0	42544.78319	0	0	0	0	0	0	0	0	0	0
1.53_293.1019m/z	HMDB39030	trans-Grandmarin	48.02215425	15.8108248	46.96045191	0	110.5839512	32.68496514	0	19.20560214	0	0	52.97037943	110696.0345	0	0	0	0
1.53_304.2483m/z	HMDB41287	16-Hydroxy-10-oxohexadecanoic acid	0	4518.458836	2094.132242	0	0	832.7305198	0	37046.58679	0	0	399.9616822	0	194.0895671	0	3002.850927	0
1.53_310.0925m/z	HMDB10319	Inodxyl glucuronide	0	0	0	0	0	0	0	6089.090778	0	0	0	25799.10757	0	0	2054.963217	0
1.53_316.1114m/z	HMDB34767	(1R*,3R*,3'S*)-1,2,3,4-Tetrahydro-1-(2-thio-3-pyrrolidinyl)-beta-carboline-3-carboxylic acid	16309.81008	5757.339434	9248.407445	10014.37154	147446.518	12043.23039	960.4028848	4262.8022	475026.9959	32128250.14	4061640.349	60927393.89	3377.237987	37084133.76	7777.058689	15832345.29
1.53_341.3163m/z	HMDB12252	Linoleoyl ethanolamide	284.7708693	0	1608.73637	0	0	205519.9429	124857.5036	137.8243471	460614.4162	0	0	0	67840.59776	1064.529184	42481.439	0
1.53_387.2015m/z	HMDB35212	Sonchuionoside C	130.5692155	598.6916858	1341.200334	0	1099.542486	843.3976692	2301.301997	128902.973	121.0821878	0	3930.83395	30573.10908	629.0578634	0	276.0312348	0
1.53_391.2843m/z	HMDB41454	D8'-Merulinic acid A	13657.97589	1900.809368	13383.80469	12632.86056	12591.41359	15323.08821	20125.98981	66.63044216	12195.57072	0	0	20284.95394	0	0	14699.20632	0
1.53_406.1400m/z	HMDB14546	Eszopiclone	7258.833523	187512.2999	35601.112	214231.967	104990.365	120854.7989	16244.3029	759710.7286	63328.85413	525.259909	4279.796495	16208.21818	558.4167239	3601.524918	28393.13911	1831.425126
1.53_432.2965m/z	HMDB39883	Ascorbyl palmitate	309.9495594	2329.73229	937.2842236	2292.634601	25757.12423	13137.312	170237.974	1171.917183	10074.63037	151.3211063	12855.67548	1963.512505	6544.853221	1036.337662	1606.305743	0.651914606
1.53_441.2020m/z	HMDB33468	Diferuloylputrescine	12973.90372	906.6899167	103.3396805	619.4458464	873.670486	0	407.0574036	2193171.022	41622.11971	0	368494.9323	43431.54235	697.974812	70229.98077	26977.34829	0
1.53_453.3687m/z	HMDB01893	Alpha-Tocopherol	124724.5378	743662.1516	291072.015	83376.53184	207562.6825	194134.7026	63139.45978	1761120.203	94638.73752	3448.573241	95338.57536	287980.4007	19134.16644	51299.12534	998888.9385	2122.639084
1.53_488.2703m/z	HMDB32799	(R)-1-O-[b-D-Glucopyranosyl-(1->6)-b-D-glucopyranoside]-1,3-octanediol	992.9905718	637.0516548	353.8175219	395062.2662	496169.3411	2013.882395	2696.600371	0	245.0995643	310811.0751	152.7034089	68179.36328	1712.58291	30565.19014	1524.497443	80512.27391
1.53_490.2909m/z	HMDB10379	LysoPC(14:0)	0	0	0	0	157.7981179	0	1305.134083	0	0	0	881.8088084	0	0	0	45103.98303	0
1.53_508.2540m/z	HMDB34434	Austalide F	0	0	0	114.9783195	13.34011457	0	0	0	0	0	0	0	498.3612209	0	0	0
1.55_127.0392m/z	HMDB31256	4-Hydroxy-2H-pyran-3-carboxaldehyde	1875.323058	1594.076634	858.9423002	0	902.7188527	2153.541019	292.0011093	438.8830971	42.71211614	213.9038463	1983.157206	13041.69836	236.4023479	0	1760.666022	0
1.55_159.0514m/z	HMDB00462	Allantoin	0	0	0	0	0	0	0	4069.518502	0	0	0	18727.66072	0	163.0783865	4586.773772	0
1.55_163.1329m/z	HMDB33625	(3R,7R)-1,3,7-Octanetriol	0	0	0	0	0	0	132.2528705	0	0	5604.877905	616.0546525	0	0	0	0	0
1.55_183.0990m/z	HMDB14989	Dacarbazine	6238.384429	12642.483	12604.31789	10208.98247	6005.936067	5917.014108	9668.011486	49422.97483	2852.220481	14058.59333	49715.0428	42777.53155	24060.6578	8369.122795	10572.16552	12832.27703
1.55_186.0762m/z	HMDB29644	2',4',6'-Trihydroxyacetophenone	48447.72063	218910.8434	40901.82512	28624.17905	27473.46008	57329.23565	96656.56382	350982.7403	143892.0957	19306.73628	78852.76161	80821.42306	153687.4368	102748.2464	335058.6926	41822.16587
1.55_192.0690m/z	HMDB11745	N-Acetyl-L-methionine	216858.8632	288903.5573	210772.267	103328.4865	73069.05722	195115.0664	68678.63245	93555.28669	5521.665855	3312.463167	48993.05336	63160.42211	38676.43891	11702.7333	68099.05494	16869.00525
1.55_195.0766m/z	HMDB01867	4-Aminohippuric acid	25376.74563	10821.71886	6916.273311	6290.52535	10766.71631	6273.340458	24047.80776	282710.8531	663.1244002	430.2358988	6120.410865	31709.1042	3141.06659	40150.82162	30861.99227	177.6149582
1.55_211.0966m/z	HMDB13070	Sinapyl alcohol	0	378.0846184	0	0	0	196.1287794	190.8895229	13931.27927	0	0	0	0	0	0	127.0856777	0
1.55_214.1438m/z	HMDB36226	2,6-Dimethoxy-4-propylphenol	92665.90755	78008.93138	39554.66267	70155.50943	35514.7632	49830.85033	40139.96601	28448.98138	7109.133145	11269.34423	33440.89887	51352.08489	80321.34387	20127.31221	50094.79075	22524.68705
1.55_226.1187m/z	HMDB41953	nnal-n-oxide	34383.9583	277687.0287	265617.9833	127246.6554	11533.65191	1390.458971	60061.10126	847.5753239	0	0	0	0	0	0	0	0
1.55_226.1439m/z	HMDB15009	Terbutaline	7556.059917	18019.56703	9949.180691	6846.608929	8936.40814	7202.26326	11332.09201	24680.51081	0	280.3665048	11146.49462	3411.354479	5995.222371	0	9643.903921	0
1.55_232.1544m/z	HMDB02013	Butyrylcarnitine	774677.0491	580919.8933	248627.3582	472177.4161	276454.2487	530300.5201	287820.0791	125073.2615	19117.65207	37477.97056	80936.64944	131892.8448	221648.1641	121219.9432	68935.91043	28085.45553
1.55_234.0432m/z	HMDB04148	Dopamine 4-sulfate	0	0	0	0	0	0	0	47771.22474	0	0	0	0	0	0	14338.47576	0
1.55_259.0926m/z	HMDB00884	Ribothymidine	3741.972019	2413.025292	1513.604537	3327.790193	3225.286782	1705.916124	7115.605667	5439.208779	2011.342933	4905.682672	32550.48595	9849.081563	28.63784897	0	1984.583583	606.4959284
1.55_271.1291m/z	HMDB29428	Hypoglycin B	5258.751865	1684.740607	2698.079679	1232.117737	2576.732971	2280.772085	213.6978986	534.1103414	549.7957242	641.381535	1639.501898	0	0	0	0	0
1.55_309.1810m/z	HMDB30178	(S)-Edulinine	266933.2094	59107.60224	70276.61105	101945.265	103761.9892	78888.62533	14126.88705	0	1565.598901	226.502421	43851.03391	0	7214.018428	0	335.0693919	0
1.55_315.0542m/z	HMDB14766	Clorazepate	3.44937802	71.62588477	57.50590992	0	13957278.28	212.2270253	4402345.414	5939740.505	6896.465348	8747965.769	1179778.813	2347190.259	0	389077.3801	0.691112675	7548157.368
1.55_324.1289m/z	HMDB29891	Starch acetate	9092.731761	4165.82817	4733.628924	8132.491454	92397.27284	6018.687134	39591.47327	10081.48115	121.7239722	6498.674741	2394.994384	334853.4026	29623.73738	302.0723376	39281.12274	403.8007149
1.55_339.3007m/z	HMDB13624	Alpha-Linolenoyl ethanolamide	0	0	0	0	0	1282.602625	3030.132469	0	29911.25898	0	0	0	9768.056082	0	651.7552381	0
1.55_347.1966m/z	HMDB03601	(S)-Reticuline	449283.4146	220824.9569	232956.7267	178094.6737	1082873.045	780242.1608	1300807.203	8938.022097	246163.3264	134424.6429	1793803.956	651675.6596	218637.6467	3517.950218	129140.9839	306652.5267
1.55_439.3535m/z	HMDB06319	Alpha-linolenyl carnitine	35635.59876	114428.0987	65362.60095	23131.71535	57892.2342	77863.72561	11900.27172	266791.8353	6875.082812	0	15379.29721	30445.4947	6197.222172	384.5938151	145508.2246	0
1.55_444.1590m/z	HMDB41991	pitavastatin	0	0	0	0	411.311162	0	2555.920357	193.9618187	0	0	743.9851031	0	0	0	45668.19868	0
1.55_463.1232m/z	HMDB37567	6-beta-D-Glucopyranosyldiosmetin	0	0	0	0	0	0	0	1335513.242	0	0	0	0	0	943.8951048	0	0
1.55_466.2650m/z	HMDB39749	Kenposide B	6857.074835	0	0	4895.115651	643.1475892	0	448.0278337	504559.7547	0	0	0	0	0	0	0	0
1.55_476.3368m/z	HMDB33728	Pubesenolide	220.4779406	75.87074993	51.69197567	15.52138754	233.7102775	75.24659311	1865.405164	63128.97252	13631.08369	756.287393	0	0	28.74891676	798.6153397	0	0
1.55_486.0900m/z	HMDB29251	Pinotin A aglycone	0	0	0	0	0	0	0	84993.71994	0	0	0	0.149569569	0	0	0	0
1.55_493.1342m/z	HMDB40479	3',7-Dimethoxy-4',5,8-trihydroxyflavone 8-glucoside	0	0	0	0	0	0	0	1044678.782	0	0	0	5072.3821	0	1174.803443	0	0
1.55_500.2338m/z	HMDB15499	Almitrine	0	0	0	5098.596956	0	0	146.4113982	7.064223872	0	0	1653101.84	11973.03808	0	0	0	0
1.55_585.2707m/z	HMDB00054	Bilirubin	0	3925.871757	0	0	0	17220.67886	94347.34094	386974.6348	90779.54098	9079.546478	951598.8381	512775.4746	5769.972816	169101.5693	1192074.999	25940.50529
1.55_633.2917m/z	HMDB33749	Isoliensinine	1795.55929	0	0	0	0.031355666	0	6625.323875	0	0	0	54552.79443	0	0	0	45418.82162	726.054322
1.56_127.1119m/z	HMDB30961	2-Octenal	499.9604121	1729.82586	588.0738866	813.7392552	0	1331.686559	422.6661494	2662.982964	0	0	0	349.3715536	626.6777502	127.3719232	1654.149938	0
1.56_138.0663m/z	HMDB15086	Isoniazid	974.9585288	172.5728327	131.5223691	1106.867292	0	5568.515612	2161.784688	111206.5189	472.9803456	129.1354279	0	131.6017325	68.56359514	393.1692859	3878.245494	0
1.56_151.0634n	HMDB32609	2-(Methylamino)benzoic acid	234054.069	363718.9741	106086.4846	78695.80539	147999.6114	160480.9175	117954.7405	77124.33784	24894.36869	71097.90434	108776.9831	67159.47335	221950.8606	63200.1505	29467.2048	36939.83299
1.56_155.1180m/z	HMDB04989	m-Tyramine	830.7477867	643.5454042	1106.550054	40759.30009	1365.242505	191.4611264	0	0	0	0	88.07386803	0	143.8325716	195.328375	543.6075316	0
1.56_160.0969m/z	HMDB29409	Turicine	2415785.502	1676981.419	4922649.112	800012.0672	2392621.385	2518384.34	1777968.781	1925184.973	445410.8678	411832.5378	1873070.095	483696.8882	4160943.974	670598.9534	533409.8276	818984.1251
1.56_161.1003m/z	HMDB32426	(+/-)-3-(Methylthio)heptanal	194946.6018	128923.011	414808.4079	56549.23007	188089.7095	201573.2169	138283.261	155029.7231	33112.24483	25633.51252	147101.4723	33228.13246	343167.6802	50686.90106	37491.16277	60707.2934
1.56_185.0810m/z	HMDB35056	1-(3-Hydroxy-4-methoxyphenyl)-1,2-ethanediol	14110.28308	7867.204367	7050.861606	706.1482083	16545.28548	33449.90279	10214.00711	0	0	0	8652.318347	0	1413.091831	0	0	0
1.56_221.1901m/z	HMDB37395	11-Copaen-4-ol	0	0	0	0	0	0	0	63161.37561	0	0	0	0	0	0	0	0
1.56_222.1125m/z	HMDB33701	Hydrocotarnine	178268.6893	179420.5863	97268.61543	130455.5119	181879.6546	119652.2509	173176.0839	127505.7276	29325.93935	84213.22248	195588.8858	65702.49489	32025.44933	53100.03596	84279.5668	91681.56804
1.56_239.1754m/z	HMDB30305	Dioscorine	0	0	0	85129.00158	0	0	0	3970.278166	0	0	0	0	0	0	0	0
1.56_292.1544m/z	HMDB30178	(S)-Edulinine	307.7871761	0	0	0	774.2018991	0	0	0	0	0	6366.960707	16345.87324	0	0	0	0
1.56_294.1546m/z	HMDB34263	Triethyl citrate	57916.39091	32287.01971	29424.30264	1220.641742	45659.5928	131823.0492	41117.60873	17552.82008	0	215.93499	9753.920523	2721.364386	5465.096635	197.958037	295.4771597	42.26636285
1.56_405.3477m/z	HMDB35515	3,5-Didecanoylpyridine	0	0	0	75.31674909	0	62097.08624	655.0461464	1023.891543	87021.96525	0	0	0	0	4073.034383	2102.347205	0
1.56_449.3736m/z	HMDB38836	Solanocardinol	7432.357888	116196.5667	18243.89975	3653.354352	15185.78992	9805.128158	584.0444031	322559.3185	54584.61235	0	1088.145261	33983.10123	0	3322.927399	221882.7233	0
1.56_454.3885m/z	HMDB29851	27-Deoxy-5alpha-cyprinol	9519.482469	156564.8159	16904.09878	119060.6827	90234.74927	143799.0056	81115.83128	968101.0334	27617.68005	2972.008257	35317.94433	198640.8643	113285.1505	778350.1114	583939.5553	6608.470636
1.56_497.1056m/z	HMDB39748	Kaempferol 3-(2''-acetylrhamnoside)	0	0	0	0	0	0	0	103626.2145	0	0	165563.314	1798157.586	0	160820.158	0	2538.574234
1.56_557.3587m/z	HMDB35899	Pyrohyperforin	643.8733143	0	0	814.1233246	2043.797743	7474.799359	3018.454803	0	0	80357.7701	660.4827315	2236.075342	1373.471675	1597.250811	11543.44843	0
1.56_701.1923m/z	HMDB29893	Sucrose octaacetate	0	0	0	0	0	683.2994066	0	0	0	0	0	0	0	0	90368.33327	0
1.56_720.5393m/z	HMDB34623	N-[(4E,8Z)-1,3-dihydroxyoctadeca-4,8-dien-2-yl]hexadecanamide 1-glucoside	0	0	0	0	0	0	0	0	0	0	0	0	0	0	58773.22091	0
1.58_139.0867m/z	HMDB40911	2-Methoxy-3,5-dimethylpyrimidine	33156.69906	45685.74567	21521.95941	18733.9825	32535.93742	29127.59837	27494.0257	6374.212853	1992.695746	6767.928665	19478.84879	17662.70562	22143.51777	13589.72318	9073.157873	4618.856957
1.58_183.0897n	HMDB15652	Levonordefrin	361155.8668	219636.7521	376545.2107	261666.883	257152.1628	195381.1914	208390.6518	80983.0934	25152.8987	45100.18099	277359.5095	123127.9363	66516.59061	16763.61806	42124.18568	48681.63331
1.58_196.0970m/z	HMDB29217	Tyrosine methylester	228733.0393	183463.7195	259369.0039	136656.7067	82495.51757	91933.30588	73432.92021	93868.81888	10360.68771	14606.6833	98775.34685	47177.32212	24134.52713	89827.68254	129331.0787	8351.221271
1.58_225.1235m/z	HMDB14386	Butalbital	411990.188	81850.44829	266100.5578	216543.3275	170910.0001	101031.8386	81397.04834	23183.66393	1896.904411	14755.43254	46722.21789	13088.62549	20470.30328	13452.09747	10037.72664	6318.458638
1.58_271.1904m/z	HMDB40459	Ethylene brassylate	50823.77488	8030.272078	10010.75727	215645.6536	2138.039878	3371.145861	1119.371879	5756.097574	8.239651935	0	71.20980569	125.1331114	836.3336414	50.75727833	763.3082922	0
1.58_279.1108n	HMDB32807	Niazirin	130048.4404	61279.42349	102422.6545	86123.33059	96705.89596	87229.71944	28108.7305	17859.01107	5141.391447	11061.08853	69832.42759	30513.0577	22775.49019	22543.63049	6356.380821	7439.404395
1.58_287.1138m/z	HMDB03546	Salicin	14882.82608	355373.2301	9787.371451	50777.44525	891469.1036	26883.27738	24810.88257	12045.62	11543.55279	535.5723837	44854.90319	3872.026175	105303.3717	4967.776871	30645.3344	6980.077667
1.58_297.1163m/z	HMDB28795	Glutaminyl-Glutamine	5244.470748	255.3275348	212.3365286	287.6610931	634.0852921	2872.76908	18.23666986	0	0	0	0	23.62308755	1190.702225	94.3737099	0.08675422	0
1.58_303.1341m/z	HMDB30177	Arborinine	81469.07188	496264.6203	120595.6589	89623.29452	341756.4854	191407.8408	373084.9368	18593.99243	93983.98206	234463.6841	709196.748	74754.16162	322694.8625	87261.02082	192784.8996	328847.5707
1.58_331.1380m/z	HMDB33068	(±)-threo-1-(p-Hydroxyphenyl)propylene glycol 4'-glucoside	42118.06822	11765.38403	27426.48521	12642.08807	38622.5407	40619.78966	9889.175781	1114.970873	4004.244301	8914.536863	6941.292375	37172.10515	33529.28011	61058.1395	1770.235204	2540.854302
1.58_347.2335m/z	HMDB15240	Trilostane	50622.12131	14927.34323	921261.6666	3410578.294	8497.108721	12342.70218	15919.01961	1461.673195	1639.752896	2409.858466	5627.616453	6537.926851	16364.91875	3062.950405	2158.309663	727.4657982
1.58_350.1600m/z	HMDB28830	Glutamyl-Tryptophan	14452.0208	1041.657934	11383.75969	25709.21043	43309.36204	9528.975955	1263.16195	1689.398986	105.1516335	423.9380262	31987.24252	0	1223.598971	0	673.3567055	0
1.58_351.1551m/z	HMDB36459	Macelignan	39362.34702	11919.76572	24078.44152	18624.28994	40672.31194	17802.42777	8290.890058	337.5304204	555.9880516	6017.204948	25135.73389	1856.176718	2012.812228	0	850.864155	307.6667333
1.58_367.2119m/z	HMDB36863	Anhydrocinnzeylanol	3836.107163	4238.369824	3238.763516	5129.042759	5852.073214	5883.175105	4783.951482	469.1835456	0	115.780714	2045.422412	10.58056101	1435.318386	480.0540975	1227.052003	183.9885766
1.58_383.3306m/z	HMDB03896	7-Dehydrodesmosterol	304.8207599	10881.27531	0	6969.742047	447.7762031	33148.09042	15284.4106	37045.02935	55.42464365	0	0	0	3619.33436	39454.66315	33874.85349	0
1.58_396.3107m/z	HMDB13334	9,12-Hexadecadienoylcarnitine	0	10760.79646	0	334.6452451	0	11087.97351	1002.961678	27758.29659	43947.90152	0	7485.325308	33229.60963	17035.57292	54955.12015	156415.1015	0
1.58_406.1500m/z	HMDB32809	4-Hydroxyphenylacetonitrile triacetylrhamnoside	444.4782687	3245.616031	295.5404522	1814.996344	3475.724772	56512.69448	17.64630132	1256.229334	13.89314994	0	131.0113645	4.874800244	0	0	197.3888005	0
1.58_432.1226m/z	HMDB29400	Ochratoxin C	7343.147349	0	356.6683923	0	0	0	543.8188963	1065.660761	189.5229499	62567.00088	48.82339546	1321.513463	6.300602644	2529223.352	448.3903919	0
1.58_483.3796m/z	HMDB06482	LysoSM(d18:1)	134474.4038	611855.359	273600.6674	88420.75134	152032.0673	257821.6905	58979.95483	1364589.262	19290.0711	1264.847669	71257.40869	145046.917	15455.77743	1509.452649	487956.9595	1871.613457
1.58_494.3479m/z	HMDB38497	Polyporusterone C	33.80377848	0	8.090124225	750.1378394	3994.77599	5127.856485	609.921577	758.6581846	41120.8566	188591.8688	0	0	346.4961536	0	868.9207203	15681.21499
1.58_499.1207m/z	HMDB37568	6-beta-D-Glucopyranosyl-4',5-dihydroxy-3',7-dimethoxyflavone	0	0	0	0	480.333898	0	0	872.3441688	0	0	2204.667048	362043.3709	0	10626.24285	0	1.589401218
1.58_546.3532m/z	HMDB10394	LysoPC(20:3(8Z,11Z,14Z))	0	183.3418763	0	0	0	0	0	27436.50673	0	810.1591319	1975.597833	2120.792867	0	1065.196282	9264.165294	3223.892295
1.58_562.3737m/z	HMDB41027	Hovenidulcigenin A	0	0	0	0	0	0	0	42328.50842	222.4127518	9697.350338	0	0	0	0	2697.265873	0
1.58_98.0604m/z	HMDB31339	1-Cyano-2-hydroxy-3-butene	129153.5085	46067.05465	48559.40962	35932.1947	83815.76866	43466.60699	39727.4907	6565.801429	1704.160465	4609.059156	9886.215554	9028.419797	15881.83337	5595.860936	14141.69332	29043.571
1.60_102.0553m/z	HMDB36458	1-Aminocyclopropanecarboxylic acid	47911.46241	287479.814	16313.85483	20944.77287	42557.29841	177476.0105	61653.23937	22015.17786	12763.58104	43120.84074	95911.48886	21596.81502	39859.48286	41513.18865	271585.5771	20810.24909
1.60_146.0813m/z	HMDB29425	L-cis-4-(Hydroxymethyl)-2-pyrrolidinecarboxylic acid	77611.61761	765010.2645	46450.46212	41674.63423	788705.1922	464739.9897	1633846.983	213243.8221	351673.9399	129910.1973	253261.9307	96561.93786	691873.2563	136090.9762	277113.8117	264832.7309
1.60_151.0867m/z	HMDB13704	6-methylnicotinamide	8771.916651	11728.88398	5935.26788	23782.59878	10482.57125	8063.164552	12652.41101	287.9575832	582.5843752	3292.40429	6352.494015	631.7785782	3716.682635	1737.850049	1966.611995	401.5760886
1.60_165.1023m/z	HMDB12246	Kynuramine	83086.10747	25104.38237	22390.85621	49468.53637	13579.02322	51430.90315	7646.474847	17378.14812	2182.451913	531.9980363	16630.18595	4025.051874	1836.628141	6537.344961	3047.778313	0
1.60_168.0656m/z	HMDB04290	Isopyridoxal	1075729.024	1095512.85	1534598.136	1025655.11	1239014.413	1115906.674	1303983	304143.2963	176720.2713	366556.0666	546237.6384	147710.6563	629932.1395	256648.8221	166301.2457	114864.6747
1.60_175.1080m/z	HMDB34365	L-Theanine	3815.753089	0	4199.508922	800.0518096	16.58607397	387.3881278	0	534.7451346	0	0	119.6551176	0	0	0	0	0
1.60_189.0871m/z	HMDB06029	N-Acetylglutamine	5292.169213	7881.437687	6424.303423	2242.677097	0	5925.252013	1308.548264	0	0	0	0	0	1236.946949	0	0	0
1.60_198.1238m/z	HMDB29422	L-Histidine trimethylbetaine	6293.696928	0	18024.72505	1344.212399	4419.683115	449.3635387	0	0	0	0	0	0	0	0	0	0
1.60_215.1643m/z	HMDB37398	4-Acetoxy-2-hexyltetrahydrofuran	45955.66784	10227.93951	12412.3203	12385.71586	12545.36371	29379.98594	10990.299	488.8729681	897.9629274	0	0	1062.502759	15166.94301	0	113.9820911	0
1.60_233.1021m/z	HMDB31643	Ethyl pyruvate	22199.95524	2796.090799	8133.337938	2415.248335	9199.519047	16078.57919	6.732305529	0	0	3.62637425	62258.82567	458.3660677	419.0841731	0	0	0.220279234
1.60_239.1108m/z	HMDB04620	N-a-Acetyl-L-arginine	640.4797781	0	377.0827703	1031.692742	6402.80273	753.775341	0	0	0	0	3760.277188	0	0	0	0	0
1.60_251.0883m/z	HMDB32496	Propyl propane thiosulfonate	123913.7924	80647.15763	49877.85381	62713.0286	78157.50153	80309.1198	46329.41478	16961.6756	4484.540448	20336.73891	37575.94795	11609.01169	17368.16033	0	6080.162309	7570.672647
1.60_262.1191m/z	HMDB28852	Glycyl-Tryptophan	48622.12147	32807.66279	29034.05725	16583.96373	3169.16624	59604.42101	14986.4627	1591.841162	1374.41221	0	1733.10139	0.538701816	15200.24789	2352.887788	6837.141538	1612.60678
1.60_268.1182m/z	HMDB41857	citrinin	86689.09092	18600.44358	30385.21662	31975.1019	144473.1106	22244.58071	32806.35621	749.3714451	2372.960911	1075.186458	22330.63395	4016.00189	6861.482541	189.9821105	4967.185332	925.7073607
1.60_273.2060m/z	HMDB35918	7(14)-Bisabolene-2,3,10,11-tetrol	718.3166316	0	0	0	0	0	523.8041076	0	0	0	392.6680002	0	211.1174002	0	170.8879726	0
1.60_278.1599m/z	HMDB31216	Ethyl acetoacetate	4919.316543	963.2772852	0	3277.152189	5973.293761	509.8562569	1887.515419	581.9683005	0	0	0	0	211.4695506	0	0	0
1.60_289.2010m/z	HMDB31885	6-Hydroxypentadecanedioic acid	4173.495894	4495.067137	1034.015253	13500.11091	4862.782075	3481.406972	2100.417077	6450.37827	0	201.6088769	669.8311537	0	233.1009096	6348.212798	825.243411	0
1.60_296.1353m/z	HMDB02091	Isovalerylglucuronide	383961.297	7985.227122	77480.39581	197197.8691	48817.15764	66412.07651	30168.36941	5786.621403	1476.902041	29804.4004	32420.19326	230734.1461	1611.81374	6281.334797	58970.22344	341.4893166
1.60_333.2172m/z	HMDB15382	Mitiglinide	23.1834603	40.49255996	52.69701728	137634.8742	34.09086132	137.3925651	2184.711743	11689.84161	0	0	43.68827642	0	874.1918491	1.485258523	57.85282401	0
1.60_340.1389m/z	HMDB13200	5-Hydroxytryptophol glucuronide	13328.11766	6205.723604	13621.62519	13791.69071	14991.34022	9826.755457	2991.941832	519.0930016	161.1785889	803.7440039	6771.507525	0	1755.201383	217.3221835	413.6464354	0
1.60_373.2736m/z	HMDB13627	Cervonoyl ethanolamide	53509.33497	1261980.329	72313.93589	167738.0397	151382.2329	665454.9999	381145.4616	3372202.07	1484744.445	3359496.695	2201253.906	2545014.448	873053.6511	3937974.145	2747270.908	1779001.156
1.60_391.2228m/z	HMDB39503	N-Jasmonoyltyrosine	8199.203942	707.2360007	4173.46712	6495.312861	27283.73619	24306.78662	23572.55875	0	1258.394779	32.43812335	5462.550879	58693.92446	1544.194826	0	1752.958639	312.891358
1.60_395.1562m/z	HMDB39952	1-(3-Methyl-2-butenoyl)-6-apiosylglucose	0	49265.49866	0	0	0	1588.724506	369.932105	7492.402173	0	0	10437.12053	0	3493.145366	5527.982317	11670.4925	4914.363015
1.60_565.1549m/z	HMDB39319	Kaempferol 3-rhamnoside 7-xyloside	0	0	0	0	1729.915945	2539.148545	0	0	0	0	0	97986.81438	0	0	0	0
1.64_150.0551m/z	HMDB04058	5,6-Dihydroxyindole	58889.55678	75380.82832	113893.5403	63856.13979	46984.19785	79737.04068	94329.59161	18444.7837	10134.88922	19010.46291	35949.86427	11669.76225	20835.46574	9287.48302	13575.56801	11767.7573
1.64_159.0765m/z	HMDB31670	1-(Hydroxymethyl)-5,5-dimethyl-2,4-imidazolidinedione	17513.18058	889.6038398	17214.01168	7022.932347	4644.081433	11392.43758	5792.274977	0	0	1411.826903	0	484.8636767	329.9090741	0	157.4794317	0
1.64_167.0897m/z	HMDB38183	3-(4-Methyl-3-pentenyl)thiophene	586.7402018	0	395.8393682	224.5555188	444.5614216	88.13414568	300.8066204	0	0	0	584.8304821	0	21.67957618	0	0	0
1.64_209.1538m/z	HMDB41636	(3R,8E)-3-Hydroxy-5,8-megastigmadien-7-one	19279.74929	16257.05545	8149.248989	5362.243429	9879.864327	8161.253759	7382.189892	12691.66246	82.63962905	130.5172703	1488.659159	6502.975966	7400.450641	361.597366	10210.44477	1102.060525
1.64_256.1908m/z	HMDB38256	Geranyl acetoacetate	0	394.0187065	0	0	192.6027827	13043.83357	0	0	409.972879	0	141.129834	0	1699.91238	253.4063185	1285.927141	0
1.64_270.1702m/z	HMDB15088	Rizatriptan	97980.27723	78555.91927	67827.76807	56489.20205	63496.15885	76745.49072	124739.6405	31049.27226	4491.122451	4974.845552	28836.58388	29773.36071	95848.58259	67233.58063	36175.1522	5133.817541
1.64_308.1857m/z	HMDB41906	ibopamine	0	0	0	0	290.8919187	0	0	0	0	0	887.7262888	0	0	0	0	0
1.64_310.1286m/z	HMDB39030	trans-Grandmarin	604561.1202	175032.5618	239408.6059	516170.2268	330882.5877	373741.731	48231.02344	5816.791113	8156.280796	24309.7842	45357.93179	5355.634979	37072.79065	0	13084.85703	8375.193666
1.64_360.1445m/z	HMDB29461	Zapotin	70458.40089	42039.64261	96802.05527	184400.8891	139460.1476	170008.6813	60787.01683	589.4071937	0	641.1272672	66346.39531	4368.857785	3205.908742	0	456.5787881	11083.0142
1.64_363.1945m/z	HMDB03033	Canrenone	88092.09342	3561.211985	42802.59523	49688.27539	170384.6052	92113.46706	36508.03348	8.102189882	3639.272765	1627.086988	120804.0799	14141.79065	5388.944951	2.981178681	409.1883424	3308.126902
1.64_366.2277m/z	HMDB32010	Gibberellin A110	573.175486	1685.056277	288.5393652	2028.711885	807.6328217	2959.487003	4069.375235	29.14726862	0	0	1058.587937	0	2284.251143	1039.534842	1568.440474	0
1.64_408.1045m/z	HMDB14291	Phosphatidylserine	0	0	0	0	0	0	0	0	0	672.2926936	0	0	0	53920.89294	0	2212.264594
1.64_428.3168m/z	HMDB39021	5,6-Epoxy-5,6-dihydro-10'-apo-b,y-carotene-3,10'-diol	180970.0721	10340.10297	217070.5357	418856.0118	8777.053234	108591.7298	35007.84718	97825.2321	43205.06005	75767.72276	68328.60947	65015.51505	29472.66438	46187.12266	26720.36899	45188.60502
1.64_596.4156m/z	HMDB34194	Jurubine	0	436.7466713	0	0	0	0	470.8384552	22839.35665	1390.551788	0	97997.81257	14454.48964	515.2827592	3068.878827	0	31042.97637
1.66_121.0762m/z	HMDB37282	2-Methyl-5-vinylpyrazine	431.4019932	111.644647	0	649.2228086	581.5179208	95.17176593	370.9754396	0	7.162397336	295.9831263	41.55974802	0	0.001844955	0	0	0
1.66_123.0807m/z	HMDB32151	3,4-Dimethylphenol	773.9409048	282.0353837	615.5205561	569.6619167	807.673745	1093.26346	900.0602152	9.975642767	4.649164978	62.78423801	205.4515856	78.82981189	1471.712031	217.9081178	1305.599145	64.69013599
1.66_142.1592m/z	HMDB15651	Isometheptene	0	0	0	0	0	0	0	0	0	0	0	0	0	0	78.223956	0
1.66_151.1119m/z	HMDB32626	1-Methoxy-4-propylbenzene	3986.469862	2081.539522	1911.059475	2873.041258	2602.015612	4244.938092	3137.09784	201.3394848	0	0	167.6816683	0	1492.961488	293.77892	1557.120711	0
1.66_176.0919m/z	HMDB02201	N-Carboxyethyl-g-aminobutyric acid	84464.93093	31760.61389	59716.64214	79313.84703	98677.37295	81733.45289	31062.93561	4475.960894	2027.940889	11083.236	2913.003752	1663.094925	12055.4811	4433.827963	3818.744251	5705.873162
1.66_181.0973m/z	HMDB32565	(4-Ethoxyphenyl)urea	16213.20734	58794.63708	13536.18601	9395.820992	17580.70773	31105.91081	43093.68286	258.6104175	220.7893401	11954.17116	4595.99716	1175.421708	12557.69406	1304.45142	6853.209092	9806.084792
1.66_182.1177m/z	HMDB33868	beta-O-Methylynephrine	53808.67616	14637.43679	41797.8264	63704.38333	16417.49975	25464.24101	4776.992121	3512.028954	334.8122744	95.23457396	3249.866094	1932.654218	1821.977588	0	4311.968653	0
1.66_186.0585m/z	HMDB32986	5-(2-Hydroxyethyl)-4-methylthiazole acetate	3188.737766	698.6009039	2530.041369	2315.057873	2203.050134	7643.142061	0	0	0	0	0	0	0	0	0	0
1.66_195.0959m/z	HMDB38444	1-Isothiocyanato-3-phenylpropane	431.7994273	0	4614.699158	0	0	0	0	0	0	0	0	0	0	0	0	0
1.66_198.1126m/z	HMDB36074	Tenuazonic acid	62304.37799	50052.97343	93165.02919	52207.82355	39299.92841	52386.95924	41316.96924	14721.26381	117.627813	1936.260961	33912.955	2279.296959	13102.11016	2807.625553	6944.31514	2879.742845
1.66_203.1028m/z	HMDB34266	L-Coprine	21106.54903	9616.755077	9616.686659	7864.216158	2931.372872	20403.75507	5248.056328	0	16.87355129	0	3100.244466	729.8915935	124.182285	1003.260543	1823.549885	0
1.66_206.1025m/z	HMDB36394	N-Methylcalystegine C1	138227.0396	22415.23421	81294.45524	100865.1095	82761.11085	90291.50287	122105.2182	384.862793	1100.284902	9920.845012	3678.886645	39358.74915	14447.79641	2426.376207	5656.621831	10030.41455
1.66_222.0761m/z	HMDB38991	Methyl dioxindole-3-acetate	97132.48658	50874.50306	56746.79281	59561.5682	89635.23639	60018.56907	33591.81187	5001.287469	1137.906688	2724.335816	19747.53912	22964.30383	22590.39054	1436.283434	29040.77304	13531.11351
1.66_239.1643m/z	HMDB38256	Geranyl acetoacetate	11881.37278	10888.49421	7038.938665	17273.10611	21609.76661	17241.84866	18835.64519	1462.270366	146.3060482	164.9972406	1171.709789	1911.647261	6562.408328	479.0605963	2521.413485	830.1391056
1.66_246.1125m/z	HMDB59782	N-Phenylacetyl pyroglutamic acid	19263.48307	9408.499431	19480.9062	15214.18449	16067.48585	13799.08353	6299.163492	8828.906569	116.095261	2716.553762	9661.899604	9185.237241	878.4000484	112.6045681	9062.903049	2052.028048
1.66_269.1134m/z	HMDB29051	Serinyl-Tyrosine	144960.272	85686.04984	36600.16662	78537.33028	282454.0457	143373.4254	203137.983	21053.16134	2107.039415	48039.98505	609032.1449	2365.37659	19529.38449	508.0912913	11941.99077	16411.19062
1.66_286.1650m/z	HMDB38935	Kamahine C	88113.68955	54867.32449	49656.21363	47513.64417	42055.89047	44931.3589	37510.39467	10248.5682	3365.860984	435.015708	23406.71575	2471.732512	22753.2279	12080.3412	8857.935486	2081.721285
1.66_299.1025m/z	HMDB15160	Amlexanox	52185.06396	86895.33978	12797.75396	13323.00554	59766.51717	63167.12049	128079.6934	27773.47965	839.9103669	4765.683788	7621.435889	10483.99991	103867.1749	3758.469137	29369.91232	18335.91575
1.66_318.1340m/z	HMDB30341	Piplartine	1122.821776	0	4382.351484	4727.453469	8264.157992	1061.609399	277.1250468	0	0	0	10148.65197	0	0.738220637	0	0	0
1.66_326.1441m/z	HMDB41337	2-O-alpha-D-Galactopyranosyl-1-deoxynojirimycin	2552.182253	1369.360895	5830.949633	0	1491.838366	6298.164154	6974.3743	0	0	0	0	31.89276827	12987.67162	10.61108782	229.5805217	0
1.66_333.1099m/z	HMDB36635	Hydroxytanshinone	0	0	0	0	0	0	0	0	0	355687.3239	8469.027461	60582.94591	0	91149.43069	0	69703.12725
1.66_342.1911m/z	HMDB33504	AF Toxin II	29879.31092	6025.532157	10188.59896	25622.78359	21352.06034	11300.05159	472.9705045	0	0	0	5354.014643	0	207.2961563	0	0	522.5309651
1.66_356.2223m/z	HMDB33449	Pipercide	0	797.4740511	0	0	10054.68302	1066.683892	820.7196958	3629.413158	0	0	0	0	311.6983656	463.2176895	336.5735521	6261.986005
1.66_361.1760m/z	HMDB39755	N-trans-Feruloyl-4-O-methyldopamine	10087.42309	54867.27181	7347.841598	16565.39426	21380.56299	13571.07463	21572.94474	0	0	330.4033216	33322.32479	893.3932723	6110.00935	0	3558.35132	0
1.66_379.2226m/z	HMDB34566	Neotame	180746.6315	96775.47842	102496.4534	119997.1164	17033.66383	952.4489991	2048.423366	0	0	288.5471687	1756.538348	0	680.672376	0	358.7346291	0
1.66_721.3438m/z	HMDB32823	Corchorusoside A	0	0	0	0	0	0	0	0	0	0	0	5456.895771	0	0	63896.97432	0
1.68_100.0219m/z	HMDB29755	3-Thiocyanato-1-propene	3050.936147	2858.440241	1240.180559	41.45253229	1749.529605	1186.388908	1357.968432	0	11.42985679	0	0	0	726.9749771	0	30.38946139	0
1.68_129.0700m/z	HMDB29751	Naphthalene	115.1742136	2960.37694	655.7293906	1562.478044	94.7919782	870.9722162	394.145406	2485.735414	515.6383311	645.8625102	3675.242589	2395.010828	2438.385211	512.347585	1905.691794	72.09633226
1.68_134.0602m/z	HMDB59805	5-hydroxyindole	2385.800242	50.83670663	74.19386573	5626.554797	13719.87747	0	65.80609964	0	118.3938015	100.2877115	313.937399	0	116.8268261	0	56.8293454	0
1.68_183.0337m/z	HMDB32825	Dipropyl trisulfide	7874.406348	0	5330.369562	0	0	81.65171504	2335.181151	0	0	0	0	0	0	0	0	962.399589
1.68_190.1075m/z	HMDB36604	N-Methylcalystegine B2	120099.0284	97985.3186	106189.9875	155791.4863	145998.629	118809.6424	106401.3235	34021.92876	13584.23285	40992.0448	40949.68443	35756.76387	45464.61203	14257.65691	14346.39683	21458.84807
1.68_206.1177m/z	HMDB40046	1-(2,3-Dihydro-1H-pyrrolizin-5-yl)-1,4-pentanedione	5772.079139	13876.02146	3972.123059	3548.583078	5489.347087	2115.951146	2012.782396	160.5678587	0	0	2987.793444	0	147.2959091	641.8377519	756.8956723	0
1.68_227.1642m/z	HMDB40615	4,5-Dihydrovomifoliol	10018.62359	7364.190163	7542.932088	3760.93861	4983.215031	9848.199443	6122.113781	262.7295109	0	0	99.0554135	275.2159123	3469.098576	0	5531.056178	0
1.68_247.1541m/z	HMDB00413	3-Hydroxydodecanedioic acid	74072.24966	26003.47512	19416.62174	45338.80369	53000.97612	34675.53475	30638.02676	11262.93428	102.8872944	370.985015	11740.10398	2130.819997	10937.49092	462.2203777	5496.042992	1351.715979
1.68_253.1073m/z	HMDB30668	1-(2,4,6-Trimethoxyphenyl)-1,3-butanedione	0	0	0	0	112.7305944	0	0	0	0	0	0	0	0	0	0	0
1.68_260.1128m/z	HMDB13134	Fumarycarnitine	46312.29393	30402.70391	43614.73015	32412.12213	46160.45586	35234.45699	20062.77255	19358.5934	2236.060978	6505.189753	16169.67683	13134.14451	13241.96841	4294.061178	12115.97646	14732.02416
1.68_264.1076m/z	HMDB00027	Tetrahydrobiopterin	19536.93035	12162.87037	15350.88924	10772.03301	4852.014185	3189.452605	26616.16178	90248.45456	439.0084257	108.9635407	2436.121849	7723.535547	11953.34068	5188.8247	243157.3036	10236.07469
1.68_284.1493m/z	HMDB40891	3',4',5'-Trimethoxycinnamyl alcohol acetate	58061.06293	49054.30479	56124.33336	68648.39945	50108.61491	44746.78753	14260.41779	1528.612891	4422.024125	4187.11602	44652.10125	6208.715221	6566.667855	912.5587699	1117.660547	462.4606757
1.68_291.1342m/z	HMDB00667	L-Thyronine	78103.7715	22673.87141	65502.43003	46135.09026	67904.27571	73490.05514	11995.54343	326.6703789	897.0905523	7520.320052	69331.57999	20138.75198	7570.441717	26683.36806	7891.193612	348.7105709
1.68_374.1598m/z	HMDB38774	5-Deoxykievitol	2594.09023	3484.963048	4093.586207	11015.46246	9264.699678	2568.871283	0	387.2953353	0	0	10308.83116	0	0	123.6039897	0	0
1.68_415.2340m/z	HMDB30895	(4R,5S,7R,11x)-11,12-Dihydroxy-1(10)-spirovetiven-2-one 12-glucoside	561.6496365	1000.194689	23.59993271	244258.488	655.7497242	36.55836855	10460.60023	9.800394445	797.7928512	9110.950905	8611.823726	3882.252389	5547.399834	4565.477291	963.3599002	34433.44052
1.68_435.3586m/z	HMDB06851	Delta7-Avenasterol	2744.762003	19545.93705	5758.875225	1185.870704	1128.110964	3695.148215	425.5005493	23690.4224	406.069356	0	0	2139.609837	344.9155502	0	33933.86821	0
1.68_506.2021m/z	HMDB34280	Egonol glucoside	0	0	0	0	0	0	871232.5316	175003.4759	761.9518488	57116.19604	188068.1819	450596.1261	114415.5977	124852.6501	1190652.44	298677.9439
1.68_534.3426m/z	HMDB36307	Ganoderic acid epsilon	225.7980866	186.2134696	21.15671273	243.3631805	1721.535749	1671.823426	981.1757757	770.0135341	703.3014062	70240.17414	820.371016	7818.486959	1499.680658	748.5358463	6945.301362	18.31516924
1.68_97.0288m/z	HMDB32914	2-Furancarboxaldehyde	45.24722466	118.4058762	86.82576355	128.7530462	3217.542508	3475.858617	390.2897682	0	0	0	1102.726523	0	176.0405355	0	291.5494253	0
1.71_119.0527m/z	HMDB41558	3-(Methylthio)-2-butanone	0	0	31.84624443	0	0	0	58.11992816	0	0	0	46.22134288	0	4259.534545	0	660.4173829	164.6662839
1.71_132.0657m/z	HMDB36576	4-Hydroxy-2-pyrrolidinecarboxylic acid	7264.66717	28450.14582	4816.475196	6614.284035	315060.3896	3268.188238	102831.8182	6567.267099	796.1037928	9634.219139	7213.72769	4670.267251	31752.40247	1885.270173	20807.87228	11417.81433
1.71_137.1326m/z	HMDB36104	(Z)-3,7-Dimethyl-1,3,7-octatriene	0	0	0	0	80.0223421	0	70702.84309	447.9094635	46.33886837	3728.242572	384.8308728	0	0	178.6354149	0	0
1.71_145.0431m/z	HMDB32964	2-Acetylthiazole	24417.36545	24222.92034	11335.90987	2470.681288	13176.00937	13763.04222	11237.72877	0	170.621918	0	0	53.64872538	8315.58245	0	952.8133377	1648.863512
1.71_155.0816m/z	HMDB01392	p-Aminobenzoic acid	257233.647	57780.39765	74843.9621	88620.52051	108683.1114	146329.58	58539.91336	4412.533255	31924.86569	1430880.142	22844.70988	80194.96003	8410.288638	566.8066979	16816.44946	69542.52289
1.71_167.0942m/z	HMDB14796	Sevelamer	0	0	0	108.1328585	0	0	81.80135192	485.6013905	590.7061059	80478.1332	4836.375396	57607.89313	276.7069134	12940.1908	0	115524.3796
1.71_212.1395m/z	HMDB41440	Laccarin	1893.20546	352.7018847	18465.00318	4273.316021	3779.845278	0	0	0	0	0	0	0	0	0	0	0
1.71_215.0486m/z	HMDB14772	Sulfacetamide	1842.196675	0	2228.540504	0	0	100.9978181	3200.636564	0	0	0	1826.535525	0	2409.308949	0	0	0
1.71_218.1388m/z	HMDB00824	Propionylcarnitine	118352.1402	87209.91375	81371.01522	98544.68206	81003.87499	124251.3892	75482.11993	34184.1472	6653.55185	6952.028862	18532.90171	19875.17244	32944.42405	15377.69355	19466.25389	6804.391742
1.71_218.1753m/z	HMDB32662	(S)-9-Hydroxy-10-undecenoic acid	1259.252716	533.3261955	294.1579992	0	153.4877248	2704.341821	1191.447272	1598.868342	0	0	244.8594933	291.8285375	4581.769068	215.098723	1201.844951	0
1.71_229.1547m/z	HMDB11174	L-isoleucyl-L-proline	70032.60304	9371.881383	36525.50191	56053.24369	42932.55323	49501.97018	10651.60102	75.90330473	0	147.1314059	811.675071	0	8807.740336	0	1333.322597	4701.978808
1.71_243.1704m/z	HMDB15009	Terbutaline	85687.9936	16918.30689	80805.98104	93271.77144	70880.3416	56684.61854	22015.64446	0	0	381.6476212	227.0557945	0	12928.67552	0	0	12236.8519
1.71_247.1728m/z	HMDB38947	(S)-3-Methylthiohexyl hexanoate	13396.18117	8132.026087	12206.06304	119435.1792	1683.319045	6606.328182	2650.87213	425.7194611	76.27768117	0	82.92135034	0	2215.774224	0	691.12025	0
1.71_249.1598m/z	HMDB15095	Pindolol	0	0	5764.575087	53807.27315	0	352.819806	0	0	0	0	0	0	0	0	0	0
1.71_260.1857m/z	HMDB00756	L-Hexanoylcarnitine	10706.20004	252.3516016	2919.352306	763.31501	229.7805911	988.2620251	7615.295347	0	0	0	323.1908833	290.0352814	3255.065333	0	254.5959372	166.0905871
1.71_265.1645m/z	HMDB31688	Hexyl glucoside	129115.0944	33949.1801	48809.10538	35393.36282	18016.78185	60505.39059	164471.474	46912.12406	747.5815957	394.9656609	21862.81388	0	1678.746772	2550.995265	16012.75409	1079.919054
1.71_266.1020m/z	HMDB59732	2-(2-Phenylacetoxy)propionylglycine	72196.91362	14294.65594	29896.52463	28216.22669	48021.69161	45124.48751	6087.669479	402.8090241	234.1371913	8965.795171	13595.56902	2838.883247	5805.442033	997.6081474	868.862712	7676.580458
1.71_267.1340m/z	HMDB33598	N5-(4-Methoxybenzyl)glutamine	522015.6835	129609.9154	257045.7058	254107.0831	636260.7943	342961.4873	541748.3566	35380.31141	13258.91977	212470.0893	309486.0296	42905.1218	99647.18397	5889.517679	37375.56853	89136.2804
1.71_273.1124m/z	HMDB33800	2,4,6-Trimethoxybenzophenone	4476.761643	192.8809436	1050.293533	755.8435439	1157.205315	977.0518073	0	886.4971808	0	0	14.5076636	124.2443018	3288.158594	0	0	6743.502944
1.71_279.0988m/z	HMDB29539	Xenognosin A	14847.82253	311.1856468	6530.057639	26679.8083	8412.133021	61630.90246	47822.51531	269.8337946	1007.083832	0	13359.35287	0	61639.6247	0	0	167.7745112
1.71_290.1963m/z	HMDB32221	Dihydro-2,4,6-tris(2-methylpropyl)-4h-1,3,5-dithiazine	2036.098967	5402.55101	788.7988035	6872.985809	2226.194607	3449.086688	2750.762731	0	0	0	157.0105538	0	2455.232716	0	0	0
1.71_323.2581m/z	HMDB05045	15(S)-Hydroxyeicosatrienoic acid	462.8327993	10400.46295	525.6369318	1366.445692	693.7978891	7509.372801	0	0	62.95871089	0	0	0	1950.303423	0	722.1240033	0
1.71_328.1391m/z	HMDB30293	(E)-1-O-Cinnamoyl-beta-D-glucose	74685.8525	19836.2185	53503.36482	65720.53869	55999.98534	49708.5205	9701.356957	971.4285822	653.1735376	2842.770523	7342.929902	1250.322398	5717.786646	0	1266.886875	209.2812879
1.71_336.1807m/z	HMDB31752	(S,E)-Zearalenone	0	0	0	0	3140.890842	0	0	0	0	0	1713.434671	0	223.5220651	0	8152.199935	0
1.71_346.1219m/z	HMDB01913	Omeprazole	43268.99588	11715.55592	33531.21829	22155.85636	265193.0765	50533.01837	19822.88776	7939.288417	317082.0794	78949779.94	1799862.246	26023764.77	5223.764059	28584124.47	32326.14585	18913917.25
1.71_348.1280m/z	HMDB41207	Dide-O-methylsimmondsin	190.1342128	135.813068	136.9480776	293.7608415	287.2510996	145.0251293	16211.62541	8353.642161	2709.366415	698511.4669	16921.8929	194487.672	18.11990556	224499.2343	6258.337221	164365.9461
1.71_433.3315m/z	HMDB30702	Neochlorogenin	0	170010.6991	16477.44405	52194.91185	1021.646402	76040.23462	24751.39008	3181.958975	105.080437	0	3450.635232	0	42717.03702	8181.735168	10388.64228	0
1.71_454.3528m/z	HMDB02195	Varanic acid	21317.28769	182314.3935	40697.92838	124216.8002	24283.15698	205646.1965	37449.96236	118271.7226	18888.63175	26614.47589	42466.93877	39066.58065	75009.02576	35972.74925	95653.225	16241.49297
1.71_509.3835m/z	HMDB35853	Fasciculol C	14503.1026	1026.991905	7380.789982	26637.94102	675.6077109	32581.27831	3657.904172	896.852636	9.940228624	3434.318075	1946.014539	2214.156958	5706.133767	1513.777611	11837.1724	2454.578778
1.73_114.0552m/z	HMDB06875	1-Pyrroline-2-carboxylic acid	7693.465555	37214.08644	4083.45242	6469.832891	167758.8016	6461.484306	57836.34543	10062.01812	1645.573741	7386.248853	8474.515508	5989.969913	19729.33266	3281.948482	13678.88678	7131.33663
1.73_131.0817m/z	HMDB29396	L-cis-3-Amino-2-pyrrolidinecarboxylic acid	939.7439662	2243.545359	2049.865349	2061.736504	1893.637656	1538.279353	1354.156939	3428.388543	105.6712049	0	1896.895215	1432.364052	2821.107954	383.6800091	1289.135903	843.5493177
1.73_221.0922m/z	HMDB15571	Oxitriptan	24836.26281	17759.85817	24598.09115	13161.85062	19554.87866	17087.80086	6960.961961	95.33420402	694.6938116	1298.327055	6302.419964	1023.685056	2923.161172	0	2650.34734	277.2103972
1.73_227.1109m/z	HMDB37158	3-[(2-Methyl-3-furanyl)thio]-4-heptanone	410.8595992	238.656216	3366.461518	3690.873218	265.083616	11867.58453	239.2238541	0	0	0	0	0	0	0	0	0
1.73_229.1072m/z	HMDB32496	Propyl propane thiosulfonate	1032.632342	0	0	1007.320255	652.7449673	126.1635529	0	0	0	0	0	0	0	0	0	0
1.73_265.1799m/z	HMDB32090	12-Oxo-2,3-dinor-10,15-phytodienoic acid	985.6614576	1026.967618	196.3392207	4557.197743	2995.835337	3886.741117	6765.996618	0	0	0	0	0	695.3247505	0	0	0
1.73_275.1124m/z	HMDB28817	Glutamyl-Glutamine	14643.05492	1477.009026	7970.703834	3137.234183	8501.986697	14840.17854	595.7070394	0	19.05162254	0	4909.949482	0	542.3883472	0	133.1456695	0
1.73_290.0880m/z	HMDB12266	N-Succinyl-2-amino-6-ketopimelate	0	0	0	0	0	0	0	0	0	0	0	14199.11745	0	0	0	0
1.73_308.1339m/z	HMDB59780	1,N2-propanodeoxyguanosine	24845.64185	94918.88929	18100.74955	1605.3072	116301.4354	112846.0093	259371.8491	30169.46193	5893.13729	13704.90204	573907.8304	28427.6954	17070.85782	15589.51196	58657.29586	20121.82999
1.73_359.1613m/z	HMDB33366	4-Hydroxynornantenine	21394.16052	29498.78107	27834.4086	21068.34333	20384.05957	9596.978258	757.8194711	215.2207065	0	531.7685759	25649.55339	1016.496589	860.3146972	0	82.95754653	1176.519745
1.73_374.3052m/z	HMDB02007	Tetracosahexaenoic acid	0	0	0	10611.31181	0	0	0	0	0	0	0	260.1020493	30203.9383	0	0	0
1.73_389.2070m/z	HMDB14800	Trimethobenzamide	21671.62117	1857.591129	13301.8993	23736.3093	33022.57074	11590.7542	8382.98652	946.2843145	0	0	4269.694885	0	277.2646811	0	764.2270099	0
1.73_435.2858m/z	HMDB40765	4-Methoxy-5-(3,7,11,15-tetramethyl-2,6,10,14-hexadecatetraenyl)-1,3-benzenediol	18278.42826	0	1469.707162	167.2016524	3090.738406	18778.90094	0	0	0	0	0	0	173.6299154	0	327.7263615	0
1.73_490.3526m/z	HMDB35843	(23S,24S)-17,23-Epoxy-24,29-dihydroxy-27-norlanost-8-ene-3,15-dione	43356.92995	901.013905	23129.94119	28772.74718	9180.351357	69815.65347	137997.8224	3751.419023	8315.913161	0	25877.6947	319.5560522	2321600.861	547.3757033	12490.4949	3906.72185
1.75_158.1177m/z	HMDB14447	Tranexamic Acid	56438.31693	53080.87987	265828.995	299384.5411	33353.1345	40241.21971	11229.25941	1894.546418	305.1475748	1495.610451	5611.467994	1535.090116	10531.45077	959.0354351	5372.190423	4718.302869
1.75_163.0867m/z	HMDB01297	Norcotinine	8820.100459	10781.64143	6029.207467	19557.04599	13999.19343	7663.178689	2071.17133	524.3806098	243.1662344	1694.657659	8277.843931	1306.981937	2476.214125	455.6962424	1300.789788	0
1.75_170.0813m/z	HMDB35178	6-Acetyl-2,3-dihydro-2-(hydroxymethyl)-4(1H)-pyridinone	200803.1742	110440.7085	140832.1706	192513.7974	156777.231	151476.3549	139414.0607	24044.96227	6115.847808	34888.20183	38571.55692	33313.35889	87838.4557	11992.30194	23897.25785	36363.1194
1.75_185.1053n	HMDB06348	Pseudoecgonine	483834.7427	146035.5474	293255.0981	360359.5386	301302.8102	167120.3619	64866.51806	9424.68178	3942.761936	7157.206114	46171.67022	7064.201344	35193.18864	5659.502671	15132.78809	10549.10732
1.75_212.1646m/z	HMDB41497	(S)-Neolyratyl acetate	23463.24093	64575.00315	23841.42117	20563.41007	23106.80296	39804.29461	20314.9247	10724.85712	228.3199371	1278.61655	14555.67096	4077.322275	21331.98352	478.2129787	16058.95255	7459.268806
1.75_215.1179m/z	HMDB30310	Harmaline	275.9640382	0	0	157.2646368	2588.970083	0	2014.109934	2444.961835	129.8151557	5157.489928	21100.51709	1040.188999	0	10638.46034	2759.091647	5738.892294
1.75_222.1490m/z	HMDB30305	Dioscorine	2276.875577	4024.333457	2421.666974	2231.278276	3160.637137	2643.814666	1498.248962	1389.127081	505.8866756	927.0155071	2408.050263	3548.224849	5756.317452	791.6577493	4485.164337	274.7021424
1.75_279.1472n	HMDB31802	(±)-Metalaxyl	94302.3871	81445.09208	40190.01354	92336.68324	136127.2866	70714.97501	87182.0846	60247.62537	3336.645566	16590.87576	68923.17335	8760.75106	26102.70526	29088.50722	17279.88015	10253.23637
1.75_282.1703m/z	HMDB36043	15-Hydroxymarasmen-3-one	7284.432997	7740.74521	7179.893891	9409.718776	6978.551665	16123.64981	4502.095059	0	369.3314022	0	3673.091508	380.8353793	985.661814	205.2737951	1164.422983	0
1.75_312.1079m/z	HMDB30704	Taxiphyllin	24774.1701	8056.256941	8566.846943	9890.826601	9136.264439	26632.06738	5534.527428	106.365792	0	440.95916	407.4202541	0	1763.488485	0.065724965	787.3703979	691.9562514
1.75_337.1393m/z	HMDB33107	Semilepidinoside A	36017.92909	7877.720862	21158.62348	15856.0425	40415.66118	28640.08537	7333.0716	0	0	3251.76615	15081.32849	515.0118942	3465.851472	0	2574.615473	472.1469785
1.75_346.1048m/z	HMDB41538	N-Methoxycarbonylanonaine	0	0	0	0	0	0	0	0	37.69852988	27295.96103	0	10910.44746	0	8377.813917	0	4464.170476
1.75_346.1495m/z	HMDB37682	Ethylvanillin glucoside	26893.15698	2164.153271	19648.57023	10896.31524	11818.06966	13059.54685	883.4866877	0	113.2256103	0	0	0	302.4668884	0	1689.842856	0
1.75_356.1704m/z	HMDB39824	O-Acetylcyclocalopin A	10760.17699	0	7904.576153	10643.52886	4340.189912	5456.865204	2043.48559	0	0	0	0	0	0	0	0	0
1.75_360.0931m/z	HMDB30934	Triglochinin	0	0	0	0	73196.20524	0	21960.97652	5584.513446	0	65796.04344	4400.579687	1972.852817	0	2174.39058	0	28432.43523
1.75_377.1708m/z	HMDB38971	Diacetylfusarochromanone	4716.248888	7396.517135	2670.925288	2952.533744	1404.099436	2562.972864	0	0	0	0	2105.375308	0	319.12248	0	0	0
1.75_377.2069m/z	HMDB15036	Remifentanil	60118.78704	11110.90227	36777.54291	47940.40011	107605.884	52403.95307	69311.22171	0	2126.820395	1688.862067	20116.5152	3242.331305	2224.387763	0	4644.981227	313.0197006
1.75_425.3739m/z	HMDB00534	Campestanol	1001.129719	0	163689.5836	0	55977.71751	273319.0398	6073.138283	0	135272.0682	0	0	0	1479.928668	0	489.0455596	0
1.75_437.3015m/z	HMDB36941	Smilagenone	216451.6185	548.3354776	57071.28951	3875.272104	79194.07102	138701.6689	5494.901712	9585.857749	244.8146018	82.32604136	1086.297401	56.88504382	1125.167952	0	874.4082957	0
1.75_437.3375m/z	HMDB06463	Stearidonyl carnitine	197506.4144	74868.75602	114355.1855	35514.86619	391548.7885	281529.8246	5019.119656	4596.82592	2032.871509	14.76610104	794.4516701	1412.78101	4349.426817	1991.954776	11402.89832	22.88233731
1.75_452.2576m/z	HMDB38284	Enterocin 900	108075.6256	0	23398.31178	76919.37778	0	13797.15173	3139.106316	0	0	0	333.2862383	0	373.4941997	0	398.0827185	0
1.75_617.3542m/z	HMDB38542	Goshonoside F6	0	27130.37116	0	2746.174064	0	11031.47853	31769.57407	0	0	0	13169.70626	29468.43708	6287.992392	0	0	0
1.75_93.0373m/z	HMDB32425	2-(Methylthio)ethanol	85.54370358	328.7368945	876.9584814	1790.023765	468.1620284	784.1317003	3684.484579	156.6369198	185.5628391	3566.961369	3553.168171	2116.161981	13269.79888	862.3782859	1083.438566	4032.762182
1.75_95.0495m/z	HMDB00228	Phenol	10727.43015	5653.129956	9454.048485	11580.07421	11242.18329	18758.50689	4556.413079	4726.591743	480.4839198	1083.167843	1861.155258	1141.56471	3417.5314	450.7163984	3584.858522	525.1193199
[truncated: 7,688 more rows]
