# Supplementary material for: Gut Microbiota in Children With Cystic Fibrosis: A Taxonomic and Functional Dysbiosis
Source: Sci Rep. 2019 Dec 9;9:18593. doi: 10.1038/s41598-019-55028-7 (PMC6901462; doi:10.1038/s41598-019-55028-7)
Supplement: Supplementary file 6 — Supplementary Dataset 5 [file 41598_2019_55028_MOESM6_ESM.csv]

compound	compound_ID	description	HC39	HC11	HC37	HC29	CF36	CF33	CF34	CF3	CF32	CF25	CF29	CF27	CF35	CF12	CF22	CF31
0.03_141.0191m/z	HMDB32923	Kojic acid	4099.69627	3153.032203	1643.14886	2597.982103	3854.617383	1959.156211	2936.336126	3692.603767	3484.069006	2375.11366	2388.122172	2846.161625	3067.55969	2647.015093	2813.789926	2668.376138
0.06_131.0354m/z	HMDB00661	Glutaric acid	96889.65976	87537.57474	55933.33325	84673.65227	119945.6941	70140.89618	105017.3596	91969.56786	91904.30377	91674.01254	76731.47035	112221.4747	109157.932	102473.4909	90751.1114	112711.9047
0.06_133.0511m/z	HMDB01292	1-Deoxy-D-xylulose	36032.18752	36333.71045	24208.58098	34399.93875	47462.79311	27768.02164	41284.52819	40640.45914	37801.60589	37910.67898	31942.16651	46857.87624	48092.1386	47208.77638	39476.19761	48914.01714
0.06_135.0667m/z	HMDB31201	3-Deoxy-D-arabinitol	7415.943121	6518.276389	4502.315077	5426.22107	8328.259332	4583.366536	6849.278166	6439.351263	5809.252002	5005.389467	4580.63522	6214.587187	6776.119085	6709.539221	6007.299217	6290.396235
0.06_145.0511m/z	HMDB06900	(S)-2-Aceto-2-hydroxybutanoic acid	131614.2392	125856.1607	80123.27016	117431.4543	165279.1317	93132.61259	137204.0077	135173.7212	124669.3767	125262.5937	104059.2203	149807.7565	155779.1228	143595.198	125935.1548	152749.4991
0.06_155.0355m/z	HMDB29610	Ascladiol	9113.239786	7300.393122	4205.777004	7260.89527	9294.239774	5026.280167	7192.539097	9065.437576	7408.448311	5920.12842	5739.936357	7473.522712	7901.985826	8726.595811	7825.569584	8451.255068
0.06_157.0512m/z	HMDB36380	xi-2,3-Dihydro-3,5-dihydroxy-6-methyl-4H-pyran-4-one	41837.63863	42124.24478	27982.02083	38014.20538	54896.68519	29270.99433	44990.17333	41815.20161	40972.68008	41912.19443	33982.21389	47553.20494	53140.9581	47923.23625	41278.05243	50547.43209
0.06_170.0462m/z	HMDB12289	Tetrahydrodipicolinate	6218.946887	6080.918541	4062.690743	6094.193207	7687.01042	4561.564521	5903.037797	7238.604989	6555.517063	5160.147481	5522.6858	7190.226471	7161.139718	6667.109005	6050.262446	7319.579425
0.06_172.0622m/z	HMDB06488	N-Acetyl-L-glutamate 5-semialdehyde	43669.7336	41186.6675	27807.8386	40395.91211	55251.81084	32275.39755	48045.00977	43429.96264	43541.66	42489.51662	34126.79402	48133.19401	54459.93447	48955.66002	40398.56055	51121.42373
0.06_186.0779m/z	HMDB12150	2-Keto-6-acetamidocaproate	44226.35512	44352.66451	29741.78168	41772.77642	57570.58781	32564.8585	49105.48812	50253.92192	41499.07779	41713.92076	35928.78688	53698.79179	57693.57028	52376.08516	43955.9949	53591.40734
0.06_196.0623m/z	HMDB38336	2-Hydroxy-3-(3,4-dihydroxyphenyl)propanamide	9916.940376	9439.209264	5867.201503	9003.764214	11862.16923	7194.772139	9705.026444	11474.82992	9168.413257	7893.275713	7590.668871	10531.79849	10948.54911	10454.99388	8909.45473	11103.34585
0.06_233.1545m/z	HMDB38795	7,9-Illudadiene-3,14-diol	86.97510392	0	0	134.6717597	271.3417087	0	173.2527969	129.665959	349.4094516	178.2690771	150.3077986	93.33090739	179.078198	157.533567	110.5623278	324.9300017
0.08_147.0668m/z	HMDB00227	Mevalonic acid	30436.41287	28679.02629	18704.98708	26739.60976	37768.01574	21733.5592	32095.60534	33441.19474	28659.19324	26806.17052	24279.73636	33183.91126	35567.85152	33303.25071	30252.40149	36996.89562
0.08_391.2859m/z	HMDB00626	Deoxycholic acid	0	0	0	0	0	0	249.6369772	0	0	777.6085629	286.1098267	0	0	0	287.8816268	0
0.13_159.0300m/z	HMDB39447	2-Methyl-4-oxopentanedioic acid	3162.728139	2560.29612	1796.515459	3328.865683	4026.340461	2280.890888	2935.551725	3512.651847	2631.616436	2375.865102	2760.960307	3562.510932	3354.179917	2951.858064	2451.438287	2991.271258
0.13_169.0512m/z	HMDB00318	3,4-Dihydroxyphenylglycol	7034.694318	8674.6611	4188.032989	6026.05003	8191.438413	4820.9285	6991.607218	6641.903993	5842.090639	5573.884671	5847.494824	7271.065788	6911.550823	7564.043149	6196.800686	7838.964177
0.13_277.1447m/z	HMDB33244	Dibutyl phthalate	0	0	0	0	0	787.5882589	0	0	1816.230946	0	0	0	0	0	0	0
0.18_311.1690m/z	HMDB32549	N-Undecylbenzenesulfonic acid	93942.58654	100610.4177	72960.85119	103192.9246	150202.2164	95672.54695	156437.6919	125478.9329	129616.2401	122911.5642	101261.8956	153596.8141	154593.6825	165612.0703	132496.2092	161681.6601
0.21_165.0408m/z	HMDB00867	Ribonic acid	1130.21252	632.4124525	329.3584503	294.5554188	968.4937035	725.3269278	996.4926273	375.4459431	883.3416075	628.199553	699.1012635	1786.079879	1461.987302	1161.369385	545.1808144	1288.383354
0.21_173.0826m/z	HMDB59727	2,4-Dimethyladipic acid	24192.16584	23121.56264	14065.16449	20086.83437	29009.2237	17168.21889	26314.81023	27807.58634	22907.46781	20395.02663	19592.05079	26716.14479	27238.70026	27588.96436	23935.59351	29365.18342
0.21_213.1492m/z	HMDB37398	4-Acetoxy-2-hexyltetrahydrofuran	0	0	0	0	0	0	0	0	72.19122805	0	0	0	0	0	0	0
0.23_161.0825m/z	HMDB59918	2-(1-Ethoxyethoxy)propanoic acid	12698.32347	12800.19873	7855.939846	11569.40657	15818.49478	9484.191649	14277.0653	14309.51528	11752.73358	11121.16725	10884.51593	14210.09138	15565.58433	14337.22045	12843.13202	15576.82694
0.23_171.0670m/z	HMDB32352	3-Isopropenylpentanedioic acid	26308.17875	25449.42179	16572.67641	23979.61886	32572.69661	19279.93272	28196.78078	28804.12441	24327.62593	22242.20859	21479.65951	30250.84086	31646.70764	30605.46275	25130.6873	33522.04298
0.23_183.1020m/z	HMDB36998	(S)-Oleuropeic acid	0	0	0	0	0	0	0	0	69.9071131	1336.969453	800.6911485	0	320.2438561	211.9499308	199.9983206	486.5311638
0.23_191.0569m/z	HMDB03072	Quinic acid	37241.08383	36476.74708	24257.9041	32967.49297	45772.70423	27090.96187	40240.28886	41546.13067	33716.085	34187.49707	31201.18834	41546.25748	44888.98485	42629.41829	34674.41014	44710.80489
0.23_197.0814m/z	HMDB34099	(2E,4E)-2,7-Dimethyl-2,4-octadienedioic acid	1529.000396	636.5046819	451.341451	691.3322474	647.2219272	1089.281299	651.4946116	1029.902658	612.8919789	457.2254193	664.5663611	923.8037527	789.1407569	666.7591627	657.092305	642.6686847
0.23_232.0838m/z	HMDB35923	Hirsutin	3212.84671	3297.311786	2082.274806	2302.854428	4584.558684	2290.967538	2788.238348	3534.818877	2814.546569	2443.30022	2724.186162	3629.647259	2890.594746	3238.234402	2784.374692	2959.497811
0.26_166.9929m/z	HMDB15320	Desflurane	930.2616939	1311.113269	768.5726072	1450.036947	1868.28536	601.3553997	2178.650212	1558.519233	1326.263039	1443.730847	1335.51838	1608.562773	1991.012385	1709.135987	1867.460064	2104.943008
0.26_189.0775m/z	HMDB40220	Diethyl L-malate	6805.439773	6826.601326	4283.563428	5986.885103	9426.033639	4772.265891	7222.773775	8199.529841	6635.660968	6174.348746	5673.918028	7190.485907	8864.682324	7679.530722	6502.449115	8212.386866
0.26_212.0938m/z	HMDB15506	Phenazopyridine	10686.28918	10134.22494	6420.967411	8975.174001	13770.2966	7552.673294	10908.15776	11886.15961	9463.674195	9101.903054	8784.294034	11965.83591	12418.6557	12008.31283	10414.92882	13151.27853
0.26_213.1128m/z	HMDB30986	2-Carboxy-5,7-dimethyl-4-octanolide	2056.701668	1350.15612	898.5145212	852.3703666	1557.867455	835.8920905	1641.382972	2225.524715	1575.350422	1005.590058	1060.056412	1570.445646	1039.039944	899.2750775	1808.567822	1112.048796
0.26_225.1129m/z	HMDB40705	Allixin	0	0	0	0	0	0	139.4275463	0	0	144.0017199	0	0	318.1536868	0	0	394.1706922
0.29_162.0552m/z	HMDB04186	3-Methyldioxyindole	117.621876	40.8906054	179.1743963	0	195.6340862	119.5404141	242.0605198	110.0185211	199.06088	0	0	234.0925935	219.465988	1470.240352	292.6704943	126.6038992
0.29_211.1336m/z	HMDB41572	3-Ethenyl-4-hydroxy-2,5-dimethylhex-5-en-2-yl acetate	0	0	0	77.01639595	0	0	0	0	0	320.121376	281.0009138	0	0	0	0	645.8139157
0.29_253.2173m/z	HMDB03229	Palmitoleic acid	0	0	0	0	0	0	0	0	0	2965.223156	286.4678248	0	0	0	0	0
0.34_380.9927m/z	HMDB37597	8-Hydroxyluteolin 8-sulfate	0	0	0	0	831.9573687	0	2422.351127	42081643.5	12283.53116	0	2716.428287	1032088.106	990.6275736	506045.7856	242448.6089	2439.186467
0.34_392.2247m/z	HMDB38618	Acidissiminol	50724.43769	0	5486.116851	92934.92077	0	0	0	0	0	0	0	0	0	0	0	19285.28889
0.39_198.9880m/z	HMDB33695	Poppy acid	72948.61352	104.8196469	721.3243232	43354.0217	33340.89282	1316.318696	256817.8994	1700.288052	34157.78895	130438.2388	38316.73041	40842.64807	140555.246	1503.889539	29068.46583	160470.654
0.39_211.9965m/z	HMDB12250	L-Aspartyl-4-phosphate	4.875833499	0	0	0.842046863	3.080235523	0	8519.838758	60859.31286	0	0	11906.16237	4086.665267	0	73540.07055	87437.37962	0.506227172
0.39_228.0096m/z	HMDB14714	Clonidine	846.980864	121.3898066	31.54107856	323.2116081	557.737254	780.1261811	713.6639587	1549164.613	2658.374647	1775.343354	136482.1062	183461.2283	1808.388238	1048112.486	1627224.56	365.352443
0.39_244.0048m/z	HMDB15153	Guanfacine	38.37708266	1296.724281	0	0	0	5295.431752	8142.401275	773019.0614	1175.204483	20670.45821	75049.0057	303528.7861	1409.903065	130916.166	4323187.621	4673.16011
0.39_299.1143m/z	HMDB38332	2-(3-Hydroxyphenyl)ethanol 1'-glucoside	72587.10588	30534.58045	24733.12436	9742.375391	46285.41466	74800.74145	41827.22059	2849.057421	15584.51538	16901.6843	1346.857864	0	23609.51018	37234.99359	1341.565576	20892.99222
0.39_311.1068m/z	HMDB29111	Tyrosyl-Methionine	62276.45243	9902.35339	1891.179345	3252.502277	24235.51175	10863.26149	13979.45798	0	11306.87587	5403.590564	207.8565714	0	33861.16539	0	0	3148.49753
0.39_315.1096m/z	HMDB41024	Hydroxytyrosol 1-O-glucoside	205238.8399	137232.6848	93886.9236	83027.88434	79015.54365	83515.51306	19326.49243	3419.14135	38909.86546	34391.78679	1254.89287	0	48297.58795	25115.63734	0	21462.6603
0.39_555.0944m/z	HMDB37654	Ephedrannin A	0	0	0	34830.2364	0	0	0	0	0	0	0	0	0	0	0	0
0.41_188.9858m/z	HMDB59724	Pyrocatechol sulfate	38815.75461	38540.05232	10526.491	4340.01058	21804.03687	19622.46748	122205.8293	1533376.381	4518.978157	55955.50235	287800.2891	187909.7122	0	1075820.18	4384004.446	17589.34701
0.41_285.0412m/z	HMDB34150	Cernuine	0	0	0	42863.62731	2734.803917	4460.50785	1400.646092	95572.30908	0	0	53422.35306	33040.12101	0	10086.43337	12631.98313	0
0.41_285.0988m/z	HMDB03546	Salicin	87142.0966	21763.44343	24988.93695	3537.445253	23797.8706	71318.99592	6233.017875	0	16779.87343	80457.78055	165.8642327	7127.287714	21971.1535	5449.510902	7166.73217	57001.4216
0.41_289.0930m/z	HMDB32992	Furaneol 4-glucoside	2192.50612	1006.277983	0	0	0	4192.427474	0	0	5072.185584	16779.32112	41516.34709	113369.6498	1869.414971	256671.3677	0	70803.69317
0.41_295.1118m/z	HMDB28980	Methionyl-Phenylalanine	484620.9989	399632.3225	83003.36828	44275.20701	503582.7315	232197.8511	339713.923	174507.3247	302316.4242	300250.0015	153333.6141	97767.29731	583496.5312	404889.5936	167090.037	188212.069
0.41_301.1302m/z	HMDB40462	Garcinia lactone dibutyl ester	1655661.367	364291.1441	166675.5086	221167.9504	653308.8155	637980.9435	189241.5309	124591.1599	525720.1018	194849.7466	437456.8516	68095.02337	326229.736	206999.9421	101934.4797	1001513.92
0.41_394.1785m/z	HMDB42059	vesnarinone	1071.017981	0	0	0	0	0	51700.03215	0	996.717532	0	0	0	35015.10721	0	0	0
0.41_457.2272m/z	HMDB02504	3-Sulfodeoxycholic acid	64374.40137	201459.1715	11263.50157	9378.710402	172291.287	166578.1875	3701.643446	0	79309.59405	0	9295.03425	0	8564.619141	38831.62494	4324.301944	21762.8137
0.41_485.2560m/z	HMDB41110	Eucalyptone	146963.2888	322070.9212	41546.3274	43901.70354	154785.2981	468583.5805	6723.024674	0	88870.46751	326.0179919	0	0	2693.307605	39986.18838	0	169123.3755
0.41_521.2586m/z	HMDB41579	7,8-Dihydro-3b,6a-dihydroxy-alpha-ionol 9-[apiosyl-(1->6)-glucoside]	2033011.498	503716.1126	997268.4372	645735.0225	1915012.702	4093488.43	180961.7547	11714.34495	625471.9189	304138.3525	89888.33148	110753.6991	274748.9128	426387.8942	131277.1839	570464.5447
0.41_555.2639m/z	HMDB15436	Quinidine barbiturate	8922.653766	0	0	0	69427.66249	188824.8935	0	0	4016.112947	9755.416931	0	0	0	9410.278809	0	26292.32834
0.42_154.9906m/z	HMDB01544	m-Chlorobenzoic acid	0	0	0	0	0	0	0	0	156.3735064	0	0	0	0	4845.704716	885.9774733	0
0.42_178.0173m/z	HMDB29415	S-Carboxymethyl-L-cysteine	85075.40916	25256.68762	16055.59962	9545.868261	68115.91555	50264.03258	68543.89182	2730.08172	0	35803.63668	24622.73356	341826.9932	8546.208843	352930.4456	132377.375	15267.26823
0.42_179.0342m/z	476106	Aspirin	0	0	0	0	0	0	0	105619.5828	0	0	0	33414.1712	0	0	20893.12829	0
0.42_180.9629m/z	HMDB14706	Succimer	1691.353439	0	262.5776103	188.143441	0	0	0	0	0	0	0	0	0	0	0	0
0.42_196.9757m/z	HMDB40585	(±)-Sulfobutanedioic acid	2344.960956	0	123.1473874	7742.210281	0	41915.62492	6384.251117	0	12648.64057	42700.98645	2215.019916	0	1457.921376	0	0	10920.79573
0.42_203.0016m/z	HMDB60013	O-methoxycatechol-O-sulphate	28890.12034	14107.14498	11012.96098	4390.811203	31804.61273	37295.01983	461914.9724	267202.8287	5607.178625	4946.261809	38824.69713	104036.7118	0	842124.5986	493590.9436	13343.7588
0.42_204.9808m/z	HMDB59752	5-Sulfoxymethylfurfural	14135.3418	14458.57588	9633.551866	6668.865411	42094.34352	7409.011025	514650.4459	1604750.165	2638.082736	26478.22047	123400.3357	238765.0894	342.3348837	259268.8511	2294500.507	7140.356712
0.42_231.0331m/z	HMDB38182	4,7-Dihydro-5-(4-methyl-3-pentenyl)-1,2,3-trithiepin	19447.38094	2489.978871	1825.36733	7341.144012	8824.928586	12133.70816	6988.897848	64477.17521	0	32358.12715	108022.4554	15114.59531	661.5201178	167885.9587	119661.5918	7671.955089
0.42_258.9920m/z	HMDB41706	Caffeic acid 3-sulfate	7867.231782	78096.28613	6763.256666	3636.968711	28229.81502	2999.541144	377330.8344	19475840.18	563.872071	7394.220701	2738133.556	5979500.274	44740.39041	407564.2769	4272205.081	1560.974298
0.42_261.0076m/z	HMDB59967	3-hydroxy-3-(3-hydroxyphenyl)propanoic acid-O-sulphate	311975.4311	148829.415	931416.3731	100716.2224	83183.50061	115181.8607	1126385.309	1582950.845	62001.28307	585965.8704	13446882.06	4257568.007	24609.52012	1860136.053	7324361.971	303087.4275
0.42_273.1158m/z	HMDB01944	Chlorpheniramine	83748.13766	299094.3925	23298.82511	57781.1082	44145.75088	144630.9115	59735.75836	719961.7505	1052460.891	72212.08413	2997354.894	305292.063	74127.54426	970080.6943	378458.7689	4470500.843
0.42_287.0234m/z	HMDB29191	5'-(3',4'-dihydroxyphenyl)-gamma-valerolactone sulfate	8094.257911	3474.424236	7965.806773	1801.962258	40988.58936	51160.00958	127647.4772	1400546.19	1529.584636	66520.1105	231643.5577	5425445.434	0	735730.1882	2840493.062	42646.26801
0.42_292.1067m/z	HMDB28994	Phenylalanyl-Glutamate	190015.2745	54897.66113	127401.5523	36784.10717	37800.82002	292508.1377	14646.09145	0	37784.65985	73091.85012	25089.32332	24319.75042	78830.19175	26177.94846	41005.84125	169667.9365
0.42_305.0875m/z	HMDB29891	Starch acetate	461.5220931	679.5582275	1707.487969	0	1712.26644	510.5046729	5169.046988	0	17146.02681	0	120634.802	3783.291884	0	0	0	64537.51353
0.42_313.0386m/z	HMDB14766	Clorazepate	457.2203405	242.4926453	4283.385802	52281.12912	2082.139619	0	0	0	0	0	151460.3839	0	0	14111.32159	4127.654973	714.796849
0.42_315.1456m/z	HMDB35136	Glucosyl (E)-2,6-Dimethyl-2,5-heptadienoate	202136.0131	121355.503	36520.22629	159655.723	130658.8682	205733.4285	17695.27745	0	26188.3119	12152.40321	0	0	14925.2621	0	0	34630.89227
0.42_323.0947m/z	HMDB15527	Prazepam	0	0	0	0	0	214.1524557	0	0	9768.497481	0	74180.0225	0	0	0	0	165316.762
0.42_327.0547m/z	HMDB33622	Cabbage identification factor 2	0	0	0	350.6857846	0	0	0	0	0	0	128650.5772	0	0	2336.091281	0	21038.00212
0.42_349.0028m/z	HMDB37851	Apigenin 7-sulfate	0	0	0	844.0690032	0	0	140081.8274	681485.7512	31380.35117	3588.151864	420039.411	1878458.904	0	1515257.359	13910811.04	1780.521087
0.42_367.0133m/z	HMDB14674	Chlormerodrin	4532.758744	2210.109582	10142.56711	22281.00141	14984.92759	6250.808477	88603.24547	7604619.958	4131.716453	32098.38211	431196.8852	10343389.09	111249.1827	554370.5347	2579313.417	98515.70775
0.42_367.0860m/z	HMDB15526	Ketazolam	0	0	0	0	0	0	0	0	0	820.0504292	161240.9561	9155.785235	0	6886.616477	128.3749679	0
0.42_387.1482m/z	HMDB15600	Bepotastine	49871.17553	0	6297.909708	22572.05142	69618.98437	83330.77105	81853.44264	0	43518.05289	171562.4339	382595.8111	285874.5283	0	502946.3097	148364.9437	348382.109
0.42_422.1649m/z	HMDB38482	Neolinustatin	0	0	0	0	0	7793.822935	2210.295567	6923.60595	0	10551.4433	21674.24664	470941.6645	0	0	0	0
0.42_453.1959m/z	HMDB39214	Butyl (S)-3-hydroxybutyrate [arabinosyl-(1->6)-glucoside]	26410.31044	0	1630.461919	1423.066203	21299.63917	54387.43254	3096.863636	0	3250.98179	8737.380639	0	0	4504.464381	0	0	102935.4764
0.42_503.2480m/z	HMDB29766	(3S,7E,9R)-4,7-Megastigmadiene-3,9-diol 9-[apiosyl-(1->6)-glucoside]	77107.09055	0	50032.25131	12044.10363	79505.43904	79418.99437	3841.604554	0	9730.776328	8.857205792	0	0	2518.257291	0	0	0
0.43_187.0065m/z	HMDB34782	Benzyl sulfate	4152851.344	2926495.996	1171195.098	1962631.703	1438777.669	7016184.613	7280390.553	143517.5005	563810.6124	148251.4555	338420.9048	108326.3086	17642.69844	2399649.213	1167457.118	182635.2732
0.43_223.0644m/z	HMDB33040	Propyl 1-(propylthio)propyl disulfide	0	503.6703791	0	0	166.4083774	0	21968.91914	0	0	0	0	0	0	0	0	0
0.43_344.1038m/z	9532	Omeprazole	0	0	0	0	0	0	0	0	0	1131.143727	953.8759811	82914.78785	0	0	50765.91554	9278.645296
0.43_352.0863m/z	HMDB32802	4-Hydroxybenzyl isothiocyanate 4''-acetylrhamnoside	52.68388799	0	4103.374365	7482.181549	0	4778.209651	111008.2976	5822997.559	3360.037953	312139.0077	187447.8762	14040365.69	0	20589.80403	7812714.168	14988.24369
0.43_357.1380m/z	HMDB38999	6-Gingesulfonic acid	3073.357435	0	1389.805475	469.2843388	0	5151.763262	3555.239733	50974.22231	2692.887272	2374.088061	288733.6496	44013.97443	820.7685369	570499.7992	49210.11828	27530.67
0.43_365.1073m/z	HMDB12779	4-Hydroxyestrone sulfate	71643.86445	0	3149.28781	54874.66088	67826.38283	5205.568101	80713.54029	2.863376991	0	0	388601.0726	0	0	1387.193652	0	3501.268138
0.43_379.0133m/z	HMDB41777	Tectorigenin 4'-sulfate	0	0	0	0	0	0	0	4773.108504	0	415.679361	11871.72775	85038.37751	0	59756.40312	111056.1954	0
0.43_381.0290m/z	HMDB29202	hesperetin 3'-O-sulfate	0	0	0	90.38727212	26899.52804	1989.042304	146954.0175	72583.69986	0	285939.6871	161579.3355	3309479.949	0	7231819.445	490014.6145	2545.984066
0.43_382.0601m/z	HMDB15158	Felodipine	0	0	0	0	0	0	0	0	0	0	49093.01758	20203.82489	0	0	0	0
0.43_438.1600m/z	HMDB15327	Estramustine	0	0	0	0	0	0	0	0	0	0	0	86684.10744	0	0	0	0
0.43_477.1627m/z	HMDB38714	Kelampayoside A	344.7477042	8678.793327	0	44.63050635	13.6501457	322.6701571	253.5990789	0	774.3144327	59724.99409	0	0	147707.2672	3989.132353	0	11332.96982
0.43_505.2636m/z	HMDB38327	(3b,9R)-5-Megastigmene-3,9-diol 9-[apiosyl-(1->6)-glucoside]	2272784.11	299491.7446	946686.1442	758643.3566	2623004.494	3351190.222	67567.79439	2504.282877	674370.1048	105863.7719	98755.79773	88275.31835	423905.2125	15491.49074	36965.68184	387985.1859
0.43_519.2430m/z	HMDB29771	7,8-Dihydrovomifoliol 9-[apiosyl-(1->6)-glucoside]	480845.8544	100450.5379	226326.8521	105930.0004	310810.0027	3542624.645	66374.17127	0	442002.2865	137762.4716	121509.6719	158712.3353	794350.4922	14539.82533	47452.68682	1043331.633
0.44_172.9907m/z	HMDB60015	Phenol sulphate	2180.145947	19759.27026	4173.182879	2929.213882	385512.1417	11174.34011	25805.66634	14285004.65	0	5860.444947	9796.178122	475386.6655	8657.944339	158953.0252	2255322.606	0
0.44_216.9810m/z	HMDB11725	5-Sulfosalicylic acid	13542.27357	33680.08349	12817.04846	68963.54991	14720.97282	17003.843	38810.56141	3950919.833	520.5328625	31839.26702	26870.79792	814061.4257	443.771527	201060.3256	715442.9382	8058.884172
0.44_231.0513m/z	HMDB40580	Dihydro-2-methyl-3(2H)-furanthione	71751.34882	109404.1455	1634.498875	0	39995.23239	94556.55841	298431.7302	0	182187.7543	489883.1697	423786.6381	282261.2138	2112463.68	45324.15769	0	727617.6962
0.44_243.0333m/z	HMDB59983	4-phenylbutanic acid-O-sulphate	0	0	0	0	1828.542838	0	11422.84721	169267.6296	429.7194985	0	322178.7564	158217.6428	0	87309.4792	42076.99111	0
0.44_247.0281m/z	HMDB29229	4-methoxyphenylethanol sulfate	5111.359805	3086.013974	8345.279202	434.3589695	0	506.1845606	14388.23448	337412.3807	0	939.8201025	156858.2955	214115.1485	0	133324.5509	522177.1646	0
0.44_261.0621m/z	HMDB31762	Carbadox	1490.173988	36423.24518	4642.927648	0	79707.07079	151536.1724	232557.7294	80248.98414	1881.939935	16998.9428	74403.86209	12655.79576	6361.848759	149595.0237	158953.2246	5805.918932
0.44_291.0184m/z	HMDB33516	Citreovirone	28505.53567	27866.65782	22601.73908	14447.20806	40980.05793	20767.9962	81383.73403	617891.3598	5602.386079	7077.493776	133235.6735	228979.8349	3.479152846	196077.189	989157.3532	0
0.44_293.1326m/z	HMDB39134	Ginsenoyne B	1545851.181	674793.1003	95130.89586	399749.8903	703679.8098	719021.4331	520180.7508	373036.3671	416601.2343	562237.6983	159197.3338	146819.7778	735181.4799	434907.3201	350966.8213	444739.2235
0.44_301.0389m/z	HMDB60031	5-(3',5'-Dihydroxyphenyl)-gamma-valerolactone-O-sulphate-O-methyl	2473.042141	0	5491.21342	284.9761303	6147.443968	1372.220217	12071.32924	78685.46672	0	2387.901647	64872.16025	7718.561755	0	157148.7659	255742.973	0
0.44_307.0286m/z	HMDB41784	trans-Resveratrol 4'-sulfate	0	0	231.7308829	0	463.8283923	0	0	723358.2754	0	2311.266283	276107.8922	565768.3599	0	500777.1277	548807.2977	0
0.44_333.0289m/z	HMDB60029	5-(3',4',5'-Trihydroxyphenyl)-gamma-valerolactone-O-methyl-O-sulphate	155754.4591	72616.55942	91304.44855	21588.51687	101149.0452	452958.6614	197483.4412	108257.5953	8352.525786	39805.65028	32239.76208	247961.8777	0	33203.37962	2584488.87	9967.915783
0.44_349.1119m/z	HMDB01425	Estrone sulfate	0	0	0	0	0	0	13086.24686	0	2240.532682	0	183410.4566	0	0	0	0	2211.771266
0.44_395.0082m/z	HMDB31554	Sucralose	0	0	0	0	0	0	0	313908.0154	0	0	0	60439.8863	0	0	25180.21604	0
0.44_413.1281m/z	HMDB38861	beta-D-Xylopyranosyl-(1->3)-alpha-L-arabinofuranosyl-(1->3)-L-arabinose	0	0	4108.697609	0	1074.630619	97301.62676	38357.35839	0	0	1827.648966	46315.76672	0	0	90050.43385	0	8922.872596
0.44_511.2375m/z	HMDB38738	Ethyl 3-hydroxyoctanoate O-[glucosyl-(1->6)-glucoside]	20747.87135	1946.419003	0	3003.358578	49273.82417	97719.12303	29364.36761	0	45456.35403	52613.3781	4952.588668	0	15417.73871	23458.3994	0	88133.70905
0.44_533.2585m/z	HMDB37527	3-Hydroxy-beta-ionol 3-[glucosyl-(1->6)-glucoside]	36307.33853	0	37237.29434	16561.1181	33032.9104	194266.2567	39215.91838	0	19389.99726	0	0	0	10157.15846	0	0	1998.082602
0.44_543.3348m/z	HMDB41027	Hovenidulcigenin A	210716.3439	22745.11514	79197.98749	376771.7059	469029.8847	212545.163	66961.03447	11378.64855	238053.2997	7565.479557	11255.05428	7340.517404	55750.67226	11257.99831	6273.152679	3028.494649
0.44_597.2746m/z	HMDB00668	Hematoporphyrin IX	0	0	680.9925903	16515.87377	7567.568692	1935.285129	1738.048556	0	0	0	0	0	0	0	0	0
0.46_169.0863m/z	HMDB38276	cis-3-Hexenyl pyruvate	102.2016151	43.10491834	546.4480063	0	0	146.827459	86.10885494	0	0	845.9989961	417.8370787	226.6020563	664.9069169	270.8233599	140.4424965	379.3819972
0.46_193.0499m/z	HMDB30765	(-)-trans-3,4-Dihydro-4,8-dihydroxy-3-methyl-1H-2-benzopyran-1-one	0	0	0	0	0	0	0	135849.2001	0	0	0	4890.215057	0	14763.36868	40253.6317	0
0.46_211.0280m/z	HMDB33061	1-(Methylsulfinyl)propyl propyl disulfide	44733.58448	6377.971394	29179.85157	41670.6763	30662.20754	43324.36023	698394.9628	0	4144.934751	28380.45201	0	13461.62029	14977.05077	1124.839709	0	19174.79686
0.46_230.9968m/z	HMDB41646	2,4-Dihydroxyacetophenone 5-sulfate	266552.1658	274330.8379	86675.55675	36147.79924	45180.11906	101948.8446	845717.0018	3966670.343	55961.73514	713271.0576	1005442.927	5424857.601	82436.22806	7688967.513	4151341.248	643970.051
0.46_254.0907m/z	HMDB15139	Ganciclovir	2809.611693	3002.151477	16161.1231	514.1213634	0	0	0	0	0	0	0	0	0	0	13012.74139	0
0.46_263.0230m/z	HMDB03332	3-Methoxy-4-Hydroxyphenylglycol sulfate	144667.7347	39507.95738	160589.313	7678.129432	176501.4025	144629.2698	144691.8741	1702015.392	1232.976248	4480.154303	950950.4415	268151.3572	1023.643592	509801.6108	1373977.52	2481.825846
0.46_273.0077m/z	HMDB41748	Isoferulic acid 3-sulfate	19392.49161	15410.54683	11247.21527	8425.714336	107453.7898	10057.90838	70616.61963	22537745.18	5242.743229	5641.875625	148099.846	2735758.811	0	3037375.291	7023646.352	903.2078525
0.46_277.0754m/z	HMDB15522	Sulfamethazine	6170.213267	1852.370819	6808.557138	467.0725797	4998.004104	2456.865966	193968.1413	0	946.3941301	1649.781127	1147.637912	0	844.8078243	3321.769765	0	478.0250628
0.46_399.1651m/z	HMDB30975	Corchoionoside B	146.5147363	0	0	937.6137175	0	0	624.8563895	0	0	0	0	0	0	0	0	0
0.46_419.1750m/z	HMDB40787	Murrastifoline F	8114.956244	0	0	2659.734585	1027.753642	24286.66306	6122.357494	0	0	1917.968128	0	0	0	0	0	0
0.48_217.0173m/z	HMDB41785	Tyrosol 4-sulfate	108039.8045	23303.12342	18555.618	7270.960039	39209.49491	48983.44913	105745.48	826275.1266	994.0051543	65769.06321	955318.573	111610.775	6958.329796	631991.442	317522.1051	54061.41231
0.48_262.9870m/z	HMDB60005	Methylgallic acid-O-sulphate	0	0	0	0	0	3482.797823	74774.35922	721629.1045	0	0	397608.1862	101179.6895	0	9631.173596	156807.961	1219.053268
0.48_271.0285m/z	HMDB59993	5-(Hydroxyphenyl)-gamma-valerolactone-O-sulphate	1645.768114	0	795.3156263	0	2977.934328	13448.46146	16104.97775	65740.71528	0	2303.462517	113198.9454	41154.48129	0	156367.0793	33763.33298	5296.716065
0.48_289.1105m/z	HMDB14886	Carbinoxamine	46896.05323	8217.856176	4621.507792	1227.67205	4042.873998	318492.4703	91294.7581	90324.59703	2475859.409	34994.11887	5602376.037	38819.24228	310.0380563	34097.20897	68029.93971	3706347.826
0.48_331.0858m/z	HMDB29367	Sanguinarine	4827.626233	3239.458183	12343.27575	974.0098646	465.0107011	15814.06799	16696.21789	0	0	37987.94983	15430.85899	17416.93495	0	16540.75379	4278.723281	11965.17717
0.48_353.0337m/z	HMDB59996	Dihydronaringenin-O-sulphate	0	24479.2261	0.367515709	22471.09556	20393.92665	71998.5476	411996.5465	6198905.013	2455.063038	48600.24878	323372.3339	335665.9139	509.169849	3260356.6	4370971.615	49979.21055
0.48_367.2163m/z	HMDB14920	Propantheline	0	0	0	106045.4945	0	1533.022772	0	5482.87906	0	0	0	0	82565.65267	0	0	0
0.48_398.1282m/z	HMDB41970	oxmetidine	0	0	0	0	0	22592.91563	14140.25958	56509.86223	0	1014.627908	10990.24048	133304.5942	0	42842.07368	84139.96313	11168.63971
0.48_451.0711m/z	HMDB38789	Torvanol A	0	0	0	459.9702792	0	0	4350.370966	125943.7785	356881.9308	33416.32629	126619.7729	107245.431	0	1631.691325	292311.6334	0
0.48_457.1544m/z	HMDB41222	a-L-Fucopyranosyl-(1->2)-b-D-galactopyranosyl-(1->2)-D-xylose	4678.845649	0	3250.477966	0	0	4698.908946	12660.0558	591832.3848	1695.433402	3035227.847	1756415.447	1633734.198	198.6075958	1351411.142	1066225.663	262218.6757
0.48_509.1475m/z	HMDB41535	Piperenol A triacetate	0	0	0	0	0	0	0	0	0	0	23440.84415	0	0	0	0	0
0.48_509.2220m/z	HMDB00579	Deuteroporphyrin IX	6547.975063	0	632.1342822	958.3223838	8989.7047	43101.70418	0	0	0	32404.10893	0	0	0	2424.836323	0	62242.38039
0.49_219.1020m/z	HMDB40424	Ethyl 2-benzylacetoacetate	0	0	0	0	0	0	0	72721.52013	0	0	16079.20028	9060.637975	0	6989.539725	36493.61505	0
0.49_245.0125m/z	HMDB41789	Vanillin 4-sulfate	347573.2183	7128913.387	130418.4239	62271.51484	283735.7958	734858.3764	4924447.29	1890092.058	65122.27667	132160.6318	552528.5677	768299.5047	87007.57825	817011.4366	1253722.164	213719.2388
0.49_246.9918m/z	HMDB41788	Vanillic acid 4-sulfate	52689.9291	36443.05007	24317.3157	26142.97081	91289.78891	58651.87378	263727.2344	6910406.316	1777.561952	17120.65479	258788.7773	1801223.628	2742.552879	21023757.36	3488062.848	85558.26676
0.49_289.0390m/z	HMDB59975	4-Hydroxy-5-(3'-hydroxyphenyl)-valeric acid-3'-O-sulphate	10107.21391	20470.57124	198691.1766	617.2136022	255044.6884	5926.098948	723428.1419	1632005.076	0	1494.845894	101337.1249	120889.2582	0	208998.8731	499599.2336	52854.02022
0.49_293.1797m/z	HMDB14607	Sodium Tetradecyl Sulfate	231056.1044	1184271.985	170218.1677	89003.98008	1619996.99	739259.7756	187270.9757	989113.5202	449198.0992	209104.4892	406366.5745	413507.6741	3904933.434	588446.9335	740717.8007	1220247.406
0.49_305.0339m/z	HMDB59978	4-Hydroxy-5-(dihydroxyphenyl)-valeric acid-O-sulphate	8406.578303	718.2489635	5493.395826	1099.714788	31252.20182	6574.444264	68447.08549	2316159.277	4776.671487	26063.28007	30385.50418	118121.9902	0	147320.2176	1180792.795	20744.16593
0.49_425.1283m/z	HMDB14902	Mometasone	13223.6331	0	1267.453668	1479.176491	5867.791522	17906.64618	12756.65165	0	2031.196954	47599.92964	211544.6972	4029.218831	101.7318399	12867.55753	0	12449.74644
0.51_253.1011m/z	HMDB15285	Thiamylal	2279.942345	29387.57438	16373.34436	2014.438161	0	0	0	0	370.8731994	1009.587408	0	0	0	0	38816.46715	2073.733671
0.51_275.0234m/z	HMDB41724	Dihydroferulic acid 4-sulfate	29613.30825	63830.32265	14768.57667	13609.90598	75852.34643	16219.37477	124589.5737	2214248.124	5987.663537	6033.123516	222512.9638	537397.4506	654.1904983	889317.8284	1671825.273	772.5607153
0.51_280.0152m/z	HMDB41052	Ajocysteine	32713.36853	238.5429131	83636.90476	1847.675663	422.7590201	1057.088148	537.6433914	439467.2016	0	48708.59306	12647.5709	130104.411	0	169947.7945	131841.7738	42385.61793
0.51_361.0602m/z	HMDB15417	Fosphenytoin	0	0	431.1524367	0	2741.772558	0	984.7755783	6273.744668	0	0	86893.93279	33026.65111	0	211173.5263	100847.7024	0
0.51_391.1260m/z	HMDB34249	Caryoptosidic acid	0	1646.260318	0	160138.4819	112228.0801	942.737708	3369.476775	14194.54155	1336.040454	0	0	7953.796093	0	0	4911.281291	0
0.51_421.2271m/z	HMDB32386	2-Methylacetophenone	407684.838	57405.94308	159386.1621	65653.28916	170032.638	993557.7487	103453.3183	749699.6771	58032.08763	283166.5941	1399269.554	185266.1107	32139.17725	107821.339	1556368.35	19903.63046
0.51_422.0487m/z	HMDB15270	Cephapirin	0	0	0	0	0	0	0	0	0	0	0	26165.39298	0	0	0	0
0.51_423.0613m/z	HMDB15244	Cefuroxime	1375.638579	0	6747.919238	4013.038174	0	1087.506708	37.32878718	34521.20126	3977.485977	9899.256468	5715.03164	725853.6921	4894.2041	0	5694.657693	1313.801446
0.51_439.1437m/z	HMDB39860	Propylene glycol alginate	1472.324777	0	414.2605587	2734.059531	871.1184136	0	55659.99099	48688.22608	1837.686381	57786.26993	61610.8035	19505.71076	17310.52622	126910.3622	14338.13837	14844.69806
0.51_441.1597m/z	HMDB41225	b-D-Xylopyranosyl-(1->4)-a-L-rhamnopyranosyl-(1->2)-D-fucose	111413.1155	60007.76437	49220.24083	11519.90913	29332.50378	139922.7991	139520.6101	5796.531495	46119.82237	64781.68618	68991.41482	0	23910.94545	194228.3005	25787.18878	70083.80058
0.52_230.0127m/z	HMDB59994	Benzeneacetamide-4-O-sulphate	94854.71846	12389.59003	29114.24094	11191.81811	17795.88838	2339.430698	6360.830046	33566653.49	0	6425.466002	3010408.606	159744.2979	3308.193609	708101.9723	2316423.214	0
0.52_233.0123m/z	HMDB33566	Ajoene	290398.1405	46936.98377	149992.3346	16827.03997	76955.81608	31175.22139	299760.5837	3791781.214	7517.382236	7181.172187	196367.4345	469419.0487	5328.420576	8547953.239	1149622.138	2134.838023
0.52_239.9971m/z	HMDB60002	Indole-3-carboxilic acid-O-sulphate	29401.75444	15270.42836	38789.81568	10105.79273	71461.40419	149838.4791	189867.3226	1713595.408	32847.31847	151839.6711	58320.3355	38876.25357	1263.697666	770001.9463	486951.7727	54611.72388
0.52_273.0441m/z	HMDB59981	4-Hydroxy-5-(phenyl)-valeric acid-O-sulphate	5144.340858	61532.60732	4638.759098	4875.208464	1977.55759	5712.182834	53307.25738	9798520.625	523.6829953	980.6915966	144569.0836	242336.8525	0	475137.6221	3436375.224	0
0.52_331.1406m/z	HMDB28808	Glutaminyl-Tryptophan	23177.33324	16449.54749	83976.38767	11410.62902	19960.57106	16294.51588	0	0	0	1949.469197	0	0	1053.836701	0	0	2401.799846
0.52_335.1174m/z	HMDB03409	Berberine	136734.7507	11486.62863	70791.38357	138433.9241	28227.2828	56516.621	78646.27039	0	37113.46545	28140.12921	12996.33031	1424.019166	141888.506	1374.440705	6028.918222	13019.60175
0.52_397.0967m/z	HMDB33623	Zearalenone 4-sulfate	0	0	0	634.4452701	0	0	1032.599541	66882.28288	0	1368.880149	8748.717139	1087.22822	0	0	39050.45847	0
0.52_405.0499m/z	HMDB41174	1-O-p-Coumaroyl-(b-D-glucose 6-O-sulfate)	1140.528631	0	0	0	0	837.8101387	0	4306.805424	0	0	0	96322.94164	0	0	7618.317467	0
0.52_433.2633m/z	HMDB37511	Butyl oleate sulfate	24124.15095	0	51326.40533	1548.441937	0	5027.577615	0	0	0	0	0	0	0	0	0	0
0.52_465.3047m/z	HMDB00653	Cholesterol sulfate	15444956.71	4525359.908	4894136.876	27440452.39	34092703.16	26018354.7	9611167.995	4885297.902	64523466.87	8992134.545	6959559.23	25830696.55	808321.2625	24057108.9	30149904.16	10948802.82
0.52_469.0814m/z	HMDB37076	(Z)-Resveratrol 3-(4''-sulfoglucoside)	0	0	23.07477254	0	0	1281.228396	0	410132.4954	0	0	123686.7173	392979.3311	32819.27859	23656.76029	1451616.33	0
0.52_567.3004m/z	HMDB29342	Ceanothine E	2152716.289	566403.9426	276609.9284	1008358.074	3392253.589	621900.235	1034977.932	251018.4785	405956.808	576327.7831	36267.4648	1269526.879	1701686.79	753441.9925	418080.7908	872655.189
0.54_184.0245m/z	HMDB01330	2-Amino-3-carboxymuconic acid semialdehyde	76467.05336	922.1143962	19695.96403	32285.23237	14790.82647	18077.40678	29092.82524	0	7732.61148	7212.905756	4463.950146	672.4822171	8453.589306	944.0634788	2667.893868	23427.96779
0.54_209.0849m/z	HMDB33373	2-Ethyl-1-hexanol sulfate	361.0510847	0	0	303.6910001	0	0	479.328016	2128.351059	0	3992.788882	3145.500661	2116.510436	0	47347.70332	43588.42901	320.2625012
0.54_303.0183m/z	HMDB59987	5-(3',4',5'-Trihydroxyphenyl)-gamma-valerolactone-4'-O-sulphate	8644.999671	636.9285703	28989.59008	24913.62422	3437.641824	1219.080445	25287.35505	11207192.26	1238.194202	1023.444924	28371.1856	694801.8833	0	357410.2002	3901224.636	0
0.56_287.0961m/z	HMDB42029	tetrazepam	372235.2625	90833.48807	8539.439428	14014.6755	47884.26363	66542.70674	78182.80643	109786.0389	66227.21879	23987.46811	35985.59425	77222.87141	11543.20261	41012.19025	83152.34791	43354.35885
0.56_391.2166m/z	HMDB14354	Trospium	182860.5312	9208.575134	214016.5246	76649.0381	30027.44789	53532.50972	14786.83333	0	3471.795939	10896.79221	0	0	0	0	73765.69265	12809.8017
0.56_473.1493m/z	HMDB38862	D-Galactopyranosyl-(1->3)-D-galactopyranosyl-(1->3)-L-arabinose	1074.117542	0	0	0	0	0	0	74956.34276	0	65250.60996	85787.90397	257547.3272	0	354758.6053	60700.77328	1475.458122
0.56_521.3310m/z	HMDB37182	Polysorbate 20	1716468.473	1279964.544	5031587.441	3969741.765	4015349.35	2197279.71	1227841.236	2263183.383	1308359.788	136265.5308	71668.40792	55118.87486	254672.5608	1336018.679	1310038.28	558519.3219
0.58_263.0597m/z	HMDB15521	Sulfamerazine	51686.30712	8694.318347	56393.94068	80171.73793	33157.21226	4646.584336	174166.0084	30105.84914	2245.000551	7636.730486	69163.3254	95743.86137	1759.072826	30271.2121	1662.090902	3315.012837
0.58_269.1067m/z	HMDB15292	Chloroprocaine	21259.68596	33737.99599	20939.54103	0	0	17422.60982	0	1402.746171	7600.158165	0	0	0	0	0	0	0
0.58_300.0396m/z	HMDB00814	N-Acetylglucosamine 6-sulfate	0	0	0	0	0	0	0	0	0	52628.39453	0	5400.115603	0	4579.684833	0	2750.145609
0.58_319.1222m/z	HMDB14610	Enoxacin	307140.8857	65303.63371	335052.428	159774.5168	41370.65635	180531.0205	163506.2694	2584.831577	73963.53339	104850.0701	50186.15147	76326.432	15607.94328	40394.64225	56628.63605	138807.1794
0.58_373.1695m/z	HMDB14697	Hydroxyzine	544141.9638	162080.5156	759986.5088	332307.2506	263461.7691	261411.5119	245879.2854	0	157578.0373	149790.6725	99674.49734	0	70173.39554	49239.16816	1072368.493	78028.19834
0.58_383.1899m/z	HMDB14334	Bortezomib	134661.5954	75617.20586	299837.6107	265654.7569	292712.9329	121637.2495	161009.0162	15697.80836	96215.06118	14255.43153	172587.1017	15037.10292	92426.54177	193826.5821	332135.1294	151450.1218
0.58_429.2685m/z	HMDB40994	2-(2-Methylbutanoyl)-9-(3-methyl-2E-pentenoyl)-2b,9a-dihydroxy-4Z,10(14)-oplopadien-3-one	5260.709489	0	109125.8812	10208.38603	0	0	0	0	0	0	0	0	0	0	10421.40528	0
0.60_178.0864m/z	HMDB41931	3,4-Methylenedioxyamphetamine	0	0	0	0	0	0	0	48942.78165	0	0	4068.918117	0	0	2392.589834	3093.797972	0
0.60_351.1848m/z	HMDB14909	Clidinium	234825.0023	95423.11613	139113.8353	313888.0441	562546.0041	266932.5939	625433.9955	39291.15369	381428.0041	1718687.999	63337.30607	86152.15436	247661.1354	229803.1195	121132.1612	177658.2304
0.60_420.0467m/z	HMDB38403	Glucoerucin	0	0	0	0	0	0	0	33369.41426	0	0	10003.55187	242315.8133	0	0	3194.727776	0
0.60_453.2323m/z	HMDB29925	Methyl cellulose	3414380.928	20734299.77	206714.7393	629472.5236	35160191.23	1409401.103	17324055.06	73005461.93	136600099.7	68494456.27	67900575.67	81339172.96	107796259.1	56908088.44	89377212.28	110970177.3
0.62_166.9929m/z	HMDB15320	Desflurane	0	0	59.5639635	0	0	0	0	0	0	0	0	0	0	0	0	0
0.62_212.0938m/z	HMDB15506	Phenazopyridine	0	0	0	0	0	0	7.124606391	0	0	0	0	0	0	0	0	0
0.62_239.0670m/z	HMDB32559	(±)-2-(1-Methylpropyl)-4,6-dinitrophenol	2082.318743	5418.316795	10682.88365	24756.44844	3.856573951	4143.337685	276.2558559	256.1158198	1729.659591	1298.729836	1113.215844	27.88696479	8995.956372	716.951244	48028.34521	0.001588069
0.62_299.1144m/z	HMDB38332	2-(3-Hydroxyphenyl)ethanol 1'-glucoside	0	1603.366302	0	0	0	2656.8266	0	0	1291.350608	0	0	0	0	0	1826.282577	0
0.62_307.0750m/z	HMDB14548	Alprazolam	2088501.8	177134.5563	4.651093574	3.869392855	2070261.183	1574395.487	1932740.339	3913.617361	204727.9986	1589971.727	8644.944168	1604212.135	1273192.474	919665.7155	643864.757	2149697.62
0.62_395.1901m/z	HMDB00774	Pregnenolone sulfate	4068563.739	754487.1113	293979.8035	765386.4325	11168858.27	623373.4453	3693456.497	874223.5571	10380300.83	2983907.423	2603949.272	1093563.792	8260619.384	4425991.049	1254378.125	1751681.598
0.62_409.2056m/z	HMDB05020	Risperidone	0	1267.99586	6868.986161	3122.234551	0	3.280336457	0	0	2058.000216	0	0	0	0.701343113	0	42425.66071	4.842037585
0.62_425.2007m/z	HMDB15396	Paliperidone	3110173.635	1234810.569	189826.2311	435186.8665	1663831.155	585060.2268	2934629.676	1075000.418	2517161.066	814477.2667	972307.0995	393078.029	1630540.281	2988686.887	2671622.412	536275.1303
0.64_204.9808m/z	HMDB59752	5-Sulfoxymethylfurfural	0	13677.24669	2629.138388	231.231622	10089.51525	389.4574538	121365.8442	1649172.531	0	8597.923805	37180.17094	164463.9402	0	106167.7956	614290.5952	0
0.64_289.1116m/z	HMDB14886	Carbinoxamine	385642.9123	204244.6708	14286.98714	24975.3161	8603.543891	3129498.275	13185.02029	83742.73941	70881.91057	1210.435352	245096.9543	207476.5194	30012.53798	2647.836815	38065.3642	202747.72
0.64_391.2858m/z	HMDB00626	Deoxycholic acid	0	0	0	1023.420482	0	0	0	0	0	0	0	0	0	0	0	0
0.64_409.1703m/z	HMDB32772	Eremopetasitenin C3	19893.4709	19624.95291	27544.64743	39684.17284	4170.180211	447.6793278	7132.917373	5174.66275	211343.7857	1307.864523	4667.90251	0	33792.63922	5210.121498	83364.32156	0
0.64_424.2463m/z	HMDB11500	LysoPE(14:0/0:0)	0	5778.37656	3531.883131	2739.917099	0	0	0	0	0	0	0	0	0	0	0	0
0.64_455.2480m/z	HMDB00907	Sulfolithocholic acid	158744.7165	8265266.515	192359.8622	384752.1537	71950400.08	47235539.32	39130525.44	4997110.896	3238034.397	22265431.04	22170485.3	8219902.607	5119708.209	8000003.448	49559267.78	3360797.928
0.64_479.2478m/z	HMDB32839	Citronellyl beta-sophoroside	1278637.75	546203.1739	42031.21401	565468.0395	1318609.438	2079890.37	1751441.854	1541177.248	2288110.253	1777820.617	440622.2692	1061254.361	2229279.366	1300201.185	1840553.774	526587.1396
0.65_173.0085m/z	HMDB00958	trans-Aconitic acid	0	0	0	296.2725321	0	0	6179.717194	248370.9172	0	52502.72602	18081.76159	6581.273607	6720.169791	0	93919.96366	4319.053793
0.65_221.0282m/z	HMDB39585	S-(2,5-Dimethyl-3-furanyl) 2-furancarbothioate	0	0	774.0007509	0	0	0	1503.584988	0	0	0	0	0	0	0	0	0
0.65_235.0281m/z	HMDB36372	1-Propenyl 1-(2-propenylsulfinyl)propyl disulfide	54438.14153	8453.702379	109533.6577	37683.44218	470.3052238	10147.18515	19656.90214	866533.5117	408.5592774	4159.591563	4037.193686	0	1824.392423	630.2760436	558.4404446	0
0.65_333.1380m/z	HMDB41826	amifloxacin	677238.5759	230547.7149	702346.953	492329.8847	109284.0909	293770.8879	226498.8575	155673.6865	230798.4864	67534.37255	148581.9896	61718.95256	154756.261	187405.0443	487978.2963	79928.31821
0.65_367.1587m/z	HMDB13230	Epitestosterone sulfate	6754372.96	568588.9346	857027.8276	562287.3744	27211574.13	8771730.192	26896643.99	206902.1466	51688595.13	8117979.531	13976293.96	10197142.7	38494324.92	12201296.36	1710541.847	8297568.967
0.65_385.1498m/z	HMDB39570	Methylsyringin	0	11339.47359	0	1373.509871	0	0	0	0	2909.877004	0	2900.807236	0	0	0	609.5170061	0
0.65_395.1537m/z	HMDB30900	Eremopetasitenin A2	463038.0387	214633.1546	210785.0729	960522.5214	316987.7662	439561.9989	211171.7991	30537.24406	70786.94997	49476.15365	114456.9811	18695.96243	91772.5891	174954.0548	224983.6973	102602.3563
0.65_411.1851m/z	HMDB00416	17-Hydroxypregnenolone sulfate	755168.3989	3560999.314	381178.6103	390324.3409	1619996.042	2011545.538	852951.6291	49983.64319	1103002.596	151693.28	285667.6035	109823.671	619285.4086	545025.2562	552014.6269	149202.2197
0.65_533.2588m/z	HMDB37527	3-Hydroxy-beta-ionol 3-[glucosyl-(1->6)-glucoside]	0	0	0	11958.75909	0	0	0	0	0	0	0	0	0	17702.66007	0	0
0.65_551.3056m/z	HMDB15642	Arbekacin	3121376.748	1065187.149	1233818.524	3991499.561	3007181.261	1458955.799	1230220.973	2402642.026	1026651.155	1642781.19	63812.86113	1465787.594	1864845.435	2915375.299	1004177.192	1063853.617
0.65_565.2847m/z	HMDB02379	Mesoporphyrin IX	875919.9798	710057.4287	294974.3132	510865.5159	699124.8513	358000.83	909206.1743	603629.8052	381033.0127	658898.5644	76552.39396	357344.9314	823964.4196	1202357.539	493482.5642	455434.6991
0.68_309.1179m/z	HMDB15102	Desloratadine	0	6952.590293	585.9386302	13346.04556	0	26371.43345	1063.714623	3034.984867	6859.453614	0	0	0	0	2339.363881	0	0
0.68_347.1171m/z	HMDB14359	Torasemide	153301.1312	48188.27308	635712.1567	163530.2717	16536.05857	14545.77179	288209.5505	163156.0737	7777.397447	7383.070711	466008.4558	56196.25936	25954.46773	38801.48758	2734.398808	29620.02417
0.68_379.1586m/z	HMDB15613	Ecabet	1565.942529	74771.21679	3841.851016	35219.19769	0	0	0	2326.266546	0	5215.93811	0	0	0	3750.023121	0	0
0.68_387.0731m/z	HMDB41787	Urolithin B 3-O-glucuronide	0	0	0	20490.81848	0	0	0	5911.372753	0	0	4118.786529	0	0	7996.818278	2347.279917	0
0.68_389.1104m/z	HMDB35608	Monotropein	0	0	0	67620.93229	6023.423092	0	0	0	0	0	0	0	0	0	0	0
0.68_405.0500m/z	HMDB41174	1-O-p-Coumaroyl-(b-D-glucose 6-O-sulfate)	0	0	0	0	0	2197.256617	0	47938.20923	0	0	2535.665492	33806.61075	0	12301.83221	83600.12564	0
0.68_409.0239m/z	HMDB31789	(Acetyloxy)triphenylstannane	0	0	0	0	0	0	0	14351.57827	0	0	0	0	0	0	18734.55728	0
0.68_419.1750m/z	HMDB40787	Murrastifoline F	10999.25513	4476.164273	35568.175	66082.3478	6693.312221	5733.313117	0	0	32882.50438	1096.012589	3406.107619	0	0	14436.21591	0	0
0.68_595.2591m/z	HMDB59948	Chlorin E6	1819.346099	131734.0178	343.4457678	7820.795464	0	0	0	87374.55941	0	0	0	0	0	83113.14883	4596.455124	0
0.70_249.0074m/z	HMDB01474	3,4-Dihydroxyphenylglycol O-sulfate	71599.93021	22829.26436	70415.57788	24169.77578	155979.3423	48804.59152	348414.9182	4633939.836	1528.369206	10740.92252	1202408.86	2644712.924	0	1246578.964	8793814.937	13988.43553
0.70_257.0822m/z	HMDB40679	(2S,3R,4R)-3,4,4'-Trihydroxyflavan	711.3301741	2485.628147	19095.90445	10094.79941	0	61743.0471	35020.32149	0	32538.31542	1177.768645	777.4182059	0	2037.492788	4201.57886	19232.92944	0
0.70_277.0936m/z	HMDB02091	Isovalerylglucuronide	0	0	15331.31394	75979.27102	0	0	0	50.29871922	0	0	0	0	0	0	111.978752	0
0.70_341.1761m/z	HMDB29525	7-(4-Hydroxy-3-methoxyphenyl)-5-methoxy-1-phenyl-3-heptanone	0	0	0	47040.12699	0	0	0	0	52978.88657	0	0	0	0	0	0	0
0.70_349.0027m/z	HMDB37851	Apigenin 7-sulfate	0	0	0	0	0	0	2819.366566	2111527.781	0	358.5764984	110504.0899	2043306.846	105.1623852	698763.665	11452139.3	2338.103863
0.70_417.0835m/z	HMDB37466	Scutellarein 6-xyloside	0	0	428.1968807	16295.23299	0	0	0	0	0	0	0	0	0	0	0	0
0.70_699.3214m/z	HMDB15392	Posaconazole	10.5961629	0	1087.553987	40388.72712	0	0	0	0	0	0	0	0	0	0	0	0
0.72_154.0627m/z	HMDB00177	L-Histidine	0	0	0	0	0	0	0	0	0	0	0	0	0	46.5603737	0	0
0.72_188.0017m/z	HMDB04823	Lanthionine ketimine	442.2536238	67866.98207	9738.332206	6034.123307	55345.64868	5123.312421	1039990.012	5898.152081	0	184327.5175	0	0	0	0	7278.80746	0
0.72_195.0293m/z	HMDB59809	4-Hydroxy-benzenepropanedioate	6003.682018	16520.55929	35384.48764	123277.4994	775.5318215	47200.50024	13404.47387	2091.567748	458.2616712	17669.87264	104106.1539	6998.088797	35529.16313	1142.641758	12667.79099	1740.304564
0.72_199.1699m/z	HMDB36225	Pentyl heptanoate	0	0	1792.356671	810.69265	0	1360.82168	16501.99094	8280.228737	9612.245224	10766.28172	7532.960692	33103.82506	2278.15709	10643.59628	166186.5259	3055.155387
0.72_281.2488m/z	HMDB41480	(Z)-13-Octadecenoic acid	52670.76941	68424.26045	77701.13101	278079.7361	53750.82413	27768.9981	396215.3233	1066104.672	851501.5187	531595.8398	952328.543	1956140.744	79927.66362	1242181.104	2404504.083	201027.1348
0.72_283.2644m/z	HMDB00827	Stearic acid	0	0	1673.01908	1481.127764	0	0	599.1601907	0	11060.6712	12412.50302	2701.01951	64746.79866	0	0	26824.69281	2619.075707
0.72_285.2437m/z	HMDB31042	Avocadene	0	10869.88223	9168.479751	7765.050069	69166.43922	54906.47073	20553.33589	74691.97773	136605.9203	28666.30978	0	15998.70945	0	13479.2454	7038.291086	26629.05218
0.72_301.2176m/z	HMDB38687	(ent-15beta,16beta)-15,16-Epoxy-3-kauranone	0	38094.03693	6912.108008	1034.938161	0	0	1394.102511	664531.4103	232826.4737	14572.3914	13504.39453	42393.95038	3252.493937	535659.3944	179278.1546	10162.34335
0.72_317.0671m/z	HMDB01941	Brompheniramine	0	15894.13037	17482.29987	123149.665	1427.003232	10264.68372	0	0	0	0	782.8269004	0	0	13648.74253	0	0
0.72_317.1760m/z	HMDB35500	Panaquinquecol 6	0	8248.281404	662.3465724	1955.599501	0	57887.4365	0	0	0	0	0	0	0	0	0	0
0.72_321.1016m/z	HMDB30266	Berberrubine	85739.90145	35057.16806	167476.6265	134823.6914	23678.70188	9424.122171	46507.40233	2745.22645	24245.51182	17429.14596	6387.705681	18683.60028	32217.35157	0	4254.83759	57991.42068
0.72_327.2334m/z	HMDB35185	Retinol acetate	0	117235.2124	12631.65897	3058.79185	0	0	46216.8533	723941.324	600931.0425	37819.78697	124265.0419	181174.4851	31486.26263	698139.492	229620.1443	30482.87555
0.72_327.2542m/z	HMDB31044	Avocadene 2-acetate	17778.19804	22363.53114	49440.52475	116479.4484	9996.714889	7666.697275	170739.4619	434863.1741	382257.5711	206668.0247	339910.6056	737138.5027	14256.01189	509815.3348	905015.4625	43043.27963
0.72_329.2490m/z	HMDB32257	Ethyl abietate	0	114700.1103	3742.463563	0	51546.87055	28537.38348	8004.034607	324571.2273	152263.1449	15359.89296	17442.51765	59496.16502	9924.915673	449258.3019	161827.6494	2900.814182
0.72_331.2646m/z	HMDB35676	1-Hydroxy-1-phenyl-3-hexadecanone	0	11082.93653	1170.665544	327.1937717	2491.308524	0	5280.705367	13721.69806	3966.741837	0	0	4228.099459	988.6169171	24773.15645	17957.88436	0
0.72_333.0289m/z	HMDB60029	5-(3',4',5'-Trihydroxyphenyl)-gamma-valerolactone-O-methyl-O-sulphate	206469.3587	782782.9885	672931.7926	93605.60542	9368.171486	319777.7047	348881.6394	745268.5221	7610.245809	19834.60672	20058.00489	24833.91275	3343.935004	66490.10579	1080526.804	18790.98796
0.72_353.0340m/z	HMDB59996	Dihydronaringenin-O-sulphate	0	0	2915.277049	38.90761806	0	0	1741.692841	795727.8915	0	4631.072115	7457.065774	1064096.068	0	729103.5311	904891.7314	0
0.72_355.2858m/z	HMDB34031	3-(2-Heptenyloxy)-2-hydroxypropyl undecanoate	0	0	11438.96069	369.3469926	0	0	0	19141.93014	265057.0551	0	0	0	0	18716.61699	55771.13551	0
0.72_397.0601m/z	HMDB14933	Sulfasalazine	0	0	2753.966239	2179.039626	4229.18067	4567.587019	42529.30584	1490.991291	0	0	22752.00823	0	0	0	4880.831853	0
0.72_397.0966m/z	HMDB33623	Zearalenone 4-sulfate	0	0	1185.75734	359.1805409	0	0	0	0	0	0	0	0	0	0	0	0
0.72_479.3384m/z	HMDB34081	Brassinolide	0	7683.315683	27325.57066	97641.83743	29792.73953	35682.45338	0	0	39450.38042	0	0	0	0	52845.11368	0	0
0.72_517.1720m/z	HMDB34813	Lupiwighteone hydrate 7-glucoside	0	0	0	0	0	0	54879.83583	0	0	152671.3221	0	0	0	0	0	0
0.72_579.4998m/z	HMDB55990	DG(15:0/0:0/18:1n9)	0	0	0	1337.990363	0	0	0	0	99475.64644	0	0	0	0	0	54845.88274	0
0.72_581.5159m/z	HMDB07155	DG(18:0/15:0/0:0)	0	0	0	0	0	0	0	0	85811.68213	0	9126.131487	0	0	0	69079.91523	0
0.72_595.4953m/z	HMDB31089	Glycerol triundecanoate	0	0	26169.92201	52314.24143	0	0	32991.0699	72231.60237	71317.8475	14587.93677	0	0	0	80630.1488	11464.3385	0
0.75_165.0186m/z	HMDB32613	3,4-Methylenedioxybenzoic acid	190875.7969	178034.5141	242761.3889	397454.6054	11164.68781	70222.4404	33610907.29	10851159.35	5795375.06	22617383.62	35189960.34	27131018.81	44811053.24	16315095.21	31744641.66	52292200.76
0.75_171.1383m/z	HMDB36136	4-Ethyloctanoic acid	0	0	274.3888145	0	0	0	0	0	0	0	0	0	6881.681273	26488.46027	2886.785677	0
0.75_193.0865m/z	HMDB41506	2-Benzyl-5-hydroxymethyl-1,3-dioxolane	61161.42029	141915.3667	51643.81532	70946.55599	0	323808.2116	110579.8014	0	0	0	0	0	0	0	0	39667.52862
0.75_227.2015m/z	HMDB33788	Ethyl dodecanoate	0	1421.311824	5535.996871	3237.393874	813.4823318	1766.237151	3319.798044	28624.64138	38489.41992	17692.4991	14105.07983	50997.09322	0	11517.67391	85501.85651	5502.264225
0.75_239.9971m/z	HMDB60002	Indole-3-carboxilic acid-O-sulphate	22594.44092	54752.23753	33886.21667	43339.03523	593819.7482	520845.2606	668805.4027	5350718.964	321628.9993	677015.9852	99144.85667	126188.612	14770.00335	327578.8091	754444.1476	82912.04688
0.75_241.2173m/z	HMDB30469	Methyl tetradecanoate	1299.558501	10193.32998	11170.58396	11625.07243	5910.999908	1618.863902	0	0	8415.80543	0	0	2306.033359	0	1184.338883	2175.767443	0
0.75_248.9719m/z	HMDB33822	3,5-Dichloro-4-hydroxy-2-methoxy-6-methylbenzoic acid	0	0	0	0	0	0	0	9510.669596	0	0	3852.976597	0	0	0	0	0
0.75_253.0508m/z	HMDB04195	5-L-Glutamyl-taurine	0	0	2523.124055	129.8213501	0	1314.417716	0	9728.406705	33036.37368	1821.062576	692.7521149	8392.783261	3329.185761	21953.67312	6956.217711	1318.026361
0.75_253.2174m/z	HMDB03229	Palmitoleic acid	0	14353.37491	6471.264581	1079.973146	2614.657148	7664.227572	1240.474853	150730.8945	79899.77409	17851.95268	22455.72335	75657.89254	4763.516745	85088.06281	65475.0881	0
0.75_255.2330m/z	HMDB33166	Octyl octanoate	3853.32656	2684.83474	15088.98861	9190.213194	0	817.0076931	28433.90896	32667.49012	185025.7494	103019.3602	158182.9352	466914.0442	213.4146122	16084.95503	220636.9184	18731.75431
0.75_257.1759m/z	HMDB59946	2-Hydroxypropyl 2-isopropyl-5-methylcyclohexyl carbonate	2431.27506	52844.73077	51376.9213	21495.27474	0	3838.537729	8205.746618	0	0	1436.505861	0	0	0	2698.53366	0	0
0.75_273.0771m/z	HMDB30823	Afzelechin	19890.97564	1165.57883	27293.40872	13657.64271	0	28120.96239	34626.37257	749739.6338	159339.2756	7509.465828	5114.941242	3005.616265	67241.19619	1490045.129	96087.65841	7167.654494
0.75_277.2175m/z	HMDB30963	Punicic acid	0	44316.80145	3724.871813	22222.5831	985.2955592	1313.633953	28766.94443	480401.4773	163224.9505	120499.7615	121661.4948	71097.36348	5466.481018	449336.5965	295205.1279	24029.10915
0.75_279.2332m/z	HMDB05047	9E,11E-Octadecadienoic acid	45060.14586	240412.2785	83858.87551	524898.6087	49144.19638	62642.27189	408215.4474	1330920.525	1304583.721	794168.8742	618776.7328	920063.5704	147197.4042	1488925.653	1956373.299	132222.7073
0.75_285.0407m/z	HMDB34150	Cernuine	0	0	161.8552999	511.19585	0	351.0535259	5381.875131	144962.7283	0	0	0	0	0	0	0	0
0.75_291.1605m/z	HMDB41249	6-Hydroxyshogaol	0	30911.91452	1477.62605	3199.689342	0	1974.818665	0	0	0	9903.397919	0	0	0	1595.703922	0	0
0.75_293.2126m/z	HMDB31934	(9S,10E,12Z,15Z)-9-Hydroxy-10,12,15-octadecatrienoic acid	0	6378.123564	4659.274944	7865.807451	0	1591.838085	6168.126574	55004.35855	15886.79265	16645.44391	2759.332832	0	11900.2174	46849.84984	4964.174196	0
0.75_301.2387m/z	HMDB11561	MG(14:0/0:0/0:0)	0	0	7554.653188	3600.006047	0	0	13868.9588	7388.961612	26870.75596	42679.14365	74102.26175	141244.3064	0	6065.898827	29669.15994	7662.00371
0.75_319.1917m/z	HMDB39276	[8]-Gingerdione	0	696.6925964	34927.37095	7922.189017	0	33426.96245	0	0	0	0	0	0	0	0	0	0
0.75_323.2231m/z	HMDB31007	1-Acetoxy-2-hydroxy-16-heptadecyn-4-one	0	8825.085678	624.5694114	3262.387454	5351.479755	4691.450455	1455.141032	64700.89208	13208.58865	20286.22912	12373.96773	3895.408486	0	66561.05903	15040.66213	0
0.75_325.2388m/z	HMDB31006	1-Acetoxy-2-hydroxy-16-heptadecen-4-one	3886.490643	67210.68036	25490.51209	159222.9111	1901.585175	8163.662186	111195.1693	389502.0662	372718.2799	202517.7519	175842.2221	234053.604	41318.86045	397354.6789	512855.8931	24832.98719
0.75_338.0886m/z	HMDB10363	5-Hydroxy-6-methoxyindole glucuronide	0	0	0	0	45320.59919	0	0	0	0	0	0	0	0	0	0	0
0.75_364.9975m/z	HMDB38471	Luteolin 4'-sulfate	0	0	0	0	0	0	0	3085673.913	9846.410518	0	0	1065574.819	0	254703.4952	755042.3273	0
0.75_379.0133m/z	HMDB41777	Tectorigenin 4'-sulfate	0	0	0	0	0	0	0	153449.009	0	0	1190.337038	344017.7732	0	29019.47601	104851.6476	0
0.75_380.9926m/z	HMDB37597	8-Hydroxyluteolin 8-sulfate	0	0	0	0	0	0	184.5276417	58174734.67	82529.96468	0	2858.136069	27891998.31	0	5993609.696	6660314.264	5559.967517
0.75_395.0082m/z	HMDB31554	Sucralose	0	0	0	0	0	0	9494.185816	688725.5576	0	0	0	102239.3006	0	18464.57179	55499.32241	0
0.75_403.0676m/z	HMDB29222	Urolithin A-3-O-glucuronide	0	0	0	176153.0651	0	945.1479719	2564.645867	0	0	36431.69371	0	0	9174.279721	0	0	7197.257491
0.75_433.0781m/z	HMDB33795	Quercetin 3-arabinoside	0	724.8939515	0	87933.50524	0	0	21416.69677	0	0	0	0	0	0	0	0	0
0.75_447.0924m/z	HMDB37359	Azaleatin 3-arabinoside	0	0	0	56860.30893	6327.292692	0	0	5650.417927	0	0	36401.0324	0	0	0	0	0
0.75_457.1179m/z	HMDB14438	Raltitrexed	0	0	0	0	0	0	0	315168.1684	0	0	738.1259342	0	0	0	0	0
0.75_499.1287m/z	HMDB39926	Lyoniresinol 9'-sulfate	0	0	5207.49443	0	0	0	0	90995.91297	0	0	4272.212293	0	0	0	5679.834362	0
0.75_522.0218m/z	HMDB33533	Ceftiofur	0	0	0	0	0	0	0	149063.6785	0	0	3880.907297	847639.4967	0	551598.3992	0	0
0.75_570.2748m/z	HMDB05774	Endomorphin-2	4406.659022	2873.225957	6872.594456	20445.32243	0	51089.88659	949.9615528	218868.4717	13765.17693	0	3234.028689	0	2749.688473	0	0	439.8884252
0.77_163.0393m/z	HMDB00205	Phenylpyruvic acid	0	8214.944268	2146.59643	1811.522114	847.2205679	0	1058.984148	18597.06278	0	0	941.355274	0	0	0	0	0
0.77_164.0709m/z	HMDB00159	L-Phenylalanine	0	0	3060.556728	0	0	884.9792479	0	0	543.7393465	839.5698563	91.96218934	3999.694573	1730.051407	0	62.29617009	206.6832786
0.77_165.0549m/z	HMDB29665	Ethyl vanillin	79008.41839	5279568.443	67832.00256	61156.65571	280828.5668	949766.0504	1445019.775	17816.85127	232101.2071	281938.036	163775.2819	147363.3296	863259.7789	22397.99119	37996.82181	615310.2843
0.77_191.0707m/z	HMDB37877	Eugenyl formate	0	0	0	0	0	8565.742046	0	0	0	0	0	0	0	0	0	13633.75437
0.77_201.1128m/z	HMDB59719	Heptylmalonic acid	139393.7113	18274.17709	62468.05257	135445.4933	47037.40888	30051.33045	45758.55803	18887.91935	612.6053982	33156.31558	13270.23106	8084.869274	34280.52457	83067.4945	0	37784.54206
0.77_209.0815m/z	HMDB13070	Sinapyl alcohol	2230.232644	12336.86462	6452.192836	4607.591655	0	5303.214911	0	143363.5622	0	0	0	0	0	16636.8457	0	2738.427953
0.77_211.0609m/z	HMDB00913	Vanillactic acid	51479.4529	1393946.214	73045.85176	10842.44975	88618.17653	281646.1294	393434.6039	279.7743587	55120.97914	75716.36168	36249.3169	40211.60089	108533.3223	0	84211.47933	185391.2539
0.77_213.1129m/z	HMDB30986	2-Carboxy-5,7-dimethyl-4-octanolide	9389.885151	5035.336718	12488.70155	13552.55406	3854.404902	7024.077457	940.3894594	1085.546899	0	3189.012171	1058.394059	0	0	4229.83902	0	841.4699705
0.77_223.0974m/z	HMDB30680	Diplosporin	9156.696843	5251.701261	17420.90526	16693.16833	3227.900911	16329.40241	1215.169207	572806.536	4976.949958	0	0	0	0	0	0	899.9186047
0.77_225.1130m/z	HMDB40705	Allixin	24794.21296	9502.65894	15359.08428	12047.78937	26045.88733	19499.28989	20229.10222	0	1755.169954	12582.33567	0	12775.4779	10950.80967	9312.070559	533.2303939	16177.37238
0.77_227.1287m/z	HMDB00933	Traumatic acid	520259.9448	1064969.624	293252.8835	266416.1725	424705.7624	463273.3456	309499.4346	42803.56347	8057.954033	6502.001836	285353.9289	3385.576603	25874.94443	157910.8271	0	8366.056576
0.77_242.1398m/z	HMDB02366	Tiglylcarnitine	1300.122011	14855.72357	27966.68648	9441.653199	1923.01272	5529.499286	0	2436.817274	0	0	0	0	0	6152.011224	0	0
0.77_251.1289m/z	HMDB31222	3-Ethyl-1,2-cyclopentanedione	25163.68672	38498.4114	128303.4777	39428.50152	0	42768.19864	2496.518883	0	0	0	0	0	0	1261.316115	0	2980.095903
0.77_255.1603m/z	HMDB30993	5-Nonyltetrahydro-2-oxo-3-furancarboxylic acid	5931.418417	44870.15237	28382.19585	14814.20948	0	3687.437298	9701.676773	0	2275.354346	0	0	0	0	5749.321074	0	0
0.77_257.2123m/z	HMDB31061	10-Hydroxymyristic acid methyl ester	2536.470198	0	9569.533228	7331.682984	6460.188424	0	0	0	1507.183113	0	0	0	0	8448.544783	0	0
0.77_267.1240m/z	HMDB38935	Kamahine C	45957.36592	179925.4038	125816.6826	269161.7105	28345.57839	59550.75231	5471.09567	207108.4256	57700.31131	6255.665864	1724.131205	49678.76924	14782.63532	285513.5303	47004.31034	60902.04115
0.77_269.1761m/z	HMDB40459	Ethylene brassylate	0	3342.584405	11395.15788	2076.746936	0	0	0	0	0	0	0	0	0	0	0	0
0.77_269.2124m/z	HMDB30973	9-Oxohexadecanoic acid	824.0253011	19679.26083	42060.36994	14477.87422	11514.79793	52249.87945	67434.72266	40832.18639	19665.95984	18891.06395	11702.21014	2690.755344	23811.91346	15152.68715	3744.540897	0
0.77_271.0286m/z	HMDB59993	5-(Hydroxyphenyl)-gamma-valerolactone-O-sulphate	0	0	6966.933245	0	0	0	0	0	0	0	0	0	0	0	0	0
0.77_271.2281m/z	HMDB31057	(R)-2-Hydroxyhexadecanoic acid	32490.62117	78255.88562	45975.9795	59372.4021	119137.4625	343806.708	299000.96	445955.4682	883158.4544	274062.5554	103293.4473	132062.4526	141539.4239	120890.6707	190255.0676	168903.0657
0.77_278.0423m/z	HMDB13921	7-Hydroxyticlopidine	0	0	10.16903235	1.12649313	0	0	9543.995784	0	0	0	0	0	0	0	0	0
0.77_283.0247m/z	HMDB34138	Repensol	0	0	7425.786319	2901.149751	4258.942544	0	0	191858.3078	0	0	0	0	0	0	0	4663.285301
0.77_285.0618m/z	HMDB41272	Uralenneoside	3249.617624	1021.368619	14641.89141	11352.81503	0	3494.974048	0	0	0	0	0	0	0	0	0	0
0.77_285.1135m/z	HMDB34024	Isosativan	36959.46902	67066.15198	56424.48096	22826.0928	2688.733982	88318.27079	0	10514.41229	8683.7533	5349.852632	2241.342997	298.0404442	305.1706354	1874.544765	10964.58002	9590.370821
0.77_287.0564m/z	HMDB32707	Dalbergioidin	0	0	742.7950949	0	0	0	0	191214.1097	0	0	8557.431865	3228.581061	0	0	2133.872647	0
0.77_295.2280m/z	HMDB04667	13S-hydroxyoctadecadienoic acid	8906.675902	56210.69897	45239.57422	103894.1384	37097.60036	74710.22371	271418.4932	584867.1966	367635.0377	255165.1794	101557.6787	79062.62621	81131.596	705990.5616	524880.0044	53297.26264
0.77_297.1133m/z	HMDB30695	7-Hydroxy-5-methoxy-6,8-dimethylflavanone	3677.428544	48274.55653	487543.3431	1463045.131	0	38802.21307	0	0	3642.45661	0	0	0	0	117650.5082	0	0
0.77_297.2437m/z	HMDB30981	11-Oxooctadecanoic acid	67789.4876	339045.8982	898100.7465	1246646.002	468710.7008	1037700.581	3180050.031	5377106.854	3586032.198	2706942.982	1137733.903	1019138.463	820082.368	3265617.334	2097706.624	866837.4309
0.77_299.2595m/z	HMDB10737	(R)-3-Hydroxy-Octadecanoic acid	546726.5737	803660.8416	518505.2323	3493812.56	1237676.713	2193417.712	5692851.629	15333538.9	14055015.18	6003221.185	4912969.13	5166639.08	3156391.84	10338667.63	10254359.45	5964597.157
0.77_311.2230m/z	HMDB10208	15,16-DiHODE	0	84771.38041	29536.47117	29776.59117	11683.94649	23489.94526	23304.81838	116405.5528	99140.01665	51488.67045	22008.92736	8228.762668	37402.37207	125607.6361	19526.1704	7138.334639
0.77_313.0579m/z	HMDB10313	1-Salicylate glucuronide	0	4179.868732	9827.125076	15858.99055	0	2986.304596	18898.51033	3824.758415	0	0	0	0	0	0	0	0
0.77_313.1086m/z	HMDB37086	5,8-Dimethoxychalepensin	61364.77154	15076.98845	653712.4759	118300.0342	332.2674681	27039.13486	9996.14634	51.50811551	3522.263378	10417.83693	2425.469802	11749.66641	513.8220927	53.41978588	1655.611754	1390.366782
0.77_317.1035m/z	HMDB30663	4',7-Di-O-methylcatechin	16979.92056	30533.66106	8412.025379	7402.26618	0	19370.5553	0	0	4974.254956	12712.59739	10474.083	0	0	0	2298.109203	2296.874627
0.77_323.0196m/z	HMDB15007	Dorzolamide	0	1084.393825	0	0	0	0	20399.43231	161304.6233	5157.109403	1000.504769	65195.10355	0	0	48010.9954	6350.19079	0
0.77_327.2180m/z	HMDB40611	(9R,10S,12Z)-9,10-Dihydroxy-8-oxo-12-octadecenoic acid	0	21239.79446	22674.7789	6099.825379	0	0	0	3687.248558	0	2423.110686	0	0	0	0	0	0
0.77_329.0307m/z	HMDB11680	Inosine 2',3'-cyclic phosphate	0	1620.043045	776.0853513	15689.62693	0	0	1674.680616	52813.5061	0	0	394.017106	0	2126.93752	0	0	0
0.77_341.2336m/z	HMDB40901	13-Hydroxy-9-methoxy-10-oxo-11-octadecenoic acid	0	587.8707691	7611.933608	6930.154248	0	1259.648538	2436.869171	3605.524374	2166.579908	3565.565436	0	0	0	7292.078483	0	0
0.77_343.2129m/z	HMDB36396	3-Methylbutyl 3-oxobutanoate	0	4825.378666	13397.65985	7673.638306	0	0	0	57786.86948	0	0	0	0	0	0	0	0
0.77_345.0621m/z	HMDB30476	Aflatoxin G2a	0	0	0	1211.040866	0	0	0	90363.51942	0	0	0	0	0	0	0	0
0.77_345.2076m/z	HMDB12849	7'-carboxy-alpha-tocotrienol	0	0	120583.7893	105668.8008	0	9969.804776	0	0	8886.966103	18717.28963	0	0	0	2865.388807	0	0
0.77_360.1093m/z	HMDB29297	Avenanthramide A2	0	38454.54589	143116.6499	186934.4888	4126.651778	7875.227237	0	0	0	0	0	81.01674807	0	0	0	0
0.77_373.2747m/z	HMDB38522	2-(10-Heptadecenyl)-6-hydroxybenzoic acid	0	727.448382	602.025013	1486.503525	40595.36857	0	0	0	0	0	0	0	0	0	0	0
0.77_403.2858m/z	HMDB12517	11'-Carboxy-gamma-chromanol	2111.879484	17092.02839	116557.4485	31621.29401	0	4466.25287	0	0	0	0	0	0	0	0	0	0
0.77_417.3018m/z	HMDB39317	Hexadecyl ferulate	0	896.6088877	31126.41085	11378.36788	0	0	0	0	0	0	0	0	0	0	0	0
0.77_461.3279m/z	HMDB34336	Dolichosterone	0	4799.690323	17363.20606	29896.22427	0	0	0	0	0	0	0	0	0	4624.477108	0	0
0.77_489.3593m/z	HMDB34532	Camelliagenin C	0	0	16179.47476	20293.35612	0	0	0	0	2410.206944	0	0	0	0	2942.60061	0	0
0.77_515.1233m/z	HMDB39728	b-D-Glucuronopyranosyl-(1->3)-a-D-galacturonopyranosyl-(1->2)-L-rhamnose	0	5962.51886	584.8387163	0	0	0	0	118.9832369	5993.756996	0	4023.166773	1034.324614	10179.80317	0	0	3559.152637
0.77_587.2893m/z	HMDB04161	D-Urobilin	3462.329264	0	0	5026.545404	0	137827.65	0	1.501402006	2946.119574	0	0	3036.858309	0	145691.5308	16587.46805	0
0.77_589.3043m/z	HMDB04160	I-Urobilin	0	60282.99785	754.0567114	576.6792758	0	53554.84694	25771.31058	0	5120.063808	3791.072515	0	0	0	0	24405.14771	10229.50321
0.77_595.2350m/z	HMDB05775	Tetragastrin	36.64133	732.3706362	27106.3414	243970.2326	0	0	0	666.4725975	0	0	0	0	0	729.9468636	0	0
0.77_611.3600m/z	HMDB35606	(24E)-3beta,15alpha,22S-Triacetoxylanosta-7,9(11),24-trien-26-oic acid	0	0	35510.2639	33639.10786	3146.378152	0	0	0	0	0	0	0	0	0	0	0
0.78_137.0235m/z	144213426	Salicylic Acid	5119.302801	30086.75176	20634.93686	60544.63235	4919.461345	7493.884166	8523.899545	242384.2949	3131.016782	12090.66445	35690.37144	38578.50206	19611.81572	160110.4034	27655.92428	15362.19812
0.78_167.0344m/z	HMDB29644	2',4',6'-Trihydroxyacetophenone	2785.894828	0	2224.618425	416.4402577	0	2221.813913	1563.942727	44791.95421	615.836538	2867.211494	0	50451.49681	8775.301217	371800.7055	33214.7189	752.5830859
0.78_173.0813m/z	HMDB59727	2,4-Dimethyladipic acid	71012.71828	9059.499672	99529.56964	87094.85846	10235.24729	36504.81933	69448.79865	22841.31909	9474.863468	54591.52879	14376.29787	24955.73624	6391.365865	41495.15321	0	39223.35211
0.78_187.0970m/z	HMDB59760	2,4-Dimethylpimelic acid	173977.2176	79119.35049	96976.70926	257314.5141	52601.06135	82272.76359	209737.15	84502.70145	20554.03829	121271.5227	35507.82005	40385.1065	38713.70407	37712.61312	7987.564297	72010.66284
0.78_197.0814m/z	HMDB34099	(2E,4E)-2,7-Dimethyl-2,4-octadienedioic acid	1173.703359	977.2597656	9382.483036	3839.922015	1727.569447	0	18902.09421	2906.228927	0	498.0027933	2519.55671	5389.405523	0	5477.66947	0	2800.180218
0.78_199.0971m/z	HMDB34491	(±)-Camphoric acid	57914.63963	30126.67703	70297.45327	51822.34914	33335.95682	52923.92519	55376.11803	11937.69627	6568.40962	13961.24728	3564.459979	19802.0833	6496.410101	11052.41134	1035.567086	11997.62003
0.78_215.1286m/z	HMDB37137	Butyl butyryllactate	10647.79996	10005.35496	29847.52623	29194.58744	5378.806752	8249.039489	10724.97785	6581.674182	0	9207.690808	890.8860204	527.1433447	1367.603132	4874.052723	0	0
0.78_215.1649m/z	HMDB40169	xi-5-Hydroxydodecanoic acid	1087.505015	2910.711255	21330.90454	12750.07376	2107.636342	9193.843124	10356.25591	30591.86319	12468.29289	3648.905475	0	0	691.4168252	28646.89705	3235.404124	11654.15161
0.78_223.1701m/z	HMDB38246	Bornyl butyrate	0	0	0	18064.13635	6993.104983	4507.751603	0	0	0	0	0	0	0	0	0	0
0.78_225.0399m/z	HMDB12283	Prephenate	3326.528914	0	35047.81458	23.06923386	0	2189.789544	421.9530735	0	22.84286164	742.7049014	132.8608913	89.81301038	0.935869927	4.894522528	0	0
0.78_227.0353m/z	HMDB30723	1,5-Dihydroxyxanthone	6655.119185	1183.335338	3460.92154	1414149.279	0	36106.3654	22047.20337	0	257562.8278	3587.068514	194.1375175	1866.587243	0	0	0	0
0.78_229.1443m/z	HMDB41614	Dipropyl hexanedioate	126958.3457	75472.45388	161491.5095	434676.9591	0	27421.71397	57706.98261	0	958.0515222	1435.694423	0	0	16385.52017	3193.827241	0	563.7614355
0.78_239.0596m/z	HMDB33071	Propyl 1-(propylsulfinyl)propyl disulfide	228198.0614	354585.2852	248691.6843	119140.3423	27265.05825	1851433.068	2317146.371	90376.84396	382183.5165	373380.0989	64787.64348	204722.0201	236505.659	182205.1352	175393.3965	68666.76173
0.78_243.1238m/z	HMDB32472	Polyethylene, oxidized	9245.87384	8688.807894	29752.08314	12561.22291	5113.525239	0	34274.7912	1015.9178	0	8927.45855	4148.280375	1106.262474	5266.492605	1253.71823	0	8271.660734
0.78_243.1965m/z	HMDB32417	3-(L-Menthoxy)-2-methylpropane-1,2-diol	5138.844988	1306.660048	8444.753167	17167.71778	2886.309106	0	16268.28455	48856.50683	11210.70327	6643.272692	0	0	8029.208068	17166.29205	5206.117732	8528.965857
0.78_276.0187m/z	HMDB02028	DOPA sulfate	0	2579.170749	8726.168856	2804.338685	0	0	0	9864.962195	534.0516497	0	1651.697744	123959.1121	0	88816.50227	1782.059499	0
0.78_279.0546m/z	HMDB14802	Sulfametopyrazine	47126.3964	0	16366.13795	13301.19506	12367.60732	8951.73019	83027.2566	0	891.246335	17685.72901	4129.818342	10826.62	6357.207768	0	0	8513.317287
0.78_305.0341m/z	HMDB59978	4-Hydroxy-5-(dihydroxyphenyl)-valeric acid-O-sulphate	8242.160134	0	1688.382	23979.32694	0	5431.974683	20535.01496	45795.13852	3065.281074	13335.00402	0	126130.6476	0	0	2232.628763	0
0.78_313.2387m/z	HMDB04705	12,13-DHOME	30772.48082	45589.98758	94465.91345	99342.05075	23818.43749	186578.2974	113755.0799	499671.5424	220039.1876	143983.4195	17312.92512	218471.7498	129547.7395	281852.9407	48327.54728	69357.74043
0.78_321.2075m/z	HMDB33615	(S)-[8]-Gingerol	644.4389063	10741.40385	8525.859908	18876.45987	0	0	0	0	0	0	0	0	0	2147.169145	0	0
0.78_327.0877m/z	HMDB34186	Morusignin B	8508.914715	0	24007.62724	40554.32036	5253.547891	9980.313036	0	0	0	0	0	0	0	0	0	0
0.78_329.1041m/z	HMDB37315	Cerasinone	29809.78528	36646.2473	183822.2053	69048.04399	638.2464122	1224.252706	21777.56018	0	1.696187482	5950.786007	10884.20618	3669.788931	4281.895971	2630.799106	876.8130266	10271.04822
0.78_336.0480m/z	HMDB13929	2-Oxoclopidogrel	0	0	0	0	0	0	0	0	0	634.9027648	0	0	0	0	0	0
0.78_339.1848m/z	HMDB15075	Methantheline	0	962.3092041	330.1915561	3393.274432	0	0	0	30281.31215	0	0	0	0	0	0	0	0
0.78_353.2338m/z	HMDB06562	8-iso-13,14-dihydro-15-keto-PGF2a	0	2274.418618	11535.78436	8816.954204	0	0	0	0	0	0	0	0	0	4413.320636	0	0
0.78_393.2296m/z	HMDB31964	(3b,6b,8b,12a)-8,12-Epoxy-7(11)-eremophilene-6-angeloyloxy-8,12-dimethoxy-3-ol	0	2016.02887	13561.23229	21094.77889	3239.89237	0	0	0	6769.968507	15846.63016	0	0	0	1582.619501	14722.53943	0
0.78_401.2913m/z	HMDB29887	Sorbitan palmitate	27741.66984	0	422.2279078	1271.48921	0	1030.760705	0	31138.44801	30342.64974	40630.0776	115619.299	387577.6277	0	14532.1911	201126.7335	0
0.78_403.1007m/z	HMDB33913	Cassiaside	201364.8441	1535.817939	51717.50599	70625.90056	0	1273.363298	24201.8257	0	0	0	0	0	0	4782.744001	0	0
0.78_422.2304m/z	HMDB11501	LysoPE(14:1(9Z)/0:0)	1118.712383	0	3828.171629	664.5231126	0	0	0	0	0	0	0	0	0	0	6026.890846	0
0.78_423.2764m/z	HMDB00311	3b,4b,7a,12a-Tetrahydroxy-5b-cholanoic acid	0	2588.580688	9644.015117	17161.992	0	2491.359667	0	0	7543.671607	0	0	0	0	19724.59992	0	0
0.78_424.2458m/z	HMDB11500	LysoPE(14:0/0:0)	6825.042789	0	0	2572.721955	0	1988.46451	0	0	0	0	0	0	0	0	0	0
0.78_435.3120m/z	HMDB02195	Varanic acid	0	3470.904681	9466.946912	24273.45631	0	2601.564108	0	11941.92388	4521.327186	5352.082902	0	0	8381.413555	26536.259	0	0
0.78_441.2866m/z	HMDB38242	Ascorbyl stearate	0	0	6746.606544	10771.42242	0	0	0	0	1669.193338	0	0	0	0	1743.953353	0	0
0.78_453.3229m/z	HMDB02157	27-Norcholestanehexol	0	0	6612.482432	28863.39183	0	2086.849163	0	2994.30203	7937.421885	0	0	0	0	5998.433223	0	0
0.78_475.3433m/z	HMDB34079	Homodolichosterone	0	4772.080322	13178.16483	14572.00803	0	0	0	69281.21465	3483.967169	0	0	0	0	3142.650971	0	0
0.78_477.3228m/z	HMDB38495	Polyporusterone A	0	5228.569956	16983.35168	38182.63097	5657.603566	5380.395624	0	7304.134356	11049.93419	0	0	0	0	38095.20393	0	0
0.78_505.3542m/z	HMDB34519	Theasapogenol A	0	1151.505459	11997.59423	35388.07073	4838.834037	3700.282325	0	0	0	0	0	0	0	0	0	0
0.78_507.3698m/z	HMDB35853	Fasciculol C	0	0	26010.2992	55773.21027	21271.54453	19872.63454	0	0	18831.92732	0	0	0	0	17839.45488	0	0
0.78_577.2484m/z	HMDB34061	Withaperuvin H	0	188342.8406	0	0	0	0	0	0	0	0	0	0	0	0	0	0
0.78_591.3205m/z	HMDB01898	Mesobilirubinogen	0	0	5445.369246	0	0	14544.21789	0	0	0	0	0	0	0	0	0	0
0.78_627.2852m/z	HMDB35528	Capsicum annuum Fluorescent chlorophyll catabolite	0	386013.0592	0	12883.82001	0	0	0	0	0	0	0	0	0	0	3500.688955	0
0.80_181.9912m/z	HMDB29723	Saccharin	151799.4138	1153291.488	334776.2881	36974.51368	570.1544064	33510.93172	25170.3296	33795350.42	18118.26126	47440.28341	24565.13891	21630.89375	58502.45887	45668088.88	48011.89491	41629.05207
0.80_185.0817m/z	HMDB30988	5-(2-Methylpropyl)tetrahydro-2-oxo-3-furancarboxylic acid	14491.31488	6438.090318	18461.97021	30262.98356	10067.69684	7566.632363	11683.86869	8766.317929	7050.453913	17791.16777	10199.96846	8951.629644	15093.79226	8506.261872	7969.786681	11038.32573
0.80_242.0905m/z	HMDB28827	Glutamyl-Proline	941.8574738	1500.380281	6346.7713	3560.22591	0	0	0	0	0	670.013189	0	0	0	0	31317.33246	0
0.80_251.0854m/z	HMDB38161	Pterosin J	2129.850014	7255.03494	10719.99238	955.1616912	0	0	1764.549672	0	2910.232116	1722.21516	5033.922762	7907.887628	4550.955119	1125.619428	69110.91892	0
0.80_252.0750m/z	HMDB02109	Hydroxysepiapterin	1033.372932	6140.465988	2213.60231	219.63438	0	0	1010.146065	0	4176.069662	755.1811379	2315.951229	0	3593.391578	0	21522.56992	0
0.80_253.1011m/z	HMDB15285	Thiamylal	5339.105068	5053.985551	23324.85845	11355.04487	0.186805498	1246.569221	0	0	0	12353.10515	0	3589.970393	0	0	170295.554	2321.520205
0.80_269.0961m/z	HMDB15256	Tolbutamide	22151.7471	0	36610.4174	17739.14519	0	363.9298707	0	0	0	0	0	0	2407.517123	0	0	14.22353423
0.80_293.1327m/z	HMDB39134	Ginsenoyne B	80494.47918	57278.64805	11351.87168	42855.8084	17025.45886	129878.1346	182399.8762	172165.7807	110276.0079	160343.1162	167416.7845	109285.7435	402583.1792	65642.61665	340102.7809	194992.1487
0.80_312.0784m/z	HMDB33662	(S)-5'-Deoxy-5'-(methylsulfinyl)adenosine	0	0	1662.235978	7685.684396	0	0	0	0	363.9508041	0	0	0	14779.38791	1348.632094	1822.584257	0
0.80_315.2543m/z	HMDB59633	(9S,10S)-9,10-dihydroxyoctadecanoate	40066.08259	1711.696728	60417.11169	98480.16421	6323.975513	38466.72736	122927.6363	105893.574	55347.21675	69136.44455	16564.30671	194872.5713	24709.91926	116115.3335	87002.78181	78797.40441
0.80_331.1404m/z	HMDB28808	Glutaminyl-Tryptophan	79842.38174	63532.33182	34947.6592	70212.70563	2531.033406	65360.9327	0	3942.559796	6843.338362	1076.272319	4930.689318	1955.199607	12150.63969	0	2976.807338	0
0.80_335.1173m/z	HMDB03409	Berberine	40696.09393	4276.441732	66087.95931	34494.11658	3311.498106	8596.977395	21046.64585	348.4207071	25394.79997	29862.94983	11625.72726	18004.08929	25648.12089	0	1224.859625	15887.75372
0.80_343.1071m/z	HMDB01513	Dolichyl diphosphate	0	933.1181425	0	5.877906602	0	0	0	1550.450293	0	3828.812268	0	231158.7099	0	1875.634981	0	0
0.80_369.1744m/z	HMDB41918	lorcainide	2808901.547	1009873.126	325425.4654	929803.6199	7758494.644	2982417.747	8715011.946	39737.62911	7747982.075	1381902.233	2294476.208	2199007.843	6551939.409	2600907.872	1097669.737	1853899.497
0.80_381.1383m/z	HMDB05000	Loratadine	191540.7834	21856.71727	59427.74345	13262.25698	182485.655	61038.56527	509594.0651	13742.44517	1076920.798	80416.05926	280587.0495	57223.50265	213045.441	376153.3365	31142.0273	117742.6985
0.80_383.1900m/z	HMDB14334	Bortezomib	51307.1555	11630.73092	25000.53034	72219.16856	35231.92736	28276.7523	24200.70949	15697.80836	73939.22408	14741.75931	130958.2209	4591.148395	49711.41465	10462.7681	747711.8542	144818.3612
0.80_397.2058m/z	HMDB15397	Sunitinib	4625066.102	4205004.721	446672.1762	969683.5253	11501790.22	893415.4263	7726354.985	1293213.178	19587079.25	2063232.982	3368372.996	740094.8218	11278909.28	10437090.72	1653849.14	2053201.829
0.80_433.2633m/z	HMDB37511	Butyl oleate sulfate	6284.751249	0	29056.9514	8088.22164	0	953.9553855	0	0	0	0	0	0	0	0	17041.90664	0
0.80_449.1858m/z	HMDB04486	Geranylgeranyl-PP	6835.344099	0	11227.64769	31363.80615	114.6590113	11887.89591	0	0	1720.0626	12556.78103	566633.5169	21085.12439	3112.835835	0	2505.26959	0
0.80_477.1627m/z	HMDB38714	Kelampayoside A	44963.2915	0	9.211042743	301.7813932	29675.01117	0	72035.36176	2982.210369	193921.325	132901.25	115715.0721	0	302871.1375	115166.3524	8836.03484	325212.7021
0.80_503.1956m/z	HMDB15016	Chlorhexidine	18747.28059	0	37907.59659	141187.0561	0	1398.540723	5725.499519	0	0	0	0	0	11957.10734	1757.288519	0	0
0.81_231.0513m/z	HMDB40580	Dihydro-2-methyl-3(2H)-furanthione	1257014.186	512893.4722	19988.23435	37923.35442	4511756.008	1586991.784	4619685.099	87420.6241	6478390.954	1664823.523	4074673.847	1466577.235	4022647.857	957531.6335	428662.8863	1874322.436
0.81_233.0668m/z	HMDB38083	2-Isopropyl citrate	182391.5934	49414.97826	13611.90772	16389.18537	7990.991213	84245.30713	141041.9639	3446.74708	261812.758	43107.10876	193661.0845	90097.36112	165194.9276	46861.7706	210940.6649	58800.97445
0.81_239.0670m/z	HMDB32559	(±)-2-(1-Methylpropyl)-4,6-dinitrophenol	15115.21956	15477.47562	19820.92566	42205.10165	0	9498.568628	10715.99316	0	0	7170.079692	59063.99569	0	33995.22475	0	45889.55631	7857.090394
0.81_254.0906m/z	HMDB15139	Ganciclovir	8232.609395	7996.08844	14701.43608	9971.622829	0	0	0	9330.1808	2546.213989	2623.551569	3784.457691	3093.415583	1820.297021	0	100043.8925	0
0.81_261.0621m/z	HMDB31762	Carbadox	4387.956265	109675.8842	7256.490321	33410.90242	5368.651725	35276.23946	62312.67366	85372.68195	57373.81705	25471.49714	240794.4742	115415.9011	125060.1095	96395.0774	180487.8854	7230.267289
0.81_265.1012m/z	HMDB36602	(S)-Pterosin K	7118.172569	80371.127	3674.406069	6526.238736	0	2016.078141	0	1331.887637	0	2768.092456	17221.88061	50261.5771	44185.63478	1398.095274	30521.94325	0
0.81_267.0982m/z	HMDB29051	Serinyl-Tyrosine	5913.939027	15362.98846	3896.38424	2942.882924	0	8649.105688	91.70903279	0	1261.835754	1897.580462	8670.839642	11819.3527	15452.75722	1233.076372	22139.61635	860.8533251
0.81_295.1118m/z	HMDB28980	Methionyl-Phenylalanine	348318.3195	1978063.251	13544.8824	52141.5102	35420.95066	50995.84742	175820.827	343953.3884	365886.9119	523139.2594	791291.7777	420213.9134	920710.2059	221641.265	753533.8414	303807.3226
0.81_383.1538m/z	HMDB00386	3b,16a-Dihydroxyandrostenone sulfate	2219408.344	1361353.853	1220449.233	594187.9362	1166212.776	650446.384	1244182.225	51578.71207	1742926.943	269577.8332	1535382.495	510995.0959	747851.8775	527999.0125	540814.3061	427451.2323
0.81_387.1653m/z	HMDB40706	7-Epi-12-hydroxyjasmonic acid glucoside	618040.8091	55070.05356	21316.96713	20827.45058	0	0	60885.69114	0	23268.53468	1664.822281	27038.87018	8105.717985	10871.312	0.297882212	1.447697581	0
0.81_391.2164m/z	HMDB14354	Trospium	828.2361096	4666.176268	19554.98392	13889.40467	0	620.0946466	0	0	0	0	0	0	0	0	126846.5199	0
0.81_409.2052m/z	HMDB05020	Risperidone	2643.183802	4117.800233	4209.761316	1787.101367	47.81829551	512.574223	6714.354725	0	10254.28691	897.567696	24628.3419	36874.56498	1250.12707	271.2816273	185521.986	22.68168706
0.81_425.2214m/z	HMDB14639	Darifenacin	585.1581852	0	3.177483966	60.10719657	61.56513951	0	3935.904189	0	31021.0046	86944.59978	0	9969.339924	40736.0205	0	684.8023092	0
0.81_551.3056m/z	HMDB15642	Arbekacin	785934.7666	688287.4298	100952.9664	522841.2005	356827.9825	374278.997	554925.0198	1949251.486	551038.8545	3212446.476	332025.8349	487730.3845	3651760.651	721971.4505	1448305.177	581881.1228
0.81_561.2571m/z	HMDB36856	19-Hydroxycinnzeylanol 19-glucoside	0	4237.339523	0	0	0	0	0	0	0	17658.64851	3377.774828	2893.965693	31543.37844	2146.848348	5336.273407	0
0.82_167.0706m/z	HMDB30472	4-Ipomeanol	0	0	0	0	0	0	0	0	0	53.24051326	0	0	0	0	0	0
0.82_169.1227m/z	HMDB35837	Citronellic acid	0	0	103.5586981	108.6675545	0	0	0	0	0	0	0	0	0	0	0	0
0.82_179.0377m/z	HMDB01087	5-Methylthioribose	0	1386.151695	4561.397884	0	0	0	208.8443844	0	0	45.86249551	34.72340251	979.8054841	0	0	0	2798.840357
0.82_275.1144m/z	HMDB34263	Triethyl citrate	5435.835654	45431.82442	0	2630.458658	0	2185.818175	1684.969369	0	914.6192694	7305.043357	9369.779442	19973.34593	26382.14971	1134.590884	9436.998258	0
0.82_289.1300m/z	HMDB31767	Benomyl	21472.5667	252409.919	26230.3544	63988.60584	0	29952.06211	0.243800391	44131.30048	5951.105296	34998.21705	64967.78746	49636.80637	49769.64763	82058.83336	94602.54096	10713.07686
0.82_305.0171m/z	HMDB11640	Uridine 2',3'-cyclic phosphate	0	0	0	0	0	0	0	3174.859795	0	0	0	0	0	53121.50171	0	0
0.82_311.1433m/z	HMDB32676	Chloropanaxydiol	27689.18491	47297.64092	0	355.7351512	573.9659697	0	0	28.42790621	0	1.663504704	0.35223814	0	0	113.1528071	0	0
0.82_429.0768m/z	HMDB41340	Benzofenap	57048.79109	0	0	0	446.6882007	475336.5862	18833.96141	2728.790655	0	0	0	0	0	0	820.7282102	1719.521012
0.82_451.2376m/z	HMDB15213	Diphenoxylate	68.26558567	0	8250.816287	921.2253179	0	394.6822645	0	0	19571.26224	57936.81013	0	7840.34805	0	209.9124385	1112.862967	0
0.82_457.2270m/z	HMDB02504	3-Sulfodeoxycholic acid	28991.2288	11351.33432	14540.4861	29138.23824	14902.28343	11525.21927	4966.469286	884.6788703	2617.237789	2010.939638	4155.302293	251.2553921	5377.511139	1002.165396	11364.71851	13.93522514
0.82_469.2270m/z	HMDB32799	(R)-1-O-[b-D-Glucopyranosyl-(1->6)-b-D-glucopyranoside]-1,3-octanediol	17153628.08	22184304.7	600184.9513	2791582.593	29191140.16	7734520.97	7728643.861	7239340.557	10836626.96	12427161.37	14795214.09	16737192.34	21948931.45	9302442.973	13832717.62	8467685.345
0.82_521.2585m/z	HMDB41579	7,8-Dihydro-3b,6a-dihydroxy-alpha-ionol 9-[apiosyl-(1->6)-glucoside]	9169.990699	0	0	13146.60192	1915.494941	0	0	0	1142.503253	5449.784994	0	3452.326956	5561.750971	2701.059163	5100.471373	0
0.82_529.3056m/z	HMDB30392	Kukoamine A	31897.47659	93390.31318	52375.98763	371433.3422	1677.271256	27275.81733	1801.70195	82690.33326	9980.432733	5198.550862	8709.386365	24193.62283	26834.34331	40759.09317	30358.33579	9125.053821
0.82_567.3005m/z	HMDB29342	Ceanothine E	318551.1848	182064.461	119905.6319	285772.9522	43279.51474	164187.2533	103530.7186	267856.4203	210798.7277	549082.0925	157346.0028	214366.463	766227.5295	549692.5447	482947.2741	113788.4432
0.82_585.3112m/z	HMDB01278	Presqualene diphosphate	65268.60389	29220.43265	28976.00029	121524.0112	0	80403.94586	213688.4739	80847.88565	78246.80751	57428.62873	64310.68354	57195.89262	287853.6813	339075.8088	193361.2956	12293.52878
0.84_235.0281m/z	HMDB36372	1-Propenyl 1-(2-propenylsulfinyl)propyl disulfide	218629.5692	120854.6729	198210.7131	95632.64248	30478.86107	46785.36535	71877.21637	67696.8356	20659.96256	16682.25262	0	5435.121481	48334.31627	17472.00817	3827.724518	2072.851363
0.84_237.0439m/z	HMDB33557	(±)-6-Chlorotryptophan	19684.47216	1379.332356	12927.31634	20751.54626	0	3334.384518	41325.20958	0	2778.438926	2669.3057	0	8046.84824	847.7721846	0	924.5178436	5652.272994
0.84_267.0908m/z	HMDB15302	Moclobemide	142979.8809	46096.36436	73436.12128	77975.19652	45629.25342	59917.4239	190258.0638	200091.9433	75654.14434	95002.40981	55107.38311	24314.83957	42914.11949	429864.7649	16322.06387	47026.67827
0.84_272.0920m/z	HMDB00667	L-Thyronine	2506.271085	16930.43924	11075.67469	0	0	0	1627.87887	0	337.1791545	0	3158.589351	2126.623056	4306.332337	0	0	344.2524095
0.84_319.1224m/z	HMDB14610	Enoxacin	554175.5439	134782.7362	98238.24197	43059.46697	56815.43741	249816.551	340416.4641	1174.29112	303593.8235	32363.9997	16047.56117	2655.045566	137178.7065	30510.21115	107307.9259	58478.17878
0.84_325.1224m/z	HMDB14507	Clozapine	19067.44009	22608.64948	4140.307008	5858.433407	0	3068.322531	0	6981.534245	317.8644398	0	0	2235.300771	8810.054114	11280.59659	713.5984482	179.0404702
0.84_489.2171m/z	HMDB14367	Glimepiride	4597.848236	3783.777625	44725.35964	653715.6588	3627.36395	29858.12752	5170.772958	1028.888949	43015.12618	3545.925905	274.8693832	132.3307022	182104.1958	72328.03136	1599.816443	0
0.84_492.1373m/z	HMDB15151	Glyburide	4561.802161	95.02452908	0	0	0	0	1686.848852	14085.2593	467.8044584	506.9632404	12807.48783	1820.765463	2835.952522	4187.535432	15562.7937	2223.998694
0.84_511.2378m/z	HMDB38738	Ethyl 3-hydroxyoctanoate O-[glucosyl-(1->6)-glucoside]	47670.46639	10309.70545	11505.62992	68711.85907	5743.089392	5279.755559	18345.38189	58.36412431	40952.11154	22486.32892	31510.8759	22094.95501	64462.44855	40704.24462	24845.02148	15960.63228
0.84_589.3037m/z	HMDB04160	I-Urobilin	0	0	0	0	0	2180.97448	0	0	0	0	1995.028851	0	0	150513.6396	0	0
0.85_209.0849m/z	HMDB33373	2-Ethyl-1-hexanol sulfate	0	0	12733.74346	0	0	0	0	0	0	0	0	0	1803.560732	0	0	5510.19869
0.85_217.0902m/z	HMDB37764	S-[1-[2-(Acetyloxy)ethyl]butyl] ethanethioate	0	0	24531.03925	0	0	0	0	0	0	0	0	0	0	0	0	0
0.85_230.1032m/z	HMDB00953	Suberylglycine	0	0	1128.807959	0	0	0	0	0	0	0	0	0	8327.760624	0	0	925.2957013
0.85_300.0397m/z	HMDB00814	N-Acetylglucosamine 6-sulfate	6475.766442	0	2900.543402	11211.41931	181151.5224	1326.798628	41826.07004	1166576.924	812192.1046	3213132.686	549693.58	2518833.415	248673.8768	941091.5323	421488.1656	1313089.386
0.85_307.0285m/z	HMDB41784	trans-Resveratrol 4'-sulfate	102021.3849	359.1922794	27504.00291	0	0	0	0	0	0	0	486.2503445	0	0	0	0	0
0.85_311.1690m/z	HMDB32549	N-Undecylbenzenesulfonic acid	145858.2062	737609.4737	602784.6808	1034837.707	119436.0838	854623.8953	85942.00819	449990.1464	181170.7005	156297.5857	1159856.462	770077.5343	288459.5626	1586020.309	701281.6832	165392.0545
0.85_325.1846m/z	HMDB31031	2-Dodecylbenzenesulfonic acid	304789.7476	1308140.191	1533934.053	1230172.942	253824.1372	968251.8861	255173.2329	683750.4121	331678.0515	288126.3495	987953.008	1019496.847	472103.2523	2147787.304	1373924.473	366141.2817
0.85_373.1694m/z	HMDB14697	Hydroxyzine	344205.5703	1956562.933	252022.0504	146123.1436	341116.7267	191080.9846	2552746.999	23378.59696	1474405.437	190261.4662	196445.4998	31664.98681	489065.5271	137055.6347	644632.6153	304748.7559
0.85_387.1489m/z	HMDB15600	Bepotastine	3090.526024	45545.36695	9584.306312	17138.58869	0	0	2875.694593	0	29947.84476	3983.318178	14338.01658	0	6301.277609	0	8770.141087	0
0.85_455.2321m/z	HMDB11116	Phytyl diphosphate	297.141779	6261.118696	0	86.29645991	78528.67265	12144.41436	20944.01275	0	5304.199489	18784.46462	18747.57211	4528.132488	24258.62298	245.2691593	14396.93833	3028.790431
0.85_471.2427m/z	HMDB02522	Chenodeoxycholic acid sulfate	1735598.777	11742817.12	896823.1025	1787915.249	470876771.8	16574108.7	14149310.39	16951888.35	2522682.398	38208156.99	11096940.68	45203183.27	23828048.35	24888862.16	23733898.01	8071545.405
0.85_530.2385m/z	HMDB30317	Petasinoside	37568.12359	0	0	0	0	0	0	0	0	0	0	0	0	541.4348455	0	0
0.86_159.0294m/z	HMDB39447	2-Methyl-4-oxopentanedioic acid	0	0	313.9127004	0	0	0	0	0	0	0	0	0	0	0	0	0
0.86_169.0086m/z	HMDB01460	Diethylthiophosphate	0	5313.090806	326.8787028	0	0	0	0	0	0	0	0	0	1088.96514	0	0	0
0.86_171.0115m/z	HMDB59933	p-Toluenesulfonic acid	5802.467444	3680.123772	2484.718763	3141.405874	7642.673675	368.1833539	15305.18819	53402.48996	1664.463351	4000.540986	6155.402378	7884.73456	1077.959598	36074.65823	10786.88405	5136.167301
0.86_171.1383m/z	HMDB36136	4-Ethyloctanoic acid	0	0	0	0	0	0	0	0	0	0	292.9735993	0	943.7482681	3606.952209	904.5259307	0
0.86_185.0378m/z	HMDB29674	2-Chloro-1,3-dimethoxy-5-methylbenzene	1689.328588	487.0421364	0	2476.976886	0	0	0	0	467.058758	0	0	0	0	0	0	130861.592
0.86_212.0747m/z	HMDB32422	2-(4-Methyl-5-thiazolyl)ethyl isobutyrate	939.5586132	0	5689.490715	838.3599972	671.5465369	473.7742715	129.2760875	96.72591784	4602.125853	0	5834.822697	0	7510.165887	757.5054914	0	111.4176929
0.86_273.1169m/z	HMDB01944	Chlorpheniramine	4181.639163	809.9861535	55893.66115	228.0434281	0	0	1665.053177	2127.804707	3037.490922	862.3861117	795.3888027	2291.376902	36826.2773	0	0	1355910.846
0.86_360.9909m/z	HMDB15408	Bismuth Subsalicylate	4079.190867	15309.05739	0	0	0	0	41993.84403	3384.424305	22075.90164	32334.17745	0	0	0	0	4772.537291	0
0.86_392.1544m/z	HMDB34207	6'-Apiosyllotaustralin	0	347880.5247	0	0	0	0	0	3047.449485	0	0	13779.46348	49338.14184	1506.642723	0	546.0390467	0
0.86_406.1312m/z	HMDB29832	8-Carboxymethyldihydrochelerythrine	0	118318.8726	1118.962474	21753.7867	0	13161.92551	0	0	0	0	0	11390.3489	1234.945272	125578.5355	703.3189255	0
0.86_505.2787m/z	HMDB33198	(5alpha,6beta,14alpha,20R,22R)-5,6,14,20,27-Pentahydroxy-1-oxowith-24-enolide	0	8308.089727	0	1558.702528	0	0	1836.277015	0	2666.803116	2783.116202	13208.71916	12803.27066	38294.0954	69549.86571	444417.2043	29626.67462
0.86_506.1529m/z	HMDB36378	2-Decarboxybetanin	0	14821.41611	1222.042358	7848.669799	0	0	839.0347977	1005724.167	289.3575425	211.048249	214403.7109	27506.40622	0	402282.2199	18378.1727	16664.4039
0.88_202.0175m/z	HMDB02015	Cystathionine ketimine	22403.56936	19210.24569	4232.136739	0	0	0	0	5816.237674	0	71548.74244	13459.80003	15746.37139	3406.006568	12504.7581	74800.04348	4222.473923
0.88_220.0282m/z	HMDB02135	S-(3-oxo-3-carboxy-n-propyl)cysteine	68235.57437	69574.27258	47070.10339	17552.88301	0	27535.86686	36041.07832	975.6091409	18052.55334	169554.6657	2999.569721	22536.71912	11268.17632	47658.01639	10086.63784	10428.89953
0.88_224.0761m/z	HMDB31782	Ethiofencarb	0	0	0	0	0	0	0	0	0	0	0	0	109878.6093	0	0	0
0.88_232.0284m/z	HMDB04148	Dopamine 4-sulfate	1595384.843	71073.50345	1107464.718	162857.1836	405324.7807	179367.8938	94630.67677	33222.48349	85224.19785	634107.7486	135644.5409	627045.5147	247903.2265	144439.3067	1470542.135	96969.85078
0.88_234.0644m/z	HMDB13204	6-Succinoaminopurine	1411.738116	3042.786035	1293.645535	8564.024015	0	0	2000.80731	0	1941.485505	0	476.4062222	0	13.4645542	2292.546593	0.764323335	0.00486312
0.88_289.0392m/z	HMDB59975	4-Hydroxy-5-(3'-hydroxyphenyl)-valeric acid-3'-O-sulphate	1224.303162	0	73.46196007	9543.828119	0	0	8745.654479	13828.3301	6535.61486	6602.096953	1330.038463	2072.195394	0	5806.231453	5052.146117	0
0.88_323.0193m/z	HMDB15007	Dorzolamide	0	0	0	0	0	0	0	664.7423615	800.4611992	0	2376.164166	119074.0346	0	988.1405919	8415.739043	2781.686068
0.88_340.2496m/z	HMDB13326	trans-2-Dodecenoylcarnitine	0	4026.017093	7193.160486	1110.807129	0	0	0	2541.679513	0	0	0	0	0	0	0	0
0.88_356.1546m/z	HMDB41339	5-Chloro-2-(3,5-di-tert-butyl-2-hydroxyphenyl)-2H-benzotriazole	0	0	0	1231.631577	0	0	0	56386.25531	0	0	32618.90882	4748.207924	36040.29956	12444.4881	0	0
0.88_357.1382m/z	HMDB38999	6-Gingesulfonic acid	2699.279259	8270.789989	0	17431.02135	0	20995.50927	0	43.39659884	4565.025335	70.14793656	18367.71676	5897.998478	1354.970367	334191.1622	3062.041292	0
0.88_379.9969m/z	HMDB00843	N-Acetylgalactosamine 4,6-disulfate	0	0	0	0	0	0	0	10715.53606	0	55398.63554	4626.927194	18568.60727	0	8946.373496	0	43898.41046
0.88_440.1755m/z	HMDB12607	18-Carboxy-dinor-LTE4	0	16458.38508	0	0	0	0	3478.634435	30214.51832	9247.515027	0	13673.33149	0	35058.58899	4.395191805	1195.309562	10252.24405
0.88_459.0910m/z	HMDB41741	Glycitein 7-O-glucuronide	0	0	0	29390.12837	0	0	0	0	0	0	0	0	0	0	0	0
0.88_473.1527m/z	HMDB38862	D-Galactopyranosyl-(1->3)-D-galactopyranosyl-(1->3)-L-arabinose	0	17125.70371	0	0	0	0	7408.641162	1244.88227	44198.64947	0	0	1.747281919	33716.27404	0	1318.416133	0
0.88_487.2378m/z	HMDB02421	7-Sulfocholic acid	1592515.309	2127247.019	53539.93719	184647.017	17784474.25	2338571	6318853.706	2921801.741	3434268.211	7833081.669	1711410.509	1857914.646	4677192.295	6323830.056	5298261.541	2222178.7
0.88_531.3004m/z	HMDB06888	5b-Cyprinol sulfate	231325.0102	3214580.313	6497.439632	451311.7753	352573.1957	1656283.942	294779.4131	1214896.188	3125783.875	1243552.717	749039.768	859769.0296	703261.107	1849283.017	1066933.201	758576.6569
0.88_539.2327m/z	HMDB41921	mandrax	35534.70324	0	0	0	0	0	0	1815.22211	0	0	0	0	0	0	55332.84035	0
0.88_612.3586m/z	HMDB14369	Indinavir	0	72189.64165	0	0	0	0	0	6009.867895	81330.15843	254817.6701	141926.6486	98503.67452	136779.5672	15455.18516	0	12881.59637
0.89_193.0501m/z	HMDB30765	(-)-trans-3,4-Dihydro-4,8-dihydroxy-3-methyl-1H-2-benzopyran-1-one	8676.632348	3167.703836	14947.65079	53782.10745	7134.517669	13072.92618	24400.42183	5748.387299	244.5364841	8710.360549	169606.8479	3120.877697	3968.134731	1025.832546	2481.951876	518.8305136
0.89_249.0550m/z	HMDB01049	Gamma-Glutamylcysteine	0	0	444.278592	0	0	7123.688807	0	0	0	9747.486287	0	0	319.6777762	4999.666918	0	0
0.89_333.1200m/z	HMDB14450	Mitomycin	0	0	0	0	0	0	892.0060214	0	7174.84285	41836.56235	0	0	0	0	0	0
0.89_465.3049m/z	HMDB00653	Cholesterol sulfate	37.17653069	0	0	2812.804079	0	2421.169338	0	0	84105.18656	0	0	0	0	1038.847754	0	0
0.89_513.2723m/z	HMDB35096	Cofaryloside	92.04191044	247.1912822	0	127.1293668	0	0	1221.790325	24351.13901	3753.991627	8345.066878	31077.78596	84709.732	664.1380751	182369.2369	55618.69902	0
0.90_178.0537m/z	HMDB31340	Cyclamic acid	2388.295992	16088.94985	13649.78565	18107938.3	0	18020.58499	13441.33417	55975.10019	9499.862779	8732.883442	226318.9278	30262.69733	39612.62475	859.5922969	1400257.53	16643.56884
0.90_214.1447m/z	HMDB13279	N-Nonanoylglycine	0	4691.005074	921.7651458	1319.286859	0	0	0	2635.38487	0	0	7075.803223	0	22526.12446	0	0	0
0.90_216.0333m/z	HMDB06409	Tyramine-O-sulfate	2841729.987	147251.3711	1285780.894	277443.6247	137867.0764	4583863.057	1240735.725	33.01550689	3772.364336	274845.3677	9975.981658	3140985.227	38577.79116	22547.69109	71106.96016	3090.347972
0.90_222.0228m/z	HMDB38589	Brassicanal C	15036690.55	52492.29015	6385645.155	496031.9044	502467.5312	26011167.37	1158239.852	10500.61661	63719.7745	461120.1203	11006.46769	108984.9672	13758.17897	3057.399769	2531.241842	9876629.137
0.90_331.2493m/z	HMDB34295	Floionolic acid	0	0	4290.815483	13244.24777	0	0	0	0	0	0	0	0	1616.403936	0	0	0
0.90_399.2014m/z	HMDB36855	Cincassiol B	0	0	0	0	1657.834571	0	0	0	4619.044691	0	0	0	2512.848294	0	0	0
0.90_445.0539m/z	HMDB01564	CDP-Ethanolamine	32655.31667	0	24840.93971	0	0	313784.4472	313.6538968	0	0	0	0	0	0	5704.460304	0	98391.50876
0.91_166.0139m/z	HMDB33161	2,6-Pyridinedicarboxylic acid	0	0	2781.579682	3786.849002	0	0	40.94210386	0	278.5037303	259.5178321	1087.926522	0	12094.01412	56.07546149	0	0
0.91_193.0349m/z	HMDB06334	3-Dehydro-L-gulonate	765.3707747	391.1750555	0	0	0	0	0	3894.103249	0	5270.623169	8904.920902	6445.030469	0	378.2536067	259.1330657	10050.76879
0.91_217.1079m/z	HMDB00350	3-Hydroxysebacic acid	4592.155379	356.9595947	4911.803253	7322.587182	0	471.6317642	335.9791658	0	0	1165.492526	261.6671514	688.2333267	133377.2407	0	0	4945.020564
0.91_271.0285m/z	HMDB59993	5-(Hydroxyphenyl)-gamma-valerolactone-O-sulphate	0	0	0	0	0	0	18556.84787	0	0	0	0	0	0	0	0	0
0.91_287.0234m/z	HMDB29191	5'-(3',4'-dihydroxyphenyl)-gamma-valerolactone sulfate	7926.529797	0	6080.855482	0	944.9790162	1226.035088	154852.9513	1532.547697	850.2219179	15651.1841	0	3947.674269	0	0	0	15245.79435
0.91_305.0341m/z	HMDB59978	4-Hydroxy-5-(dihydroxyphenyl)-valeric acid-O-sulphate	3062.05345	11896.48818	303.9403002	26785.64671	3748.371417	0	87852.9106	25099.8665	728.9784083	40553.12947	0	0	0	0	1136.77834	0
0.91_329.2489m/z	HMDB32257	Ethyl abietate	0	1019.375885	0	0	3712.711592	354.5666939	0	52745.90349	275775.7888	0	0	1438.263211	0	21923.05697	94688.70036	0
0.91_335.0446m/z	HMDB59977	4-Hydroxy-5-(dihydroxyphenyl)-valeric acid-O-methyl-O-sulphate	0	0	1108.644281	12541.75867	25138.37474	4679.654132	319886.1301	0	10507.21726	59640.5006	0	0	0	0	0	2718.183491
0.91_342.2653m/z	HMDB02250	Dodecanoylcarnitine	1135.043118	30672.12845	39484.68412	23733.13673	0	7918.916197	1898.262019	95772.01925	9303.430022	654.763878	0	3531.833374	0	0	14253.88102	0
0.91_355.2857m/z	HMDB34031	3-(2-Heptenyloxy)-2-hydroxypropyl undecanoate	0	0	0	0	0	0	0	0	40382.35723	0	0	0	0	0	9349.369769	0
0.91_368.2810m/z	HMDB13329	trans-2-Tetradecenoylcarnitine	0	0	0	0	0	143974.9642	0	96048.20221	798651.9303	0	0	53285.3512	0	82028.02867	227470.234	0
0.91_370.2968m/z	HMDB05066	Tetradecanoylcarnitine	0	0	0	0	0	2196.075969	0	0	28525.003	0	0	0	2205.273187	0	7471.748411	0
0.91_383.1133m/z	HMDB38950	5-Methoxyhinokinin	0	0	0	626601.9341	0	0	0	0	0	0	12131.92534	0	1522.5645	0	36735.80659	0
0.91_508.2953m/z	HMDB37802	2-[4,6-Bis(2,4-dimethylphenyl)-1,3,5-triazin-2-yl]-5-(octyloxy)phenol	0	0	0	20939.70262	0	0	0	0	0	0	3521.685179	0	0	0	0	0
0.91_536.1781m/z	HMDB34773	4-Demethylsimmondsin 2'-(E)-ferulate	0	0	0	150917.5825	0	0	0	0	0	0	0	0	0	2625.2237	0	0
0.91_544.2955m/z	HMDB34441	Americine	60.20641198	43.80169848	0	11.01045381	0	83.50241763	0	114.0001592	173.9123679	0	19448.28209	9.838297022	4709.83955	723.8082434	177.3000955	0
0.93_139.0584m/z	HMDB40236	3,4-Diethylthiophene	747.9188363	0	166.617763	837.5959033	0	3736.687423	0	0	0	0	0	0	0	0	3726.730878	0
0.93_168.0658m/z	HMDB35178	6-Acetyl-2,3-dihydro-2-(hydroxymethyl)-4(1H)-pyridinone	0	0	812.3753182	0	0	0	0	0	0	0	0	0	0	0	0	0
0.93_199.1699m/z	HMDB36225	Pentyl heptanoate	0	0	0	0	0	0	0	266.0546812	6328.392648	0	0	4063.145161	0	0	78021.90481	0
0.93_211.0609m/z	HMDB00913	Vanillactic acid	12702.25632	189991.0983	4674.55092	7360.975208	73873.05488	19177.12803	38895.22611	4768.938107	9453.214166	9318.248137	26120.1011	21125.43771	52499.02009	18333.9641	10481.66395	15579.70093
0.93_230.0128m/z	HMDB59994	Benzeneacetamide-4-O-sulphate	0	0	218.317209	0	0	213.9494342	5537.981687	57299.58685	0	0	309.1615214	0	0	0	398.7989001	0
0.93_253.2174m/z	HMDB03229	Palmitoleic acid	0	0	0	0	0	0	0	20003.75853	26306.41159	997.1121468	611.2775164	11918.12728	0	3913.278104	18590.4367	0
0.93_257.1761m/z	HMDB59946	2-Hydroxypropyl 2-isopropyl-5-methylcyclohexyl carbonate	0	0	2658.967104	0	0	0	0	0	0	0	0	0	1642.341724	0	0	0
0.93_267.1240m/z	HMDB38935	Kamahine C	0	397.8775787	4386.883428	9307.172107	0	0	0	0	0	0	18395.18574	0	14109.33875	0	6885.650879	1596.914657
0.93_273.0078m/z	HMDB41748	Isoferulic acid 3-sulfate	0	378.6718622	0	0	0	0	0	66271.53456	0	0	0	0	0	0	14313.79757	0
0.93_277.2175m/z	HMDB30963	Punicic acid	0	422.1836572	0	1898.307674	0	0	0	181844.4236	332136.408	27669.28703	48594.07632	21786.81067	0	112788.194	323615.0096	1325.304274
0.93_279.2332m/z	HMDB05047	9E,11E-Octadecadienoic acid	29208.04093	51175.34099	8177.017346	285828.1804	6701.537167	15552.77506	61630.40339	602233.8129	2808621.664	341791.2268	322696.4986	576319.9064	86275.01325	464333.4861	2202050.95	72337.13983
0.93_281.2488m/z	HMDB41480	(Z)-13-Octadecenoic acid	39025.11034	7644.395724	9817.900057	147592.3964	14657.6179	4748.750735	50701.10282	506627.8	1876508.65	214669.842	474552.3663	1233723.362	66829.20774	387256.3151	2620970.493	104260.7035
0.93_285.2437m/z	HMDB31042	Avocadene	0	0	0	0	0	0	0	876.5584357	17478.30564	669.7949226	0	0	0	0	0	0
0.93_301.2176m/z	HMDB38687	(ent-15beta,16beta)-15,16-Epoxy-3-kauranone	0	0	0	0	0	0	0	110349.5884	107766.7666	0	397.8841103	1494.864954	0	31336.01975	51788.91642	0
0.93_303.2332m/z	HMDB14996	Drostanolone	0	976.4345447	0	0	0	0	0	542676.0374	1421756.496	10943.27363	22770.03188	78687.02859	18462.90772	194775.5211	490633.0989	441.9588925
0.93_305.2489m/z	HMDB36835	Sagittariol	270.4990912	0	0	0	1576.315746	1117.170598	0	58550.23981	496694.6107	0	0	2448.094702	0	78603.64215	194322.7573	0
0.93_315.2543m/z	HMDB59633	(9S,10S)-9,10-dihydroxyoctadecanoate	0	0	4775.700609	32235.31892	0	7588.938454	812.8567049	0	8044.057232	0	431.7353521	6979.856488	21328.92105	0	1251.832671	3854.113442
0.93_325.2388m/z	HMDB31006	1-Acetoxy-2-hydroxy-16-heptadecen-4-one	0	869.5249953	0	78877.93232	0	0	557.3716662	153295.669	880725.3981	64785.25062	73269.21529	129092.314	5672.904777	109072.2126	679815.6722	1302.833009
0.93_327.2544m/z	HMDB31044	Avocadene 2-acetate	3580.387632	400.5776923	3088.546046	49160.44161	1559.140432	445.7987844	3064.040812	211224.9196	856676.6053	68694.83354	192503.9944	484231.2133	12357.46014	143392.8877	1162414.365	19292.64907
0.93_337.0603m/z	HMDB30398	N-(Carbomethoxyacetyl)-4-S-chlorotryptophan	2109.259166	0	388.7221746	713.640476	0	384.8290365	22401.54486	0	0	648.5747194	0	0	0	0	0	0
0.93_379.0133m/z	HMDB41777	Tectorigenin 4'-sulfate	0	0	0	0	0	0	1284.872368	107008.6708	0	0	0	328705.9093	0	2433.420903	67340.60099	4864.401072
0.93_379.1182m/z	HMDB33883	3-O-Methylglycyrol	0	0	0	6235.254585	0	607.9586542	0	0	0	0	20.28919031	280.6861438	0	5453.900499	0	0
0.93_387.1650m/z	HMDB40706	7-Epi-12-hydroxyjasmonic acid glucoside	15782.33677	0	0	0	0	0	0	0	0	0	0	0	0	0	0	0
0.93_528.2644m/z	HMDB02497	Glycochenodeoxycholate-3-sulfate	209387.5092	57468.87549	223.3361153	189951.0567	89327.84561	24685.38683	59804.62014	265614.2098	55371.871	368896.4938	167025.9835	338601.6973	106350.2066	218740.6883	62060.92514	9696.94697
0.95_141.0019m/z	HMDB29719	Methyl thiophene-2-carboxylate	29170.76774	161.6589666	11692.39536	38082.89187	0	102530.2563	2354.957463	0	0	0	0	0	0	0	75156.43427	7533.000309
0.95_204.9809m/z	HMDB59752	5-Sulfoxymethylfurfural	0	0	1.258198572	0	0	0	1778.847522	46726.82596	0	812.5236037	3643.059557	2964.774135	61.62204959	0	79489.22416	0
0.95_219.0507m/z	HMDB59775	3-Hydroxy-3-carboxymethyl-adipic acid	0	0	0	0	0	0	0	56164.35433	2986.066105	0	422343.1596	0	0	0	226.6144276	0
0.95_227.1287m/z	HMDB00933	Traumatic acid	58278.55048	77156.57405	65027.37519	53903.94896	0	52876.34041	81929.00954	1149.030043	3766.377437	5093.919939	107727.9429	2101.438063	80792.30074	0	0	6268.844958
0.95_229.1443m/z	HMDB41614	Dipropyl hexanedioate	37768.08773	2001.400653	34997.65283	85731.19471	0	25927.2109	5500.875773	0	0	305.2908868	839.0690335	0	27345.40571	0	645.0883206	0
0.95_285.1029m/z	HMDB28891	Histidinyl-Methionine	0	0	154.7362738	78080.1045	0	0	8.04587654	0	0	593.399464	696.9622272	41.1935344	3268.996741	566.2256513	20140.34093	0
0.95_308.0698m/z	HMDB15461	Glycodiazine	4006.597248	0	63.39947566	141.7333483	0.011884477	3091.240661	0	0	0	1280.437776	0.325718015	0	1423.105246	0	0	1327.741483
0.95_327.2334m/z	HMDB35185	Retinol acetate	0	0	0	0	0	0	0	76500.98237	567650.5499	0	5176.591577	8752.380215	0	19660.75316	82843.28872	0
0.95_333.0908m/z	HMDB15186	Penicillin G	0	0	44508.48594	11477.2498	0	1246.478124	0	2297.224744	0	0	18178.79003	0	0	107.4626201	0	3088.028851
0.95_401.2913m/z	HMDB29887	Sorbitan palmitate	819.9149095	0	0	0	0	0	0	904.7311571	52077.55769	25609.27254	115259.9718	444410.6683	0	0	287525.8494	0
0.98_159.0294m/z	HMDB39447	2-Methyl-4-oxopentanedioic acid	0	0	914.7862995	1404.32329	0	0	0	0	0	0	0	0	1496.391205	0	0	346.1864439
0.98_164.0346m/z	HMDB38318	(R)-2-Hydroxy-2H-1,4-benzoxazin-3(4H)-one	0	1047.187851	3708.75261	1432.609154	0	544.1977432	0	267.9016187	3259.936111	6842.176779	806.8291938	0	17731.98117	0	0	489.1401988
0.98_183.0660m/z	HMDB35056	1-(3-Hydroxy-4-methoxyphenyl)-1,2-ethanediol	853.0281195	1136.538463	13735.12603	1482.955401	0	2340.730813	0	0	0	550.4468971	5940.076615	0	17089.21085	0	0	0
0.98_227.2014m/z	HMDB33788	Ethyl dodecanoate	0	0	0	0	0	0	0	4091.330971	41629.40422	0	218.9538915	6172.016931	0	0	46891.79617	0
0.98_234.1135m/z	HMDB33610	Pandamarilactam 3x	0	0	308.6204661	0	0	0	0	0	0	11302.0109	0	0	830.8112291	0	0	56232.60648
0.98_263.0597m/z	HMDB15521	Sulfamerazine	4392.956359	0	0	446.995103	1.409197443	375.2708271	81518.98614	0	235.4348533	0	223.1288281	0	0	5286.757517	0	0
0.98_266.1152m/z	HMDB33758	L-Agaritine	0	60.58369994	0	0	5170.370915	28.52095362	0	0	0	0	0	0	876.6289071	59.21188746	0	0
0.98_311.1068m/z	HMDB29111	Tyrosyl-Methionine	8337.617852	0	0	0	0	0	1621.381042	0	0	0	14.69030425	0	350.6752736	0	0	0
0.98_349.0852m/z	HMDB14561	Penicillin V	0	0	56207.28908	94.01355475	0	0	0	4334.11311	0	0	1322.827655	0	0	0	0	42.60895318
0.98_389.1247m/z	HMDB30565	(Z)-Resveratrol 4'-glucoside	0	0	2375.586976	1058.635768	0	0	0	0	0	0	0	0	3378.531766	0	0	0
0.98_508.1648m/z	HMDB38329	Dide-O-methyl-4-O-alpha-D-glucopyranosylsimmondsin	0	1670.847511	0	139595.4669	0	0	0	2317.794718	0	0	481.3354399	0	0	235.5481255	0	0
1.02_197.0814m/z	HMDB34099	(2E,4E)-2,7-Dimethyl-2,4-octadienedioic acid	327.9111276	0	606.3166583	391.5241608	0	0	0	0	0	268.8096067	1813.387375	0	552.0447961	0	0	282.4211775
1.02_201.0764m/z	HMDB33092	3-(1-Hydroxymethyl-1-propenyl)pentanedioic acid	256.1658231	0	4540.931207	1972.089078	0	0	236.6699665	0	0	1563.328273	16077.41465	0	9552.674728	0	0	2288.717709
1.02_317.0669m/z	HMDB01941	Brompheniramine	6479.129588	3733.646456	14488.64087	278821.127	8947.462183	24732.30097	0	0	6836.849272	6706.139825	10049.10175	29263.6335	1859.619887	21042.50722	1726.180448	0
1.02_323.1251m/z	HMDB11675	DHAP(10:0)	5937.371881	26.3091659	142.7458788	0	86771.88251	68.44739335	915.9698305	0	1.563304296	1184.016548	373.0252835	0	8587.043793	0	0	1366.455716
1.02_451.0278m/z	HMDB32884	Allura red AC	0	0	0	0	0	0	0	0	0	0	0	120259.4848	0	0	2403.615583	0
1.02_452.0493m/z	HMDB14446	Flucloxacillin	0	0	0	0	0	0	0	0	0	0	0	8306.829594	0	87743.54678	0	0
1.02_510.1806m/z	HMDB02235	O-6-deoxy-a-L-galactopyranosyl-(1->2)-O-b-D-galactopyranosyl-(1->3)-2-(acetylamino)-1,5-anhydro-2-deoxy-D-arabino-Hex-1-enitol	0	0	0	47130.06322	0	10039.15165	0	0	0	0	0	0	0	0	0	0
1.02_570.2749m/z	HMDB05774	Endomorphin-2	3474.628793	1637.774325	0	7681.879719	1864.627713	4669.282001	0	306542.4888	3401.96735	0	47387.01602	0	1012.397645	409362.8567	2700.354497	0
1.02_609.0411m/z	HMDB15437	Saprisartan	0	0	0	0	0	0	999675.6054	0	0	0	0	0	0	0	0	8946.346098
1.04_112.0223m/z	HMDB32976	4,5-Dimethylthiazole	30730.90259	18796.87859	32887.5193	25436.07072	0	10162.45405	10480.10096	2405.946817	15664.62372	15747.10285	10605.91916	334.2819716	7659.245999	2761.92211	0	28392.21546
1.04_155.0349m/z	HMDB29610	Ascladiol	0	466.3054276	4903.937831	1871.839392	0	176.5215724	0	2072.243609	1144.338941	1777.607769	1297.113173	0	4589.88596	556.1937054	2423.052785	1628.732843
1.04_241.1445m/z	HMDB30987	2-Carboxy-4-dodecanolide	4810.137078	0	4443.142566	4833.664781	0	0	0	0	0	0	0	0	0	0	0	0
1.04_244.9766m/z	HMDB32822	5-Sulfo-1,3-benzenedicarboxylic acid	0	0	0	0	0	0	0	24097.74365	0	0	0	0	0	0	0	0
1.04_273.1711m/z	HMDB00394	3-Hydroxytetradecanedioic acid	4007.537418	383.1812851	12649.00337	8147.510949	0	1140.368194	0	0	515.1050376	445.133075	0	0	9475.62293	0	0	4848.844963
1.04_290.0819m/z	HMDB38956	Avenalumin III	0	0	0	27292.09218	0	0	0	0	0	0	0	0	0	0	0	0
1.04_403.1041m/z	HMDB33913	Cassiaside	185.5475163	0	0	625.3387181	0	455.1859479	0	0	12137.74024	0	0	0	608.3765065	0	0	0
1.04_411.0872m/z	HMDB37098	Patientoside A	9890.898115	5503.009769	2169.664006	82739.99308	15189.31449	253400.1817	0	0	0	0	119271.0108	0	477.9639916	11889.27408	188.624859	0
1.04_419.1024m/z	HMDB40774	Bismurrayaquinone A	1265.411463	0	0	0	0	579.8291456	0	0	0	0	0	0	0	0	0	0
1.04_519.2589m/z	HMDB30116	Withaperuvin D	0	0	0	21417.7809	0	0	0	0	0	0	0	0	0	8049.73906	0	0
1.06_131.0350m/z	HMDB00661	Glutaric acid	994294.4483	728994.9868	546781.198	1340916.093	715376.4904	914440.7618	1698743.965	1280340.385	1069201.494	1366531.371	1281333.009	713815.6993	2103260.874	783708.8218	585333.0794	1574900.284
1.06_171.1019m/z	HMDB36213	cis-3-Hexenyl lactate	5163.868862	5802.683469	6787.906126	6141.403948	5389.501976	4062.876928	5628.812803	6591.004652	9143.420256	32073.00916	16521.78611	17742.44903	27965.90973	28008.92923	16689.17002	37057.6684
1.06_225.1131m/z	HMDB40705	Allixin	1255.149286	4790.632428	13131.14205	5543.727174	550.7241886	1832.833697	7025.919968	754.1528609	11519.23565	18206.09395	10953.05558	66262.07438	71109.5041	1915.026037	4604.790983	21113.73847
1.06_245.1395m/z	HMDB00413	3-Hydroxydodecanedioic acid	6320.831129	2950.368151	24317.80021	64302.67774	901.1795803	4171.60967	845.9752428	0	1670.651687	0	2056.777126	2000.915168	81812.32135	165.4389353	489.7244934	10993.90935
1.06_287.0960m/z	HMDB42029	tetrazepam	14181.55706	23755.33729	11762.31637	18236.06575	6565.46364	11487.16286	282251.5946	8573.937442	10813.39448	12112.81301	2213.19892	3405.408474	2382.37555	3550.44157	793.275574	2436.876994
1.06_331.1405m/z	HMDB28808	Glutaminyl-Tryptophan	0	0	0	0	24300.83922	0	0	0	0	0	0	0	0	0	0	0
1.06_362.1826m/z	HMDB12240	Isopentenyladenine-9-N-glucoside	2096.26618	0	0	730.5605776	0	510.8340854	1893.712361	0	0	0	420946.2335	0	3187.071418	0	0	0
1.06_457.2274m/z	HMDB02504	3-Sulfodeoxycholic acid	0	0	0	0	183148.0605	0	130.9449979	0	0	86.97539544	0	0	0	0	0	0
1.06_553.3378m/z	HMDB39051	Notoginsenoside R10	9154.113749	0	0	0	41637.55625	17990.06039	326.3698327	0	1236.092795	2955.656329	258629.1349	0	10438.68377	0	0	0
1.08_190.0505m/z	HMDB00763	5-Hydroxyindoleacetic acid	24846.32718	28407.25396	27224.43748	121065.872	0	28951.38663	43000.68903	123.4236976	651.001719	99.22325445	33568.25812	259.8211233	72157.78231	46.31572867	72.61561524	2186.622953
1.08_201.0513m/z	HMDB29436	Penmacric acid	618.7208002	0	7598.819708	321.4640573	0	0	19331.89178	0	237.4956155	0	5393.158334	0	32914.63611	0	0	2387.514994
1.08_230.1033m/z	HMDB00953	Suberylglycine	1430.475211	0	623.2797349	17245.48263	0	5387.186696	0	0	1396.028567	5858.176783	545.9803135	0	7115.973386	0	506.6162746	1565.028009
1.08_296.0834m/z	HMDB01173	5'-Methylthioadenosine	0	0	0	0	0	0	0	0	0	0	0	0	0	0	17007.21084	0
1.08_296.1004m/z	HMDB05862	2-Methylguanosine	0	9297.915238	0	0	0	0	0	415.4017844	0	0	0	66107.8628	17136.50862	0	0	0
1.08_333.1201m/z	HMDB14450	Mitomycin	0	0	0	0	0	391.3173027	53135.78132	0	1205.39553	62128.2681	0	0	0	0	0	0
1.08_391.2858m/z	HMDB00626	Deoxycholic acid	0	126897.5062	7580.743683	529221.9467	19125.83567	732770.9263	243670.3624	135970.1631	267732.9148	112468.219	157044.7697	117602.4266	720862.2095	88513.70064	245067.3796	687326.6439
1.08_591.3199m/z	HMDB01898	Mesobilirubinogen	1126.884739	90033.25392	4432.3645	0	69060.90484	123684.238	25548.71161	0	96443.17117	55817.34342	2904.371504	2989.994246	286591.9858	0	474344.4964	126052.5307
1.11_169.0135m/z	HMDB59964	2,3,4-Trihydroxybenzoic acid	0	0	0	0	0	0	0	0	0	0	91.46056156	0	0	0	0	0
1.11_196.0617m/z	HMDB38336	2-Hydroxy-3-(3,4-dihydroxyphenyl)propanamide	2595.219694	1232.97674	40961.47006	5623.655601	0	2246.896485	239.6859186	669.3428442	481.1551463	3273.925753	6417.201103	0	16607.63315	0	304.1411399	2469.426162
1.11_197.0312m/z	HMDB14480	Nitrofurazone	0	0	0	295.0105938	0	0	0	0	0	490.3433935	0	129086.3108	33666.35567	26512.347	68461.03974	0
1.11_211.0174m/z	HMDB15045	Zonisamide	0	0	0	0	0	0	5683.22698	0	0	0	1310.385335	0	0	0.479802737	0	0
1.11_237.0283m/z	HMDB12208	D-Erythro-imidazole-glycerol-phosphate	0	0	2430.549831	0	0	0	0	281.134187	0	0	0	0	18683.88829	0	0	3728.385935
1.11_257.1144m/z	HMDB38614	gamma-L-Glutamyl-L-pipecolic acid	0	0	4072.844661	0	0	0	0	0	0	0	0	0	806.6423393	0	0	0
1.11_263.1139m/z	HMDB41187	(Z)-2-Methyl-2-butene-1,4-diol 4-O-beta-D-Glucopyranoside	0	0	0	0	0	0	0	0	0	0	45992.41773	0	9.838558413	0	8551.294238	141.5022593
1.11_271.1918m/z	HMDB35918	7(14)-Bisabolene-2,3,10,11-tetrol	12271.45476	0	3388.791583	1847.866983	0	0	0	0	229.7437972	0	0	0	0	0	0	0
1.11_277.0851m/z	HMDB34367	N-gamma-L-Glutamyl-L-methionine	0	0	31721.34719	0	0	0	0	0	0	399.8603188	0	0	7648.75985	0	0	2587.618291
1.11_297.1343m/z	HMDB36159	Toxin T2 tetrol	100.2855359	574.2930518	0	660.3863404	39928.20615	184.9783566	0	207.6898164	0	115.8841855	0	0	93.82321598	777.3925167	490.8782427	0
1.11_338.0886m/z	HMDB10363	5-Hydroxy-6-methoxyindole glucuronide	0	0	0	0	0	11438.56334	45833.62999	0	0	0	609.1501693	0	0	0	0	0
1.11_367.1040m/z	HMDB30669	3-O-Feruloylquinic acid	0	0	0	2599.975236	0	0	0	0	0	0	1800.407282	4007.1131	0	0	92447.64035	0
1.11_429.0771m/z	HMDB41340	Benzofenap	44962.24205	0	2405.613249	0	8978.851824	343331.0544	2882.157828	0	0	0	0	0	0	0	0	3384.104111
1.11_483.1660m/z	HMDB35733	Dukunolide E	0	0	0	0	0	0	0	0	0	0	0	0	0	0	90933.25525	0
1.12_199.1699m/z	HMDB36225	Pentyl heptanoate	0	0	0	0	0	0	0	140.00979	22645.80428	195.8207932	0	11276.26901	149.2517784	108.8036677	169951.6062	0
1.12_203.1285m/z	HMDB39053	(1alpha,2alpha,4betaH,6alpha,8R)-p-Menthane-2,6,8,9-tetrol	821.531564	408.240855	3906.44718	4606.033312	0	1940.746524	2456.030912	725.5223692	0	526.1912202	0	0	1401.714331	0	0	0
1.12_269.2123m/z	HMDB30973	9-Oxohexadecanoic acid	0	0	0	0	0	278.1523143	0	0	1539.266255	0	0	0	0	0	0	0
1.12_283.1190m/z	HMDB29819	2-Phenylethyl beta-D-glucopyranoside	40517.89901	63126.98505	151825.5759	407321.864	329.0612127	32445.64641	2514.603194	11501.1521	69119.763	13947.6827	37168.65768	76469.94029	122423.9571	55222.09063	124155.9425	263707.0599
1.12_299.0607m/z	HMDB14376	Temazepam	0	0	1819.706358	0	3168.00511	0	4651.07954	0	0	88658.02303	16712.17388	6067.968835	4594.415443	3395.466008	0	394558.0627
1.12_324.0727m/z	HMDB59997	Dihyroxy-1H-indole glucuronide I	10841.32068	153051.2634	1829.086556	0	0	353.7845594	101154.0597	17482.50796	23974.76793	777.4518753	8861.466948	10573.60362	645.2408902	0	12391.75693	0
1.12_345.2285m/z	HMDB29885	Sorbitan laurate	0	196391.7052	38608.53556	21792.82834	0	9694.145476	0	47096.71858	1579.947073	0	0	13370.90722	52374.86096	784.4367455	1067.979433	1859.830829
1.12_387.2033m/z	HMDB38306	5a,6a-Epoxy-7E-megastigmene-3b,9e-diol 9-glucoside	0	0	0	0	0	0	0	0	0	0	0	0	36538.22029	0	308.7826459	0
1.14_199.0972m/z	HMDB34491	(±)-Camphoric acid	12317.53218	14862.37251	24237.75419	29198.9537	0	12400.96845	6504.627263	11590.29754	1697.693032	0	14324.04818	49094.70236	10903.04741	4074.810367	57474.15252	4174.717221
1.14_202.0175m/z	HMDB02015	Cystathionine ketimine	60915.19212	27387.81735	28874.93261	470.5448532	19646.79798	4149.40783	5302.410168	5448.085488	0	51447.95654	28915.58064	63806.50478	5726.194324	4243.519931	158103.5335	2013.321994
1.14_205.0715m/z	HMDB33584	Diethyl tartrate	9269.529966	1354.589371	0	458.7090292	3842.014688	13733.83724	23059.73448	0	12774.72495	13320.75301	588542.781	11809.54779	5163.310091	66247.60027	140530.3249	11993.74316
1.14_213.0588m/z	HMDB40055	Ethyl 3-[(2-furanylmethyl)thio]propanoate	2887.888888	0	0	0	0	0	323363.8105	0	0	2.149513637	0	0	0	0	0	0
1.14_253.2174m/z	HMDB03229	Palmitoleic acid	0	0	0	0	0	0	0	8700.616669	64103.05439	0	0	3100.03545	0	1999.973546	32883.94391	0
1.14_299.2232m/z	HMDB11531	MG(0:0/14:1(9Z)/0:0)	0	0	0	0	0	0	0	0	26095.18777	0	0	0	0	0	2861.467375	0
1.14_301.2175m/z	HMDB38687	(ent-15beta,16beta)-15,16-Epoxy-3-kauranone	0	0	0	0	0	0	0	20858.21496	97053.41669	0	0	392.8878588	0	14933.78492	30407.67051	0
1.14_329.2337m/z	HMDB04708	9,12,13-TriHOME	0	0	4783.853476	10958.02003	0	26972.80306	392.4478039	0	25524.94439	7019.01093	6739.90616	16449.40718	107228.5922	2284.766159	5818.99329	9997.962693
1.14_331.2493m/z	HMDB34295	Floionolic acid	0	0	4813.553959	33176.74466	0	3451.139654	0	536.835047	0	0	0	0	16122.89983	0	0	0
1.14_541.2690m/z	HMDB31919	Chaetoglobosin N	0	0	0	0	27226.5852	0	0	0	0	908.7767306	0	0	0	0	835.6089919	0
1.14_627.2966m/z	HMDB34095	Gambogic acid	0	0	0	0	0	0	0	0	0	0	0	0	185517.0145	11057.54459	0	95947.32396
1.17_188.9858m/z	HMDB59724	Pyrocatechol sulfate	0	0	247.0094046	0	501.992095	528.2780503	15067.52509	0	0	0	0	0	0	0	335.4084586	0
1.17_207.0157m/z	HMDB31159	Garcinia acid	613.8228818	0	0	0	2142.685158	0	0	0	0	0	0	0	0	0	257.6928304	0
1.17_210.0404m/z	HMDB11639	Topaquinone	463.2314476	0	10700.19707	68350.52072	0	7548.340307	7396.06537	0	4633.521879	4146.681164	47045.27634	251.6716875	6356.705858	0	1611.87853	8078.288874
1.17_239.0670m/z	HMDB32559	(±)-2-(1-Methylpropyl)-4,6-dinitrophenol	0	0	167.8555888	0	225541.5546	2.250687507	0	0	0	0	0	0	459.9623852	0	0	0
1.17_243.1238m/z	HMDB32472	Polyethylene, oxidized	37662.54429	52922.56607	86721.27667	243291.3618	18792.85684	35298.32301	90956.83283	6922.455502	61195.56158	9055.462508	149155.529	49736.93647	208214.7073	24835.89509	160779.9976	57357.42254
1.17_255.0874m/z	HMDB31847	2-Ethyl-3,4-dihydroxyfuran	4649.353065	0	0	7027.533278	9855.782058	1464.79113	41.98305834	0	12103.6203	0	5636.856401	0	1971.428482	29.82788357	12.98403963	318.2721334
1.17_267.0903m/z	HMDB15302	Moclobemide	2201.005285	543.0499573	199.4028417	56680.11792	3748.375564	6193.863928	141059.6131	7396.496222	743.0211089	0	37208.32155	7824.034782	531.5805967	76150.06937	504.0490735	0
1.17_304.1354m/z	HMDB31930	Benzosimuline	0	0	0	77.09371179	116074.3754	0	0	0	0	0	0	2402.42304	0	0	0	0
1.17_317.1248m/z	HMDB28742	Asparaginyl-Tryptophan	0	0	0	6.632019142	174993.3344	404.2465018	0	0	0	0	24.47857521	25.14400914	48.21756204	0.00156814	0	40.00081902
1.17_331.1503m/z	HMDB15055	Spectinomycin	0	0	0	0	814.7385356	0	0	0	0	0	567.6181258	0	358.6161153	0	0	0
1.17_350.1097m/z	HMDB00796	N-Acetyl-4-O-acetylneuraminic acid	0	70.06750707	0	1543.153426	0	0	922.0743527	0	0	0	529.0855041	0	470.3560815	0	48815.99268	54.0378098
1.17_381.1230m/z	HMDB00961	Farnesyl pyrophosphate	0	0	344.581364	2380.691453	0	0	0	0	3.742593723	0	7.729804355	0	0	0	0	0
1.17_492.1374m/z	HMDB15151	Glyburide	0	0	0	0	1946.793439	0	0	0	0	0	0	20790.4224	0	0	0	0
1.17_506.1528m/z	HMDB36378	2-Decarboxybetanin	0	0	306.0710894	2175.04612	0	0	14712.546	704629.6506	0	0	424743.6663	73154.1311	0	372525.3261	1692.062706	29484.67757
1.20_258.9920m/z	HMDB41706	Caffeic acid 3-sulfate	0	14498.4229	0	0	4486.173269	0	186266.7374	137768.2157	245.9091881	0	1086438.387	3164.210732	6105.31254	0	15650.7552	9762.320621
1.20_287.0888m/z	HMDB31768	Iprobenfos	190844.9131	461527.06	92585.13061	365176.004	1119.88138	143824.1921	115328.248	100723.4135	146616.4609	125530.2271	23057.27162	29320.67698	36419.99559	58088.23122	12024.63645	23744.09693
1.20_289.0391m/z	HMDB59975	4-Hydroxy-5-(3'-hydroxyphenyl)-valeric acid-3'-O-sulphate	21238.14642	0	2071.878311	34575.5894	38842.82156	0	120026.7939	5636.450204	1781.154059	2596.983234	0	0	0	409.609455	0	0
1.20_289.1301m/z	HMDB31767	Benomyl	0	654.278595	0	0	583766.5452	0	0	1.142323631	0	0	0	0	0.945565664	0	1483.273234	0.051551023
1.20_300.0397m/z	HMDB00814	N-Acetylglucosamine 6-sulfate	36195.74787	1411.122489	13803.38101	3324.963939	103348.4057	15161.9578	544578.7117	410657.3885	2830695.761	661939.9083	1479497.307	886520.0285	667585.7674	158002.8158	2147033.985	3006286.012
1.20_333.1383m/z	HMDB41826	amifloxacin	0	0	275.8306943	1071.737729	66194.06301	8304.7346	81004.53773	0	9470.340472	0	8740.580854	1669.116847	44.06905516	986.5050841	1031.000323	0
1.20_385.0935m/z	HMDB33876	Dehydrodiferulic dilactone	29.95394065	8395.954893	6.815334131	741.1696961	1565.413945	2203.223658	3507.23483	3818.271904	471857.8657	2806.491601	9643.712121	1792.709018	289410.6073	0	11452.68563	108572.6464
1.20_387.1092m/z	HMDB40722	7-Hydroxy-3',4',5,6,8-pentamethoxyflavone	0	1193.945312	0	4730.372129	0	13013.94704	0	0	32776.72564	0	0	0	9231.944028	0	39759.66737	1329.437457
1.20_454.2277m/z	HMDB12639	20-Hydroxy-leukotriene E4	0	0	0	0	10667.81167	462.7145634	1899.577632	0	3085.847296	110.6198138	137.0972226	0	0	0	192.8501396	0
1.24_128.9320m/z	HMDB59919	Dithionous acid	0	0	0	0	0	0	0	0	82.85722266	0	0	0	0	5262.646286	1184.136403	0
1.24_213.0168m/z	HMDB01351	Deoxyribose 1-phosphate	1.523663371	0	7995.294277	616.7448167	0	3492.922211	169.1894295	3683.27256	288.064572	33511.33676	145394.0999	73393.96233	38415.88709	1133.599556	51591.26653	132272.6788
1.24_223.0610m/z	HMDB32616	Sinapic acid	39727.93075	7757.263255	27628.31124	62435.40646	458845.7376	27371.81487	69852.76963	26331.37667	24925.99251	10367.82172	214512.7758	205361.6983	62986.65304	41917.15748	155508.1858	65656.2504
1.24_241.0830m/z	HMDB00273	Thymidine	20435.24591	74084.96679	18669.90207	66189.60791	63956.22456	23927.72355	4893.829075	10865.9658	22345.49158	19834.86744	890.0329789	2266.876133	6577.180736	7160.273758	2384.093833	2830.83505
1.24_279.0563m/z	HMDB14802	Sulfametopyrazine	11024.75939	255804.9836	126351.3167	97049.65022	60650.34361	19479.42915	112466.9905	17880.25648	9015.018753	158215.8581	77890.94102	15291.79803	97939.94267	7963.165761	0	433633.0736
1.24_327.1088m/z	HMDB37682	Ethylvanillin glucoside	0	0	0	2557.406839	3.880723804	0	3221.374759	0	0	0	2489.943017	0	0	0	0	0
1.24_331.0609m/z	HMDB14831	Fluorescein	0	0	0	801.2674025	99942.19688	286.8187449	93597.13244	0	14374.76774	16982.42836	0	0	0	0	0	211.054569
1.24_355.1033m/z	HMDB40866	1-O-2'-Hydroxy-4'-methoxycinnamoyl-b-D-glucose	0	0	0	9810.648041	0	0	0	592.2257068	0	0	0	0	0	1168.95649	3838.233714	2880.492909
1.24_367.0820m/z	HMDB34141	12alpha-Hydroxyerosone	2160.592739	2225670.306	12089.34661	30234.8829	0	33838.0925	0	232950.463	42337.49927	67847.07009	19603.85982	3034.352768	13085.90728	36728.04452	6603.023033	20579.76066
1.24_411.1082m/z	HMDB33341	Mollicellin C	0	0	875.172265	15613.32436	0	416.5605787	0	0	0	0	4012.158779	0	0	0	0	0
1.24_425.0875m/z	HMDB38846	(-)-Epiafzelechin 3-gallate	53769.69073	25223.64293	15932.80204	7429.750159	6071.593283	785.2434129	0	0	0	115609.8793	7920.891827	494.3225236	0	0	0	0
1.24_441.2863m/z	HMDB38242	Ascorbyl stearate	0	0	338.5559219	29546.69678	0	23438.59215	0	0	6986.084412	0	0	0	2827.192862	0	0	0
1.24_515.1237m/z	HMDB39728	b-D-Glucuronopyranosyl-(1->3)-a-D-galacturonopyranosyl-(1->2)-L-rhamnose	0	0	0	0	0	0	0	0	0	0	0	0	2049.529852	0	0	0
1.24_522.0218m/z	HMDB33533	Ceftiofur	0	0	0	0	0	0	0	356882.2292	0	0	53427.60062	6037925.09	0	6535203.959	0	8536.036013
1.26_171.0238m/z	HMDB14404	Sulfanilamide	0	0	1074.363568	245.434052	0	94.15115407	0	0	0	0	0	0	1269.412091	266.0593776	0	0
1.26_171.0405m/z	HMDB34322	L-alpha-Amino-5-oxo-2(5H)-isoxazolepropanoic acid	0	14969.17141	8439.742462	698.8041268	0	23287.18055	2979.269244	224.0436038	296.3208554	451.3283774	309.650355	0	12491.56691	288.1546518	137.4240879	20534.48874
1.26_183.0294m/z	HMDB13198	4-O-Methylgallic acid	24096.59964	4718.237091	46981.68364	55362.46525	42843.42023	33563.16973	16567.71394	12287.54693	10871.4132	1874.38765	1731.277512	10942.0769	17181.91983	2048.417243	2315.796476	21399.41516
1.26_193.0349m/z	HMDB06334	3-Dehydro-L-gulonate	0	90.461529	2423.133678	1052.850487	0	1671.954617	0	20550.86893	174.8124548	579.6382598	3844.120319	3669.527193	2265.889583	10910.05661	9689.363424	2014.930835
1.26_203.0557m/z	HMDB41031	3,5,6-Trihydroxy-5-(hydroxymethyl)-2-methoxy-2-cyclohexen-1-one	11926.50302	14717.87402	19734.18795	54713.64289	1150.449105	9613.050096	30128.92143	16613.06158	53378.08939	13548.30857	62748.53352	26864.67026	60388.15871	17323.85182	19459.94636	60475.38487
1.26_221.0666m/z	HMDB10325	Ethyl glucuronide	4186.74233	0	613.9804632	2509.931121	0	26918.71825	0	271.7345403	1218.620606	3806.901097	1169.752311	2617.238485	17730.16376	0	9105.470812	26308.39189
1.26_247.0283m/z	HMDB29229	4-methoxyphenylethanol sulfate	387735.9503	31133.78867	344324.4287	122314.0796	424466.6755	163990.1515	252690.7258	103085.5897	151345.5313	99309.46001	47257.74621	96895.76703	13067.26225	6821.276642	47869.38039	72480.14101
1.26_255.1247m/z	HMDB31772	1-Methoxy-1-(2,4,5-trimethoxyphenyl)-2-propanol	0	0	454.1675529	4071.990304	0	147.7310824	328.4175733	1848.081302	1133.326631	328.054565	12160.58053	50616.46039	2192.544895	243761.9303	66271.38318	0
1.26_273.0441m/z	HMDB59981	4-Hydroxy-5-(phenyl)-valeric acid-O-sulphate	0	0	0	0	0	510.8024574	44268.91221	0	800.0484208	0	0	0	0	0	0	0
1.26_291.0182m/z	HMDB33516	Citreovirone	0	8697.326313	324.4837735	722.9758646	1011.666943	0	273680.3277	88437.95577	544.024742	0	1952.129258	597944.6169	0	158644.0213	0	13765.67951
1.26_293.1247m/z	HMDB31693	Ethyl (S)-3-hydroxybutyrate glucoside	0	0	860.0203768	0	12773.46012	0	0	0	0	0	0	0	0	0	0	0
1.26_355.1678m/z	HMDB41876	diacetylspermine	0	0	0	1405.247032	0	110.2825674	0	600026.77	545.8596397	167.160038	10925.54401	618136.3541	1124.708135	23769.17793	837.8864316	178405.2961
1.26_357.1382m/z	HMDB38999	6-Gingesulfonic acid	6685.971909	1346.795963	1665.382794	18115.98768	5934.456978	13279.39954	3556.314988	1682.220549	0	0	24149.7039	46730.20498	3599.62619	282870.8686	12796.66073	136.373216
1.26_369.0612m/z	HMDB37371	Suillusin	38278.34921	0	396.6725914	587.0990071	277.990085	1541.510706	400.1542359	0	0	3716.229963	89171.36961	18938.09785	0	0	1303.459545	0
1.26_383.0788m/z	HMDB30592	5,6-Dimethoxysterigmatocystin	10775.74122	21522.6909	5255.136283	6231.552647	39242.61785	134294.4277	83986.26972	154344.777	67490.88078	396542.3836	20177.22217	2344.029041	0	511.4059286	0	8.255896809
1.26_412.3438m/z	HMDB06210	Heptadecanoyl carnitine	0	0	0	0	0	0	0	0	163783.2193	0	32633.90703	0	13184.15295	0	982.717033	2438.065171
1.26_451.1031m/z	HMDB38362	(-)-Epigallocatechin 3-p-coumaroate	0	9810.779688	0	341.3544113	0	4456.800106	4345.835233	0	8936.631835	0	7978.953739	0	0	0	0	0
1.29_169.0329m/z	HMDB32234	2,5-Dimethyl-3-furanthiol acetate	0	0	0	0	143.3918	0	0	0	0	0	0	0	0	0	16164.13589	0
1.29_186.0402m/z	HMDB31700	1-(Malonylamino)cyclopropanecarboxylic acid	3380.524733	355.5451839	5814.216895	20787.03808	66218.22526	5266.66136	436.3165367	0	7805.144162	6864.848166	258509.4354	6464.393066	1981.2908	1526.911192	1338.341981	575.3773738
1.29_186.1130m/z	HMDB13010	N-Heptanoylglycine	105969.9176	259601.4951	251416.7416	137971.3435	21648.21249	110651.1101	110890.3967	712681.0605	502854.7082	221205.1037	1501282.493	1731465.675	524954.7674	251530.7432	1003391.332	1015875.192
1.29_200.1288m/z	HMDB59745	N-Acetylaminooctanoic acid	18832.01524	145959.2513	46202.00003	52480.38567	0	11081.58464	1964.988309	148121.7473	258299.3548	8848.046458	2386633.595	803949.4238	186809.8446	35134.04615	1196025.998	436132.1144
1.29_205.0350m/z	HMDB03518	Homocitric acid	0	0	0	0	0	0	0	0	29688.69711	0	2379.922627	0	0	0	0	0
1.29_227.0672m/z	HMDB00012	Deoxyuridine	19382.07669	72663.66439	23037.17767	58926.83892	4473.190311	18583.00046	4649.660191	3975.896147	10032.48155	0	850.1308647	0	5820.604004	200.6886133	349.3454404	1535.314181
1.29_256.0652m/z	HMDB40288	2-(Ethylsulfonylmethyl)phenyl methylcarbamate	13211.13851	0	8133.410595	6086.322254	14714.50142	5545.122349	0	0	3115.42202	0	27366.24478	22900.35891	4548.185428	540.0898988	4443.133747	1300.756257
1.29_273.0731m/z	HMDB28818	Glutamyl-Glutamate	112115.2417	380676.4726	77514.0124	250822.443	738.6827136	74877.3997	2161.971685	24185.2849	59845.63668	9174.12282	0	6.471970485	3887.507259	4310.770263	0	4652.876403
1.29_284.2234m/z	HMDB13250	Myristoylglycine	0	207.0801392	0	0	0	0	0	1854.561201	0	0	0	3495.144317	0	881.7539597	77480.87432	0
1.29_296.1002m/z	HMDB05862	2-Methylguanosine	0	607.2479248	3339.132627	371.1516139	0	0	0	0	0	0	0	31054.37349	3695.083829	1413.717307	0	0
1.29_301.2176m/z	HMDB38687	(ent-15beta,16beta)-15,16-Epoxy-3-kauranone	0	0	0	0	0	0	0	11945.7769	41154.12584	0	0	0	0	9057.72784	29011.64822	0
1.29_319.1400m/z	HMDB10347	Octanoylglucuronide	0	157.0866596	187.4533781	25.55502532	7659.190381	220.2896299	84167.99982	0	7898.701345	47.73619943	280992.962	0	7527.96791	21.49094034	1195.091635	84842.15309
1.29_341.1231m/z	HMDB41273	Myzodendrone	1867.239456	0	51325.04185	17495.40193	8505.316147	0	0	0	0	15257.36554	255188.3554	0	59.71433784	0	97826.87104	0
1.29_449.3279m/z	HMDB00601	Coprocholic acid	0	0	318.5247308	0	0	504.9005471	0	0	6626.420164	0	0	0	503.0978213	1342.938994	56146.35168	0
1.29_455.0985m/z	HMDB01520	Flavin Mononucleotide	28335.28082	96920.74233	797.0960481	14161.08307	0	2483.575125	0	0	0	0	0	0	0	0	0	0
1.29_517.1701m/z	HMDB34813	Lupiwighteone hydrate 7-glucoside	0	0	0	0	0	0	0	0	0	0	168531.2826	0	0	0	0	0
1.32_168.0295m/z	HMDB00439	2-Furoylglycine	0	2733.73037	11008.00396	10277.77279	0	578.1962199	0	0	7983.192085	0	25177.68324	26914.59585	9335.88154	0	226534.2683	12190.0868
1.32_182.0123m/z	HMDB02205	L-Homocysteic acid	12937.65647	4747.519531	10948.56411	9719.189314	6812.361544	21850.7875	0	0	784.6320604	0	21.09141556	0	137.7266468	4621.779048	0	687.4339463
1.32_189.0400m/z	HMDB12710	3-Dehydroquinate	273.7258899	1023.184099	3894.576213	39737.59512	0	885.1315747	0	29730.04678	60726.46106	10581.95752	43926.48311	2162.435463	46181.33587	0	1499.099503	41189.82374
1.32_209.0850m/z	HMDB33373	2-Ethyl-1-hexanol sulfate	23420.38662	0	0	0	7899.764962	20699.06643	383595.7347	0	13176.78779	0	134.7800965	0	0	3608.136293	0	0
1.32_217.1079m/z	HMDB00350	3-Hydroxysebacic acid	13299.51464	17589.0589	29616.66033	59344.66133	1599.604648	30087.95675	17981.57937	1127.071215	10772.11228	11728.02232	6296.561489	21526.60533	183800.0991	6053.958155	33741.35079	67372.24952
1.32_227.0331m/z	HMDB01343	Mevalonic acid-5P	0	382.4215058	41430.09933	69364.7952	0	10752.21093	0	0	0	5689.678608	2114.670339	14677.36255	59338.7524	2787.929556	670.7716115	96127.41962
1.32_287.1867m/z	HMDB31885	6-Hydroxypentadecanedioic acid	2872.436238	566.3026052	10833.63177	258307.8286	0	3873.812217	0	0	0	0	0	0	0	0	0	0
1.32_301.1396m/z	HMDB28708	Arginyl-Glutamate	0	6940.215995	189.7557312	0	371.6171027	0	0	7855.680408	0.18460291	0	2170.088888	10274.97043	4864.799315	7990.370972	0	0
1.32_343.2129m/z	HMDB36396	3-Methylbutyl 3-oxobutanoate	1862.210484	20784.09679	57612.3905	94624.03985	0	59895.07567	3653.460006	610.047891	26564.45566	5490.401338	65578.2546	2953.805587	318606.4143	16036.1616	13254.24567	9591.000788
1.32_381.0613m/z	HMDB30774	(+)-12a-Hydroxypachyrrhizone	49080.33003	0	737.7170482	0	0	0	0	0	0	0	0	0	0	0	0	1622.153701
1.32_441.0827m/z	HMDB37944	(-)-Epicatechin 3-O-gallate	68065.66641	0	89.67576812	0	0	0	0	0	0	0	0	0	0	0	0	0
1.34_183.0154m/z	HMDB30097	5-Hydroxyisourate	122.0283133	7186.32333	18800.97072	7159.79336	80.08632058	303.2120533	0	0	0	0	0	249476.6939	0	8810.514888	0	291.5589302
1.34_193.0713m/z	HMDB37295	3-[(2-Mercapto-1-methylpropyl)thio]-2-butanol	0	0	1827.34588	0	0	116.2851754	0	0	0	0	0	0	0	12759.70509	0	0
1.34_197.0815m/z	HMDB34099	(2E,4E)-2,7-Dimethyl-2,4-octadienedioic acid	0	0	1914.408495	4842.147925	1132.059471	816.2869891	0	0	0	0	3453.888359	191.8831896	163.4433967	127.5925698	0	476.4642687
1.34_217.0901m/z	HMDB37764	S-[1-[2-(Acetyloxy)ethyl]butyl] ethanethioate	0	318.162833	278.3521351	1410.385016	9092.763545	214.4124782	6956881.819	24202.08564	7644.810027	6023.652185	45809.96167	11286.18926	420.6675484	14272.76576	7905.642487	3229.777838
1.34_234.1135m/z	HMDB33610	Pandamarilactam 3x	0	8013.901131	722.0608758	416.6529797	0	0	0	41623.83239	157371.054	5569.534718	496140.3347	280381.0067	19220.37295	50368.10725	73428.41405	118512.7123
1.34_284.0930m/z	HMDB30177	Arborinine	1564.579686	0	482.8056449	13349.6182	4847.123014	744.8803304	0	0	211.0357748	0	4154.948182	24054.23076	295.5060371	16456.7949	564544.3195	43867.28576
1.34_303.1193m/z	HMDB34894	2-(1,2,3,4-Tetrahydroxybutyl)-6-(2,3,4-trihydroxybutyl)pyrazine	24.41548181	145.0054112	1.982091107	1402.796016	15326.30253	778.8740338	0	0	37.04145054	0	0	0	0	0	0	0
1.34_406.1298m/z	HMDB38674	gamma-L-Glutamyl-gamma-L-glutamyl-L-methionine	0	86106.04093	367.4777181	249298.6971	4169.576537	89797.70472	0	0	151.6255447	0	0	1842.670564	19871.29839	219172.4117	0	0
1.36_175.0427m/z	HMDB40003	Methylthio 2-(propanoyloxy)propanoate	0	0	0	0	0	0	170873.3832	0	0	0	0	0	0	0	0	0
1.36_241.1444m/z	HMDB30987	2-Carboxy-4-dodecanolide	7231.348143	0	5734.458688	10246.94617	0	0	0	0	0	0	0	0	0	0	0	0
1.36_251.0562m/z	HMDB41195	2-O-(Z-p-Hydroxycinnamoyl)-(x)-glyceric acid	22078.62191	13111.18201	199299.3038	59331.15756	8302.438411	107623.8836	35947.56917	4387.00668	51378.89933	750.8145928	38144.1599	11276.07479	25340.66789	9654.047897	32982.47091	29993.06112
1.36_267.0295m/z	HMDB02326	Coumesterol	232.0369961	657.5312334	199848.2453	1176.809673	2939.978178	188.3464966	30470.49384	0	161.9551168	0	0	0	217.93194	0	546.8570727	3066.654141
1.36_279.0641m/z	HMDB38635	Methoxybrassenin A	0	939.2370296	22330.48426	4077.456511	0	1108.240401	0	0	0	0	83.18693786	0	822.2085355	0	0	1180.63785
1.36_281.0423m/z	HMDB41133	N-Methoxyspirobrassinol	0	0	7483.554332	1355.83352	0	1279.986599	0	0	0	0	1868.794068	0	3257.451814	0	0	922.09646
1.36_289.1661m/z	HMDB32959	1-Octen-3-yl glucoside	1338.433246	3976.075884	8988.260537	22035.683	0	7621.465142	0	1148.749431	3194.404497	0	3892.728629	3985.142803	13569.27641	0	9210.232374	17247.76091
1.36_323.1449m/z	HMDB00600	Galactosylhydroxylysine	43.66970315	69519.02449	13267.19148	14391.00555	0	30405.083	5775.982801	0	1225.030006	0	5944.816949	12427.51216	444235.2694	7444.867725	99.29184022	72346.76759
1.36_328.0829m/z	HMDB38575	(Z)-N-Feruloyl-5-hydroxyanthranilic acid	0	0	422.7161087	406.9424086	0	180.8681752	0	3908.604432	0	0	0	1681.836243	0	605.8411708	20961.13688	0
1.36_331.0859m/z	HMDB29367	Sanguinarine	0	0	0	1812.973689	0	0	25812.08725	0	0	0	1211.021792	0	0	0	918.3548777	6.249192746
1.36_350.1463m/z	HMDB30388	9-(beta-D-Ribofuranosyl)zeatin	0	0	0	0	0	0	0	0	0	0	0	1523.128947	0	775.5731451	32288.21334	0
1.36_379.1897m/z	HMDB40707	Tokinolide A	0	2593.153862	33012.88862	20468.31864	2347.184688	7274.910923	0	0	1844.053107	0	13823.36912	669.1247188	274570.4058	571.9524835	1280.879286	5919.536926
1.36_399.0720m/z	HMDB33287	Theaflagallin	19758.95757	0	9996.660292	14553.60821	307922.8289	11928.09623	425685.914	48401.68346	3300.894662	2726222.538	514958.4602	84088.80313	0	654.0689587	12882.08409	0
1.40_160.0396m/z	HMDB03320	Indole-3-carboxylic acid	0	2000.393732	66.8531498	7666.544243	153.987882	1878.945358	955.447804	1093.596849	0	0	2116.837655	2807.956245	2859.313708	1489.433019	4135.601447	4046.431043
1.40_214.1446m/z	HMDB13279	N-Nonanoylglycine	369.6281675	14357.56022	6347.885684	8737.020963	0	0	0	3857.87275	10272.70784	0	11229.70464	12927.64477	22932.50838	10156.08384	7390.690453	8872.825588
1.40_216.1361m/z	HMDB28944	Lysyl-Alanine	285.2274547	0	1751.4382	0	47598.0337	5861.172614	0	0	0	0	0	3520.29373	0	0	0	0
1.40_240.0878m/z	HMDB14567	Methocarbamol	0	0	6212.937813	3557.50623	0	133.7327261	0	0	396.3503288	0	0	0	0	32.99122207	0	0
1.40_257.1033m/z	HMDB32527	1,1'-(Tetrahydro-6a-hydroxy-2,3a,5-trimethylfuro[2,3-d]-1,3-dioxole-2,5-diyl)bis-ethanone	0	232.8242509	4632.735198	20774.17565	2210.471796	1528.061054	0	7755.003838	1931.39945	433.5728023	26055.86832	23515.99831	3058.660061	13571.93176	5781.908792	1165.425846
1.40_341.0647m/z	HMDB41890	etizolam	383.2160781	20234.39933	167923.0764	15234.46701	267.5258847	39604.13526	0	173.7873172	2364.553811	4718.956242	9808.612631	292.5553866	63533.19971	0	69.76797706	73724.97518
1.40_421.1543m/z	HMDB14816	Losartan	0	0	0	1738.199013	0	0	0	0	1631.780822	0	0	0	0	0	75.54809072	0
1.40_512.2691m/z	HMDB02639	Sulfolithocholylglycine	2713.830414	70391.52756	0	2757.205029	533371.8217	4232.198612	476321.7534	40154.82642	12338.11253	1893.524697	449707.9263	113508.5875	99767.18199	928400.9347	254770.156	0
1.43_175.0242m/z	HMDB00044	Ascorbic acid	435834.5815	126314.015	37927.85996	1318506.355	388772.7323	147724.8752	6113212.853	283079.5665	3467269.87	1352734.608	1365930.469	777090.9761	2023046.728	77993.36266	59266.18679	2897022.653
1.43_207.0871m/z	HMDB33942	Dambonitol	6521.047722	1101.359131	0	0	178235.1536	0	1080.284225	0	0	0	0	0	201.6684208	0	0	342.9340292
1.43_216.0333m/z	HMDB06409	Tyramine-O-sulfate	1817911.425	148857.4924	1240172.787	312701.2138	20398704.81	2858121.858	1714616.676	0	2098.87538	71027.01282	1845.513329	3365650.289	33280.54111	4544.484966	38871.30707	4462.333156
1.43_262.9867m/z	HMDB60005	Methylgallic acid-O-sulphate	0	0	0	146.4008573	0	0	0	1074.810823	0	0	2669.328665	7342.730199	0	5441.638542	21856.2108	0
1.43_282.0845m/z	HMDB03333	8-Hydroxy-deoxyguanosine	6701.713639	6011.997873	9901.280259	14663.86988	19034.35322	7031.806068	0	3373.661512	2757.962737	0	43762.86985	209783.2025	6515.324313	64368.51438	701.3474936	11067.27779
1.43_331.1767m/z	HMDB33019	7-Hydroxyterpineol 8-glucoside	0	3303.468864	0	2574.491604	5223.922086	2876.341062	10349.80164	17.04811914	1176.773288	0	0.835367346	8.648871449	18300.34303	13.42677347	46.31774532	0
1.43_392.1544m/z	HMDB34207	6'-Apiosyllotaustralin	0	243688.6033	0	3204.233752	0	0	0	0	0	0	5232.766628	65891.03208	0	0	0	0
1.43_398.3279m/z	HMDB00222	L-Palmitoylcarnitine	0	0	0	0	0	0	0	0	111960.901	0	9403.526343	0	26571.34829	0	3439.989013	552.0569983
1.43_433.0759m/z	HMDB33795	Quercetin 3-arabinoside	0	547.6304004	7444.242085	69724.12873	465396.39	31110.98061	4165.927759	25718.97432	0	0	0	1592.631669	0	0	0	0
1.43_471.3251m/z	HMDB36882	Reticulataxanthin	0	18544.81217	2415.650028	29685.76534	0	5636.852948	0	0	0	0	0	0	31372.49893	0	0	0
1.46_163.0606m/z	HMDB00174	L-Fucose	13005.67529	26192.6216	20526.85446	24687.48673	43235.49284	11320.61158	20279.04231	8020.402943	21623.03704	344.8222937	70967.5195	114879.9506	29351.70201	29658.51866	221639.4267	30367.09752
1.46_165.0410m/z	HMDB00867	Ribonic acid	5414.905516	115954.3979	7781.304222	109803.0348	306417.3143	276206.2374	309396.9661	6868.813731	43579.2269	92014.10016	499724.3274	173428.9172	529883.3758	50139.1297	396688.3199	819443.756
1.46_166.0444m/z	HMDB30383	Zapotidine	0	5280.64612	0	6097.327922	10869.18646	16249.42372	12888.74286	0	2080.438413	0	29713.89186	8260.604643	32204.59761	2164.801503	23291.04049	49088.01747
1.46_199.0374m/z	HMDB37192	Potassium 2-(1'-ethoxy) ethoxypropanoate	4531.141431	136510.818	116969.3086	83456.86025	2079.961592	41441.11886	15938.52488	1597.25861	45868.16737	108546.0529	370921.4553	243387.9894	98098.87874	98610.30993	99423.39102	227262.882
1.46_201.0765m/z	HMDB33092	3-(1-Hydroxymethyl-1-propenyl)pentanedioic acid	471.567341	745.4634094	4904.512706	6522.553089	969.7227661	1589.04798	0	0	1987.10709	0	2101.689737	541.0823998	4323.602441	120.0053035	4400.228328	1235.670043
1.46_336.1670m/z	HMDB05768	Kyotorphin	0	1267.334454	205.5930782	504.966462	0	227.5926443	0	2117.678332	27854.97103	0	18607.32731	77339.39947	4894.131067	6355.253042	69800.25431	5062.752929
1.46_367.2134m/z	HMDB05099	Thromboxane B3	0	0	12650.93537	1986.076401	0	333.5226976	1146.253225	0	0	0	0	0	1820.730992	0	0	0
1.46_471.0933m/z	HMDB40293	(-)-Epigallocatechin 3-(4-methyl-gallate)	0	416.6124573	10949.71017	5341.952825	0	2765.0057	13949.37569	183.6852617	0	0	0	0	0	0	908.8556037	0
1.47_173.0561m/z	HMDB00854	Formiminoglutamic acid	25287.5286	305108.8651	54901.43507	26357.75583	0	38084.75713	1290.801138	0	12071.23836	0	300.9983787	0	134049.0436	0	0	50238.60145
1.47_303.0837m/z	HMDB01067	N-Acetylaspartylglutamic acid	0	0	11593.69232	5486.819224	0	1034.910961	242.5174694	283.9486799	0	0	222.03909	0	0	0	0	0
1.47_419.1135m/z	HMDB30488	Artonol B	0	0	787.0650411	1.366641656	4209.478494	2704.853778	0	0	0	0	0	60063.11046	0	0	0	0
1.50_181.0865m/z	HMDB38354	2-Ethoxy-4-(methoxymethyl)phenol	751.3767311	0	1051.599639	198.0004721	0	432.250487	0	0	0	0	0	0	0	0	0	0
1.50_344.1037m/z	9532	Omeprazole	0	0	0	40441.21166	0	177.1262876	0	0	0	0	1597.599639	0	0	0	43687.37783	0
1.50_423.0723m/z	HMDB39567	BL V	869.7960173	0	12568.45827	0	3.732478281	2.706291253	0	461.4201945	0	0	5577.314459	0	0	0	6930.096539	0
1.54_164.0346m/z	HMDB38318	(R)-2-Hydroxy-2H-1,4-benzoxazin-3(4H)-one	2578.380354	12216.56504	7252.512068	11997.865	268.5026697	7936.100327	18605.59115	5344.484423	25810.52884	0	6067.789156	2055.906082	47852.00077	16655.7205	29034.83078	3846.815765
1.54_229.1080m/z	HMDB41448	Dicyclohexyl disulfide	1100.154742	128.7675164	595.8272424	14417.16607	0	3970.643156	0	0	7710.889099	0	2068.384259	1904.545122	4390.657386	796.9514969	321.8551461	759.1008597
1.54_233.0930m/z	HMDB02339	5-Methoxytryptophan	0	988.0889454	5282.942912	10730.06032	0	771.511382	27845.69608	0	0	0	0	0	0	0	0	0
1.54_368.1718m/z	HMDB15288	Trimetrexate	66.21075467	0	8.862347727	118.1984788	0	0	0	0	0	0	196225.5031	913.976301	0	0	0	0
1.54_372.0975m/z	HMDB15547	Deferasirox	0	276.8881999	0	288.3729724	6039.697647	0	0	0	0	88440.76916	0	0	0	0	0	0
1.54_381.1340m/z	HMDB33712	Glycyrin	0	0	0	19498.01883	0	0	5801.787737	317.8474792	0	0	0	264.5743567	0	0	176776.3844	0
1.54_555.0942m/z	HMDB37654	Ephedrannin A	0	0	0	0	0	0	0	7925.016091	0	0	0	23803.04053	0	159416.4299	0	0
1.55_168.0659m/z	HMDB35178	6-Acetyl-2,3-dihydro-2-(hydroxymethyl)-4(1H)-pyridinone	332.1136847	1356.634061	5287.923274	8112.597778	0	7200.06173	0	0	81.04815557	0	0	101.7647937	1007.358568	0	0	415.4234065
1.55_173.0813m/z	HMDB59727	2,4-Dimethyladipic acid	243763.7106	54041.4551	69084.83932	114179.4017	159975.5308	49983.71283	97403.90757	70273.00511	27819.93103	4627.972871	13373.04309	35168.99668	53478.75919	10773.98501	26956.45999	39138.87743
1.55_318.2077m/z	HMDB36329	Homocapsaicin	0	0	0	0	0	0	0	1683.90297	4619.77809	0	0	0	10515.60755	23249.04428	2815.154592	0
1.55_340.1405m/z	HMDB32864	Mycotoxin T 2	0	0	0	0	0	0	0	0	0	0	42256.03576	2988.176572	0	0	0	0
1.55_368.1503m/z	HMDB36765	Romucosine D	0	0	0	0	1866.062835	0	0	26012.50499	0	0	0.006065837	0	0	0	3.771642246	0
1.55_369.0611m/z	HMDB37371	Suillusin	1340.15019	40040.54464	3832.790977	422.1760294	33248.62602	11694.21099	38113.23501	0	0	17895.50333	85910.80808	4442.878493	0	318.6010447	17269.55511	442.3530337
1.55_395.0082m/z	HMDB31554	Sucralose	0	0	0	0	0	0	10852.28658	1491863.811	0	0	0	362608.7606	0	67306.29139	159761.4134	7033.967925
1.55_454.2276m/z	HMDB12639	20-Hydroxy-leukotriene E4	0	39312.9647	0	0	428.050344	0	0	32907.41739	407.1847516	0	28725.23518	0	77409.54425	5171.581885	0	0
1.57_170.0565m/z	HMDB15052	Metronidazole	0	2010.652921	0	0	0	0	0	0	1865.9114	353.6987408	821.8997201	120.5226385	131.6188665	1821.862	2062.44941	3422.483187
1.57_173.0448m/z	HMDB03070	Shikimic acid	51799.74934	30020.78155	68040.08334	75048.07833	36449.8139	77249.36035	13204.44559	57118.68745	50825.93964	4334.475654	22281.00913	29521.21077	62839.68206	7840.776545	27810.11871	50732.75583
1.57_175.0605m/z	HMDB31712	(±)-Glycerol 1,2-diacetate	42732.88138	26192.61888	26290.09294	53787.2384	54400.88124	41889.29491	55039.29625	5682213.808	40658.8575	51736.39671	31826.44148	679854.4285	59028.00988	128236.8503	223997.2327	48360.11452
1.57_201.0765m/z	HMDB33092	3-(1-Hydroxymethyl-1-propenyl)pentanedioic acid	2543.616162	2673.299675	7649.143684	7777.964093	7534.302984	2746.956472	0	0	1193.947966	0	4999.635027	307.3259289	4908.800814	741.4876473	3392.139744	518.8855941
1.57_221.0664m/z	HMDB10325	Ethyl glucuronide	1171.290793	91.17200291	1669.182219	1914.072868	824.6258417	986.6337392	0	136688.392	58.58060117	0	0	20206.35468	181.9138975	1005.834341	8566.602168	374.9126484
1.57_230.1397m/z	HMDB02013	Butyrylcarnitine	16304.51383	31672.80162	24054.90533	38067.52644	1305.299182	35942.2472	2485.056805	0	685.4693617	619.3322896	5259.117051	2592.457057	31625.87863	8343.230677	2393.403823	8137.06244
1.57_254.0438m/z	HMDB40292	Imidacloprid	0	0	7.377435803	0	0	223.3311857	0	0	9445.420676	3323.266274	0	0	0	1129.673001	0	0
1.57_301.2176m/z	HMDB38687	(ent-15beta,16beta)-15,16-Epoxy-3-kauranone	0	0	0	0	0	0	0	3805.809517	9797.139592	0	0	0	0	3923.379902	10705.3285	0
1.57_308.0779m/z	HMDB10319	Inodxyl glucuronide	439.9471549	529.6814325	7529.487763	2317.80647	8101.034397	1116.209102	0	47945.0048	0	324.8800389	481.9794588	237691.4915	3749.171065	5805.222385	21554.63741	0
1.57_409.2018m/z	HMDB31361	(R)-Kanzonol Y	329.230814	351.1005962	2785.908126	32457.73135	738.5121594	2403.5749	1966.757316	1599.669029	3990.68927	0	443.4438158	0	10745.74471	351.4889575	1960.182945	1472.37523
1.57_449.0732m/z	HMDB41635	Myricetin 3-arabinoside	0	0	0	0	0	0	0	31329.15079	0	0	0	0	0	0	0	0
1.57_594.4020m/z	HMDB34194	Jurubine	0	0	0	0	0	0	0	13906.84351	131011.2745	0	25410.0508	27948.60435	0	58382.74073	5996.397359	15400.72402
1.61_150.0552m/z	HMDB02210	2-Phenylglycine	0	0	287.4036711	0	739.3456304	52.40668997	0	1459.616176	5390.544426	1011.285936	1415.917629	3891.758943	0	251.3113403	4630.465139	446.7780181
1.61_182.0123m/z	HMDB02205	L-Homocysteic acid	0	1434.565144	386.2912329	1152.585263	990.0840979	160.2699041	0	0	0	0	0	0	0	83.35139394	0	0
1.61_252.0809m/z	HMDB14016	5-Hydroxyketamine	1206.477074	0	850.0390416	645.4025887	0.025416251	135.9181916	0	0	0.032183185	0	6.802117922	18.1926936	0	0	0	0
1.61_289.0873m/z	HMDB40557	N-gamma-Glutamyl-S-trans-(1-propenyl)cysteine	0	815.8066627	1387.338868	592.5192075	450.6800235	0	0	0	0	0	388.5023489	0	0	435.9154815	0	0
1.61_337.0935m/z	HMDB34242	alpha-Hydrojuglone 4-O-b-D-glucoside	0	0	442.5388987	6348.848576	5711.020122	472.4740983	650.1517339	0	2012.22285	0	2417.960843	3927.569671	0	0	8428.209499	341.0433737
1.61_362.1825m/z	HMDB12240	Isopentenyladenine-9-N-glucoside	0	42.99088028	0	242.6481786	0	0	0	96981.89412	0	0	0	20024.26453	103.5940079	0	0	0
1.61_429.1196m/z	HMDB33098	5,7-Dihydroxy-6-methoxyflavone 5-rhamnoside	0	796.7944786	13.41410618	1281.13594	2546.726197	1828.686789	30756.18773	36162.10367	3061.624395	0	33543.00571	87825.73847	94846.00761	181765.0825	452952.5658	61274.44261
1.63_297.0619m/z	HMDB10324	Benzoyl glucuronide (Benzoic acid)	878.7643717	0	61.4524554	774.000143	822.5710699	108.2370855	0	0	8116.233131	0	253.5289566	874.0275809	0	0	0	0
1.63_299.1139m/z	HMDB38332	2-(3-Hydroxyphenyl)ethanol 1'-glucoside	2442.688705	705.8508944	6560.081333	44649.38436	11652.91686	3334.098487	0	137.5972044	15604.06278	0	3881.370193	15023.63998	0	5297.687389	2674.083301	24111.18277
1.63_337.1440m/z	HMDB31633	Orientanol B	4448.527173	0	0	7832.727326	0	0.042741015	0	0	0	0	0	0	0	0	627.0018789	0
1.63_452.0495m/z	HMDB14446	Flucloxacillin	0	0	0	0	2658.750069	0	1052.231967	6019.813351	0	0	0	32190.05706	0	480148.2376	0	0
1.63_487.1616m/z	HMDB34280	Egonol glucoside	0	0	0	0	0	0	899.1644645	1091.653892	0	0	0	14884.9637	0	35057.57456	45285.81081	16228.0384
1.65_183.0664m/z	HMDB35056	1-(3-Hydroxy-4-methoxyphenyl)-1,2-ethanediol	62860.36458	10862.5844	76069.92523	57520.41354	97397.49801	32049.00534	8541.087754	13443.43018	25046.76213	9887.374694	105683.6497	4242.843159	41645.15063	10578.89007	4340.807229	32479.25472
1.65_187.0718m/z	HMDB06029	N-Acetylglutamine	86169.37519	116191.2416	137272.4083	91699.68576	652.3974435	79230.32709	26678.55134	86.73347976	985.3509095	149.230465	287.6443653	258.4976338	114234.4201	1552.495668	108.7614653	10192.60955
1.65_250.0932m/z	HMDB03254	Muramic acid	7423.690022	1839.448511	10001.72125	16547.33879	18423.73136	10057.85624	18766.71161	0	0	1632.467503	0	2128.945739	0	0	0	265.3618179
1.65_293.0994m/z	HMDB38752	Distichonic acid A	27.32463227	1.334111977	0	0	752.9120622	19.45771249	83.30666956	2042.48089	25.43706895	0	1377.924338	0	0	0	168.1055655	0
1.65_319.1303m/z	HMDB38970	Formylfusarochromanone	0	37020.94475	4884.573954	0	4603.9795	8889.531668	6017.212173	14003.31144	877.192561	332.6979245	10931.88221	0	35026.71942	286.055551	8751.855595	40692.73752
1.65_381.1930m/z	HMDB12553	12-Oxo-20-trihydroxy-leukotriene B4	0	113.333257	7613.611987	8351.217977	607.7699695	4454.375316	0	0	417.8684869	0	131.4704997	250.2450243	895.2395255	2815.509113	4114.55021	0
1.68_245.1395m/z	HMDB00413	3-Hydroxydodecanedioic acid	7657.548566	6449.229462	8886.179783	10918.46965	7005.523021	11609.61687	7167.019644	0	511.331254	239.4268316	0	139.0922729	15495.38073	0	95.65062318	2195.277546
1.68_249.0075m/z	HMDB01474	3,4-Dihydroxyphenylglycol O-sulfate	867.5539384	1685.775728	9496.604763	34955.05463	8472.752974	9988.088746	45857.10445	1149.438857	0	0	0	4895.008124	0	0	822.8952292	0
1.68_308.0991m/z	HMDB00773	N-Acetyl-a-neuraminic acid	0	0	371.0323309	0	0.304939602	6.951640801	0	10274.01223	95.08822817	0	0	0	0	0	23996.28321	0
1.68_339.1090m/z	HMDB30678	Linocinnamarin	1934.606013	39558.09996	32038.65822	5121.141478	49466.83524	675.6562359	21655.33569	0	194.1740078	100901.7877	38261.75086	0	424.5686822	441.9792803	953.2652452	857.4786724
1.68_355.1039m/z	HMDB40866	1-O-2'-Hydroxy-4'-methoxycinnamoyl-b-D-glucose	0	191.8880138	940.5596678	0	450.9182331	191.4954093	0	0	0	0	0	341.1261947	0	0	414.7946289	0
1.68_383.1499m/z	HMDB40446	Benzyl acetoacetate	0	0	0	76039.16024	1023.720727	0	513.1080923	0	0	0	0	0	0	0	0	0
1.70_210.0404m/z	HMDB11639	Topaquinone	610.8478686	2786.083571	5548.235979	3120.45903	984.3984047	5639.830638	1240.199915	262.9385728	40.65558687	1383.460203	9361.271087	1269.625181	0	60.52777149	4354.40287	1249.363329
1.70_313.0931m/z	HMDB29664	Vanilloside	6646.789773	263.7691574	8380.723531	7132.175501	42521.31264	2117.399145	0	1.883535194	752.2953866	1381.491957	8372.703389	5700.454873	482.5037982	1078.125736	826.0215194	3618.256974
1.70_341.0881m/z	HMDB34313	Glucocaffeic acid	6187.05423	1296.723886	8594.48389	265.7355807	14911.75483	5879.603268	15730.10292	1473.164996	1645.719499	3357.354995	4951.270791	14879.6466	0	0	330.6469687	767.803933
1.72_192.0661m/z	HMDB34250	Betamipron	0	0	243.8615604	0	0	0	0	7380.683019	0	145.7019178	3741.578672	294.6242969	0	1296.776528	266.7060738	2049.380435
1.72_368.0673m/z	HMDB05008	Lansoprazole	6416.12781	4223.414246	5155.973715	1697.922818	6687.063329	70207.25589	18880.55169	0	14.19216549	0	750434.315	6047.952622	0	0	0	337.5176373
1.72_407.2807m/z	HMDB00415	3a,6b,7b-Trihydroxy-5b-cholanoic acid	310.4840495	300444.0281	133.9495311	49556.64159	87924.81613	463773.1247	318321.1699	3163771.484	4905400.375	1781650.869	1338508.632	2364062.829	898324.7108	3966543.354	2401415.995	1878520.018
1.75_181.0864m/z	HMDB38354	2-Ethoxy-4-(methoxymethyl)phenol	17032.01884	6947.319202	8757.030895	5728.680797	5409.204475	9634.34926	1291.956786	0	0	278.081313	0	0	1363.114803	0	0	0
1.75_301.1659m/z	HMDB31094	Glycerol tributanoate	1435921.408	697.1412466	479.4680374	28319.51087	2949.388297	742.2976554	0	0	206.5899031	0	0	0	0	0	0	0
1.75_453.1996m/z	HMDB39214	Butyl (S)-3-hydroxybutyrate [arabinosyl-(1->6)-glucoside]	211811.1059	0	0	0	0	0	0	0	1051.084763	0	11576.17996	0	0	0	0	0
1.78_174.0402m/z	HMDB03470	N-Formyl-L-glutamic acid	881.7711886	0	504.3829022	177.1769149	283.0756746	1213.742187	0	1164.217112	0	0	0	0	294.0860385	0	0	0
1.78_240.0513m/z	HMDB37548	2,4-Dihydroxy-6,7-dimethoxy-2H-1,4-benzoxazin-3(4H)-one	172922.2011	101203.3191	461733.9949	450620.453	341603.8332	195366.3898	221832.823	47703.85612	132990.2262	382849.3787	201466.838	403116.932	725167.4009	23958.19629	22590.05559	466752.353
1.78_253.0929m/z	HMDB06790	Galactosylglycerol	65674.87925	98957.1668	46479.58509	18978.95089	824424.9869	20523.89383	100941.2931	1462.336852	3192.27252	965.4716343	8915.453739	16051.90179	15725.92457	1113.041312	20341.16774	10182.05554
1.78_259.1189m/z	HMDB31216	Ethyl acetoacetate	10555.48349	2164.477486	4072.999766	18453.80576	30010.36845	7124.292372	1379.564556	0	20873.87792	0	1185.610063	6217.527111	20147.66866	433.0848023	2236.826829	1514.633206
1.78_267.1604m/z	HMDB38153	1-(3-Furanyl)-6,7-dihydroxy-4,8-dimethyl-1-nonanone	0	0	0	16689.99854	4168.893782	0	0	0	0	0	0	0	0	0	0	0
1.78_273.1170m/z	HMDB01944	Chlorpheniramine	0	52.28173249	52806.28259	0	0	0	103209.4242	0	0	0	1.441241465	0	0	325.5066557	0	928812.8253
1.78_299.0764m/z	HMDB41271	Salicylic acid beta-D-glucoside	2941.244449	0	4206.601525	3545.804326	24924.68815	2489.508919	0	11994.05275	510.3403532	2008.845741	3444.270947	5943.541853	0	197.4677124	0	0
1.78_393.1772m/z	HMDB31690	cis-3-Hexenyl b-primeveroside	0	3.728693773	0	3578.885896	0	0	0	0	0	0	0	281901.8638	0	0	0	0
1.78_514.2850m/z	HMDB11637	Taurohyocholate	1143.75671	1337.714657	0	62.89485653	20754.77024	866.8374669	1773.306593	40665.80189	4988.294454	987.0058895	6338.918019	133193.4255	2637.076583	54851.79773	2172.921906	8.057429639
1.78_517.1867m/z	HMDB40723	(-)-Gossypol	0	0	0	0	0	0	0	0	0	0	0	0	0	0	0	46906.49336
1.80_184.0973m/z	HMDB06348	Pseudoecgonine	34689.11242	5763.159399	15293.49751	20922.64815	9075.708439	3030.415438	0	1015.638302	120.8227801	148.3240409	1508.529362	0	314.8522292	2707.250662	64.69730719	0
1.80_223.1701m/z	HMDB38246	Bornyl butyrate	0	0	0	705.727315	0	0	0	0	0	0	0	0	0	0	0	0
1.80_253.0367m/z	HMDB36167	Bis(2,5-dimethyl-3-furanyl) disulfide	548.0479289	0	1602.348929	517.357415	9130.548008	3611.362502	11119.79156	538.5729505	243.1621216	830.4323185	0	0	0	0	0	0
1.80_269.0669m/z	HMDB59806	Phenylglucuronide	484048.0339	82945.03567	670217.7298	255472.3778	398159.2892	345335.2063	68271.0071	5257.441721	140269.9176	1696352.449	195268.2583	213058.6324	736370.3019	2360.119254	9116.801316	96471.54168
1.80_372.1309m/z	HMDB14577	Prochlorperazine	0	0	0	309.8663344	0	0	0	0	1204.154191	0	340.7170241	15856.56381	0	7335.450475	10247.53139	406.7440234
1.80_503.0855m/z	HMDB38069	Gomphrenol 3-methylether 4'-glucuronide	0	0	0	16730.62333	0	0	0	0	0	0	0	0	0	0	0	0
1.83_181.0711m/z	HMDB00765	Mannitol	156.6283541	0	0	0	0	9461.418659	0	101.718543	0	6312.027904	0	399.1504341	0	459.244367	293.4915166	0
1.83_324.0234m/z	HMDB02377	Urothion	26011.84997	61535.82271	55928.55319	10222.33159	6717.275339	27117.60922	15426.37144	4713.837916	103.6810872	14354.74104	21468.06228	7487.961207	72079.7118	56901.8883	2683.544857	87106.44723
1.83_367.1047m/z	HMDB30669	3-O-Feruloylquinic acid	734.6116378	0	474.6211794	3881.734921	14070.80917	1600.970388	93781.61244	0	0	2161.132006	0	383.7719183	1271.658989	0	0	843.3986228
1.83_439.1226m/z	HMDB36860	Ginkgolide C	0	33643.27096	268.1527962	2575.984167	44.82182306	4453.859411	0	0	0	12461.37845	3638.18512	0	124191.6193	1271.82521	0	160410.7499
1.86_160.0609m/z	HMDB33747	(±)-2,2'-Iminobispropanoic acid	26014.48374	29150.18326	62589.94792	39171.22314	66926.89242	30888.74404	60789.57336	12348.94537	6849.693148	99554.0338	4398.284422	9139.271478	43443.325	17570.33213	3196.257723	121476.4087
1.86_172.0972m/z	HMDB11756	N-Acetylleucine	119852.0119	316567.4873	330655.0076	181793.511	228999.1229	253241.9866	146355.4314	821426.4658	671661.3453	304572.3767	2911131.222	1200227.277	832608.8902	455023.7201	558685.1312	1712387.281
1.86_205.0350m/z	HMDB03518	Homocitric acid	0	0	0	0	6928.635495	0	0	0	124.7803848	0	74122.51704	203464.9214	0	0	6417.375863	0
1.86_224.0761m/z	HMDB31782	Ethiofencarb	0	0	0	0	0	0	0	0	0	1434.593753	0	0	126445.0746	7533.65452	0	0
1.86_291.0659m/z	HMDB39405	3-Hydroxy-4-(4-hydroxyphenyl)-1H,3H-naphtho[1,8-cd]pyran-1-one	327.2720862	31.61795483	0	0	24054.89389	0	0	12.17451049	0	271.0088268	0	0	0	0	0	94.158003
1.86_302.0885m/z	HMDB29913	Gynocardin	0	0	13255.75274	0	914.4674128	891.0696134	350.0910931	0	0	0	0	26306.45509	0	0	0	0
1.86_311.0986m/z	HMDB11677	Galactose-beta-1,4-xylose	181.6864437	6097.165635	8191.668875	3887.086433	24243.09023	40507.25968	2769.929123	0	469.4639518	0	0	4286.927804	3933.742174	0	0	0
1.86_443.0996m/z	HMDB41214	Betavulgarin xyloside	0	0	164.3151198	0	603457.6643	10288.80078	274867.3355	0	0	115368.4383	0	0	0	0	0	0
1.88_166.0502m/z	HMDB04290	Isopyridoxal	3710.705501	629.7222731	6029.353009	474.1002906	11750.96325	3462.430403	7696.061534	83.33541903	1978.268207	56578.82616	22024.29799	4187.284415	0	681.6600919	1407.377519	181.1093475
1.88_167.0203m/z	HMDB00289	Uric acid	0	72.04394798	8.757786131	0	47.06413662	0	194.6406603	0	0	0	9702.403148	61181.23908	0	0	17.66521249	0
1.88_169.0137m/z	HMDB59964	2,3,4-Trihydroxybenzoic acid	700.8238639	9051.231852	4240.1651	5098.28841	11026.98278	1253.030473	4798.732976	2037.861015	774.3980586	2012.322747	16481.70042	89867.90552	1711.668136	847.4362247	12425.59034	5565.805886
1.88_188.0018m/z	HMDB04823	Lanthionine ketimine	0	0	0	0	3485.098615	0	16044.10693	0	0	318.6555444	0	0	0	0	0	0
1.88_194.0453m/z	HMDB39119	L-Dopaquinone	0	33.5047804	39.01555908	0.088371898	2051.744667	2095.299476	0	3465.597288	276.8864924	52.58035263	103.1947897	3960.017167	69.99318124	1820.543501	1933.555576	309.994064
1.88_211.0832m/z	HMDB33750	D-Glycero-D-galacto-heptitol	3458.735215	516.2052465	11037.28315	7039.061431	28884.7223	14074.89691	535.4795472	0	0	3364.413294	29551.57076	0	184646.7345	161.5339275	0	27510.09441
1.88_212.0560m/z	HMDB15627	Droxidopa	11696.06918	7606.072278	22371.12623	8292.582072	16058.95661	5528.496976	2338.100577	0	163.8362334	2134.847733	3036.074724	6753.277094	44863.43222	192.723308	118.5428502	9162.831829
1.88_340.1402m/z	HMDB32864	Mycotoxin T 2	0	0	0	0.574747919	0	1091.781206	38669.27176	0	0	69.62666634	84160.21055	11223.86364	0	0	0	0
1.88_367.1548m/z	HMDB41193	Kanzonol P	0	741.9195434	0	70699.72971	0	0	23.82073473	0	0	0	1.971108763	0	0	167.669263	0	0
1.88_377.1755m/z	HMDB30072	Albafuran B	0	0	0	0	0	0	0	0	0	0	14126.5112	342.2514411	0	0	0	0
1.88_521.2737m/z	HMDB37381	Physangulide	0	0	0	24016.13695	0	0	0	58529.125	68699.92597	0	0	39438.93635	0	91388.72708	43720.74123	1494.980843
1.91_191.0542m/z	HMDB37166	2-(Methylthiomethyl)-3-phenyl-2-propenal	606.9754829	553.8682285	2005.802396	601.6308276	121.7212935	2237.099436	8248.143284	0	0.27888564	2.66425115	558.8628396	37.6639812	1554.585757	72.62613846	0	602.2360626
1.91_195.0518m/z	HMDB03290	Gulonic acid	290105.8858	500431.1774	404643.0315	917911.1114	1190857.121	1695172.948	1363154.049	10050.39887	99186.044	1410403.682	6048962.812	638118.2475	7569002.408	323854.7667	434429.9395	2793309.179
1.91_199.0374m/z	HMDB37192	Potassium 2-(1'-ethoxy) ethoxypropanoate	220.9610242	57338.42801	12673.61392	1719.343958	1036.788642	25679.07611	69061.90027	2494.909814	1216.367326	161305.4571	46627.03029	43914.26069	223641.9968	13029.99341	221.6362355	141032.686
1.91_202.1081m/z	HMDB00201	L-Acetylcarnitine	1375.18968	6414.078626	6067.672916	637.0825751	332.4667546	6007.285361	225.3639225	503.5733089	919.3663213	11508.97873	9314.902349	4050.257873	2154.81886	18898.61679	0	32171.21882
1.91_233.0449m/z	HMDB34345	7-Acetoxy-6-methoxycoumarin	0	0	2537.43751	0	0	0	0	0	0	2586.447313	3338.874738	0	45958.48889	0	0	1800.195756
1.91_237.0402m/z	HMDB39494	Benzoylmalic acid	21162.56164	21330.29573	42965.21206	10350.36254	64068.43283	4046.758622	7001.463391	1344.416988	2818.635545	3534.600678	6898.478723	23930.6124	423.4193951	6769.007726	1492.432522	1306.959495
1.91_256.0649m/z	HMDB40288	2-(Ethylsulfonylmethyl)phenyl methylcarbamate	64637.9459	11215.9753	36915.97679	24677.33714	422914.5222	68874.08702	6099.925872	120108.9826	14016.63678	60093.74789	111015.3632	850871.4736	113607.2451	11937.18768	23533.18689	28787.5022
1.91_258.0985m/z	HMDB13134	Fumarycarnitine	1740.064956	5447.926046	6168.782326	1225.127483	25904.89738	2776.977007	0	100709.4631	710.7690119	43959.62394	52701.49112	58372.30939	0	74144.59209	19251.20447	4288.964963
1.91_281.0822m/z	HMDB36620	5,7-Dimethoxyflavone	1866.511644	2760.504055	3070.313227	1334.307935	3592.317259	2698.003731	247.5260924	257.6049728	0	80.01463394	71452.32598	8237.667449	2.20445526	2768.745953	0	7159.239883
1.91_379.0710m/z	HMDB34754	4-Methoxybenzyl O-(2-sulfoglucoside)	20000.91456	1314.866028	17825.22915	0	643.1945869	135.9527151	0	0	0	0	12.01525757	0	1449.412798	0	0	0
1.93_123.9798m/z	HMDB42052	trimethylselenonium	0	108.7389946	0	0	0	0	0	0	0	0	94.06342339	0	4312.318013	0	0	597.2293605
1.93_231.0290m/z	HMDB36628	9-Hydroxy-4-methoxypsoralen	270.0477121	2233.081912	894.724865	0	2665.014547	24491.31665	8775.656383	0	9.42641443	9148.096618	166009.5	1414.5183	295295.0172	0	0	38332.76438
1.93_234.1135m/z	HMDB33610	Pandamarilactam 3x	1738.164476	14488.29141	4025.567834	0	0	0	0	28898.1727	97757.99121	26971.54602	467543.9829	99345.36327	11213.47337	45132.12241	36819.42257	202832.1133
1.93_267.0648m/z	HMDB11679	DHAP(6:0)	2393.652443	1380.684817	26728.76457	54375.8655	0	2439.89593	974.685034	0	1284.401624	0	15911.00741	3050.199914	2465.599899	1291.333388	0	1975.456258
1.93_315.1817m/z	HMDB37147	5(6)-Butyl-1,4-dioxan-2-one	0	197.7509689	341.1603331	0	0	905.1029167	0	0	0	0	0	0	0	0	0	0
1.93_335.0569m/z	HMDB34049	Pachyrrhizin	0	0	0	0	0	0	0	0	7080.152042	28224.12944	0	0	0	0	0	0
1.93_338.0919m/z	HMDB05034	Topiramate	0	0	19.64829999	25257.38743	325.6603395	0	0	0	0	466.2448369	0	2156.594095	0	0	0	0
1.93_353.1393m/z	HMDB30735	Aurantiumal	0	197.2702378	7.694612645	21043.94105	6445.153665	696.0906611	588.6206494	0	0	0	25178.06079	0	16020.98599	0	0	10.11544492
1.93_369.1339m/z	HMDB30439	Fragransol D	0	11438.69299	0	17366.16488	0	0	167.1424096	0	0	0	8.344689299	0.832834062	0	0	0	0
1.93_553.3390m/z	HMDB39051	Notoginsenoside R10	0	998.3144891	0	1264.309111	0	5698.50931	0	14838.76037	763.2763755	35012.6363	0	12397.54925	7108.572593	83.900815	21540.79876	0
1.95_147.0658m/z	HMDB00227	Mevalonic acid	11127.706	15458.97172	11477.22145	7245.665258	101164.2468	16795.65133	17903.85494	20268.81178	13771.21758	11891.66379	15325.13285	159161.0931	26254.14558	21056.47689	10842.27057	22820.30531
1.95_169.0502m/z	HMDB00318	3,4-Dihydroxyphenylglycol	15803.26822	2655.898029	6950.131009	2297.582811	55965.67679	9052.080001	1712.420478	4034.126303	1099.979749	6650.695426	53468.50081	2306.19289	8362.007905	5978.685121	708.329506	8655.816422
1.95_218.0675m/z	HMDB38441	1-Isothiocyanato-7-(methylsulfinyl)heptane	9537.745976	698.4864226	4833.101193	2242.117651	16230.17264	4198.075857	790.8732452	180.699567	6370.867027	7547.685016	0	833.5720778	5580.343467	1264.562125	241.3085246	6799.943137
1.95_254.0439m/z	HMDB40292	Imidacloprid	0	108.1131979	16.90993956	0	0	0	0	0	0	0	0	0	68422.19992	2061.87156	0	17620.74418
1.95_290.0819m/z	HMDB38956	Avenalumin III	0	260.4648808	1034.91559	12218.92968	0	0	0	0	0	0	0	0	0	0	0	0
1.95_362.0508m/z	HMDB11670	8-Oxo-dGMP	0	1681.060772	0	116377.9093	0	0	0	0	0	466.324214	24328.49132	25845.07399	0	0	1422.745245	41690.15695
1.95_391.1907m/z	HMDB41382	(S)-8-Prenylphaseollinisoflavan	60.2900959	415.0614778	48.83435526	17.67468859	158.504051	339.9487844	3266.360156	0	315.9847651	0	44606.72905	2816.346235	34.94034036	7.886531563	0	98.37783284
1.98_213.0168m/z	HMDB01351	Deoxyribose 1-phosphate	0	1344.24303	0	0	0	537.2130571	0	7772.6224	0	2606.091252	1348.024534	1917.546725	16996.70451	1625.315845	0	44536.52245
1.98_277.0929m/z	HMDB02091	Isovalerylglucuronide	17176.29539	0	2780.221111	3878.840654	1248.621824	1152.524671	0	0	0	0	805.9181986	274.9628767	0	0	0	0
1.98_281.0879m/z	HMDB29918	Arabinofuranobiose	33788.79317	52623.20234	34927.30891	33321.10474	35110.52955	22103.76983	3735.39487	1623.25134	0	516.2486878	21339.90083	43514.26915	9539.154803	14662.07139	0	4196.300952
1.98_355.1039m/z	HMDB40866	1-O-2'-Hydroxy-4'-methoxycinnamoyl-b-D-glucose	0	1957.294937	0	0	705.3349982	58.12132275	0	0	0	0	303.4169283	0	0	0	0	4260.649461
1.98_409.1655m/z	HMDB32729	Dulxanthone B	0	0	0	41815.86523	0	0	179.888159	0	0	0	0	0	0	0	0	0
1.98_449.1602m/z	HMDB29905	Artonin T	0	473.6685085	0	26734.0513	0	0	0	0	0	0	0	0	0	0	0	0
10.00_171.0768m/z	HMDB11178	L-prolyl-L-glycine	102456.6043	34717.35044	121165.2294	77286.65221	157304.019	338515.5693	115204.1593	7841.320825	359621.4724	124101.6541	584.9751093	8691.663786	39049.68154	47809.06632	9754.410839	133048.0323
10.00_183.0657m/z	HMDB35056	1-(3-Hydroxy-4-methoxyphenyl)-1,2-ethanediol	7025.12236	32910.67096	28589.10204	17647.06088	10019.80426	45698.65673	24916.72752	438.582141	49570.70735	3725.686739	259.7304611	186.9888296	5093.027037	146.4296349	9110.852712	23079.9847
10.00_183.0922m/z	HMDB29834	Harmalan	2753.202446	705.3664423	1914.682318	8063.160531	3741.57894	1758.374442	2675.880431	2395.28337	3417.169619	0	0	4502.341666	365.4114514	0	0	0
10.00_197.0563m/z	HMDB15188	Mimosine	311.1546445	0	495.9750817	2085.184115	1069.49645	604.8593787	790.0829306	0	0	840.317119	0	0	0	0	0	0
10.00_215.1398m/z	HMDB29140	Valyl-Valine	493067.2181	1072480.679	1119349.004	1127699.714	417277.6831	513693.5182	47440.61996	535671.8252	81742.23286	18672.27523	689929.083	529165.4682	76077.94329	50511.13722	170369.7661	57161.06904
10.00_279.1352m/z	HMDB29139	Valyl-Tyrosine	26243.69984	95921.61422	41089.89786	59680.05712	19750.7326	35979.52815	18149.55148	49459.79803	4305.141499	9163.378618	62645.59383	55980.16541	39644.77185	14661.1037	45589.16535	4276.713955
10.00_283.1278m/z	HMDB15202	Promethazine	32740.53803	148216.0887	100124.3069	93906.48826	25600.01431	46827.62744	7564.050839	56522.87593	20117.95702	41742.23116	24620.09393	55591.03946	9381.620901	367234.0977	26627.70583	8571.136086
10.00_329.1036m/z	HMDB37315	Cerasinone	11084.4206	127321.2632	6814.570394	57962.40345	91574.20776	69421.60998	347968.3648	19052.70902	207459.3257	387527.8557	146930.615	10574.96331	70738.27212	8104.378045	26751.35251	277031.4685
10.00_346.1809m/z	HMDB38828	Pyrafoline D	13389.67032	21336.09092	11285.55234	31078.74151	6715.586778	16346.35202	8119.899748	4060.38769	4993.950278	2908.431297	9381.989418	13495.99451	17574.22285	2918.493928	3280.403563	9876.636976
10.00_351.1154m/z	HMDB14650	Triflupromazine	3304.096843	14212.77383	10455.17843	12411.46802	1670.380714	5491.018386	0	0	0	0	0	1031.185209	727.0206549	0	0	0
10.03_230.1396m/z	HMDB02013	Butyrylcarnitine	3970.036419	0	101.961084	2230.917754	855.1376686	122.0241019	0	0	180.6593009	123.3510962	0	0	0	0	0	0
10.03_233.0666m/z	HMDB38083	2-Isopropyl citrate	21602.55822	946.6703667	13902.7712	17475.1753	2963.759558	8634.484724	8618.610326	1232.25798	4474.690045	440.2225595	986.2973506	1117.209468	4837.56928	1220.505539	977.415199	2600.98097
10.03_235.1088m/z	HMDB28694	Alanyl-Phenylalanine	96861.62441	116794.6505	233773.3815	158041.3339	66580.91225	68121.83848	7486.389486	18012.1746	2379.743733	1202.252728	625.0811647	13717.24487	6347.106065	299.8280302	19427.73571	1017.244194
10.03_361.1299m/z	HMDB35050	Gibberellin A21	6423.296197	11777.55252	2700.227446	130991.4102	8040.597443	12000.4921	92800.8787	15852.79718	253836.283	54103.6471	18709.06485	11818.0314	566937.8189	3452.242	29060.93091	60447.08186
10.03_383.1119m/z	HMDB38950	5-Methoxyhinokinin	683.374294	13129.29017	4191.978168	3803.222208	273.6885082	1264.364805	108.4061487	2508.821259	48559.84613	1503.823194	42817.19834	17048.22892	0	0	3667.019607	3718.272636
10.03_667.2681m/z	HMDB33035	Tejedine	0	0	0	0	0	290360.1123	0	0	0	0	0	0	0	0	0	0
10.05_230.0125m/z	HMDB59994	Benzeneacetamide-4-O-sulphate	5163.745932	21974.53713	10618.72538	11647.16162	3387.967697	10579.67101	1656.700808	102474.402	41665.32706	8771.900466	30125.90482	70817.04883	0	52060.80203	33900.2805	112721.8418
10.05_232.0825m/z	HMDB35923	Hirsutin	10471.03305	2212.968751	27416.68675	23661.46796	13157.74675	12564.28078	5739.497614	1800.114107	6810.360732	4656.794283	0	7586.188072	1805.9599	0	178.2957045	8706.724672
10.05_249.1246m/z	HMDB15443	Heptabarbital	0	0	4.813013775	43.38177894	0	0	4400.171061	15696.44565	41402.15623	16972.92202	2139.471554	54586.20881	316687.9477	101694.125	9947.049568	28662.79322
10.05_270.1326m/z	HMDB11654	2-(3-Carboxy-3-(methylammonio)propyl)-L-histidine	69.11533728	0	0	80.33243329	0	0	0	608.4780909	10130.38518	53.91348975	0	0	0	42095.79414	1226.200039	49480.8819
10.05_304.1306m/z	HMDB29072	Threoninyl-Tryptophan	4349.9158	37099.42003	13990.66089	22547.46987	10585.51962	10609.47412	39417.8742	22350.17612	6669.747684	9272.405338	32571.60444	95487.63911	128090.4259	83908.86145	46066.86689	2271.514574
10.05_357.0862m/z	HMDB03882	N1-(5-Phospho-a-D-ribosyl)-5,6-dimethylbenzimidazole	2379.421119	0	0	0	14417.54019	218.7565849	31.26976568	0	423.5678187	0	0	0	5.924477723	0	0	0
10.05_463.2098m/z	HMDB39501	Na-Hexanoyl-Nb-inosityltryptophan	80.1993889	826.4201782	277.9810573	0	24429.44889	0	3522.670379	0	598.2120313	166332.3337	1486.765306	1084.910839	4088.238524	2040.781694	21396.55996	51739.34836
10.05_577.1357m/z	HMDB29754	Procyanidin B1	0	0	0	0	998.3322713	0	0	90918.35736	0	0	0	0	0	0	2635.462124	0
10.09_163.0757m/z	HMDB01955	3-Phenylbutyric acid	0	0	0	0	0	0	0	0	0	0	0	0	4350.256222	0	0	0
10.09_167.0706m/z	HMDB30472	4-Ipomeanol	291.564254	100.0339379	118.2088912	866.3133061	246.7768269	760.5414305	1603.975638	142.7478852	1524.572788	230.1605079	0	72.45394826	13121.2084	74.05234367	358.2385306	20.54101498
10.09_205.1343m/z	HMDB41445	Agrocybenine	125.6239476	0	0	182.4204373	348.674091	0	0	0	907.7949435	137.8478422	0	736.2423757	11692.17955	1813.85683	0	0
10.09_211.1085m/z	HMDB14382	Butabarbital	763.4713691	0	1603.095814	2535.730916	493.0184624	515.2130733	229.6277048	0	2165.312867	0	216.8365505	0	0	0	0	0
10.09_343.1191m/z	HMDB35029	Dehydrocyanaropicrin	42546.37326	0	0	0	146.2333964	705.7283501	51417.84939	2540.750399	1190.597358	0	11452.1774	0	66073.91785	0	527.7404332	0
10.09_382.1449m/z	HMDB14898	Meropenem	3223.355831	12412.82211	8146.774267	7538.10678	3182.831583	7034.957761	571.6898941	15558.74476	5449.903446	17758.64347	654.6486412	436.8686212	445.0789798	761.6123044	0	921.3971631
10.13_178.0728m/z	HMDB01514	Glucosamine	1361.481152	0	633.703353	910.1696928	243.3297946	1220.667401	0	703.5378839	978.6004954	0	0	0	762.551539	0	0	0
10.13_223.1086m/z	HMDB14386	Butalbital	9947.592812	1282.530043	7953.349964	10051.6925	9578.594329	14879.17085	6370.683521	53839.66396	11406.64432	23011.69826	60791.22613	33622.58796	1562.986849	15117.76929	3412.54752	8615.843656
10.13_247.1118m/z	HMDB28986	Methionyl-Valine	43223.64663	202571.9093	176802.7556	107612.1202	120274.8551	68835.65706	53550.70042	339257.7754	104605.8186	20416.37882	653670.7743	177670.5567	101733.7885	50964.04416	90772.45336	43194.96953
10.13_265.1196m/z	HMDB33598	N5-(4-Methoxybenzyl)glutamine	101577.5623	268348.2993	214778.7508	217372.4805	79005.71452	127880.2258	55963.95423	285776.7627	25165.62292	26288.8047	252840.1343	169766.5389	173468.8683	93629.60297	135117.9445	26779.66899
10.13_304.0344m/z	HMDB11691	Cytidine 2',3'-cyclic phosphate	9514.204155	143.8820109	1499.174862	528.6869438	0	0	28472.96139	1444.096034	558.7599733	27407.55875	11429.70036	5304.302335	23979.44913	5094.203538	0	2802.949364
10.13_324.1303m/z	HMDB41337	2-O-alpha-D-Galactopyranosyl-1-deoxynojirimycin	0.541744384	0	0	0	1083.270536	0	0	652.5967396	3305.046902	10410.57404	3364.113989	3212.538376	20141.28907	729.8170747	335.7725229	0
10.13_373.1884m/z	HMDB29782	6-Epi-7-isocucurbic acid glucoside	35146.75633	57951.51958	47207.27115	51492.99733	10577.09996	32130.99486	10496.93709	16231.33929	7736.16213	37.84151357	8244.363513	15098.31712	4473.141358	1044.498745	9086.337745	33402.20577
10.13_387.2043m/z	HMDB38306	5a,6a-Epoxy-7E-megastigmene-3b,9e-diol 9-glucoside	7304.036602	12043.71936	4264.021135	10266.72887	1268.627778	1118.684902	34749.35455	13610.2933	341.9445167	316.6177781	1530.094322	26583.8934	16605.38274	15382.03842	10108.39294	447.2919597
10.13_427.1762m/z	HMDB33332	Garcinone D	982.9028548	1405.223892	1726.158567	258.1936276	358.4607169	3272.910735	4553.769892	874.9950201	32.735265	10441.61486	0	6278.537172	586.6718856	0	0	1210.02739
10.13_438.2070m/z	HMDB15543	Pivmecillinam	659.3246484	0	397.3867066	143.4472634	0	111.2051615	0	0	9651.52971	1292.249584	0	0	0	0	3241.293858	0
10.13_463.2204m/z	HMDB31367	Linalool oxide D 3-[apiosyl-(1->6)-glucoside]	192.1787683	402.8448405	242.7970464	0	8.031565018	0	6454.256765	0	0	1354.526901	1445.031082	1869.015679	7246.118754	3319.983867	0	146.6040329
10.13_485.2026m/z	HMDB35590	15-Acetoxyscirpene-3,4-diol 4-O-a-D-glucopyranoside	234.1309153	1801.745476	293.4642141	0	186.5706137	1133.749389	10183.56488	3914.761358	0	0	0	1392.157229	21117.26279	9429.820725	320.334869	0
10.13_615.4093m/z	HMDB15680	Nonoxynol-9	37922.59703	2201.45985	14796.08398	19071.27022	4470.710427	0	0	0	0	0	0	0	0	0	0	0
10.15_165.1026m/z	HMDB31860	2-Methoxy-3-(2-methylpropyl)pyrazine	0	0	0	0	0	474.222834	1001.60517	0	1139.504454	80.45141469	12192.9998	150.5256082	0	1377.19843	661.1856703	0
10.15_209.0928m/z	HMDB15441	Aprobarbital	3053.152602	0	6539.609373	7162.306275	5698.430458	3038.753546	13124.6081	0	5540.938042	24905.28606	649151.1973	8415.668782	1940.481495	4590.379967	17356.0723	10053.698
10.15_211.0974m/z	HMDB59744	3,4-Methyleneazelaic acid	0	0	0	0	0	0	0	0	0	0	1307.330658	0	0	0	134.9538168	0
10.15_218.1395m/z	HMDB14563	Miglustat	263.3271493	80.82158462	0	0	0	0	0	0	0.843891987	0	0	0	0.149263493	0	0	4.241645657
10.15_222.1134m/z	HMDB15168	Cerulenin	0	0	0	0	0	1469.500197	0	0	0	0	0	0	0	0	0	0
10.15_239.1400m/z	HMDB15407	Pirbuterol	0	0	0	1386.075433	0	0	579.2209983	0	0	616.3496101	0	0	0	0	0	0
10.15_245.1143m/z	HMDB11172	L-gamma-glutamyl-L-valine	22062.58912	11126.56911	38579.66212	46343.46445	14837.20086	14165.13206	18838.89249	5211.661362	10357.13051	16683.02674	36929.41189	5789.223966	19023.61816	5015.042619	8994.460785	18437.25069
10.15_258.0886m/z	HMDB14623	Lenalidomide	0	0	0	0	0	0	6599.140003	12881.355	2324.575753	502.6747187	0	0	229.9804001	2487.331327	112642.0905	691.4816423
10.15_271.2031m/z	HMDB11684	N(6)-(Octanoyl)lysine	194.8399369	0	554.5955313	645.9073292	774.6687516	1341.603676	239.6116641	8352.157993	29203.3979	1604.647977	0	2492.252402	2690.204267	15187.24627	326.2265677	0
10.15_295.2281m/z	HMDB04667	13S-hydroxyoctadecadienoic acid	4819.980849	3633.22	1064.12159	4435.384921	15641.98117	8422.149647	320587.0754	13752.53976	145309.8959	48140.96573	23457.80308	44477.49097	133919.4623	29826.29324	103149.8344	37089.46486
10.15_299.1236m/z	HMDB13938	Promazine 5-sulfoxide	21821.68377	83684.08727	125205.4153	247986.438	45040.39416	72165.67175	285914.3111	132531.4629	67729.99858	52463.73337	388930.1966	28730.19246	263586.7777	9631.758204	12112.85901	125215.5214
10.15_309.2440m/z	HMDB31060	(R)-2-Hydroxysterculic acid	0	0	0	0	0	0	28477.47705	0	0	0	0	0	175.0933214	0	0	0
10.15_441.1774m/z	HMDB34120	Lusitanicoside	9960.235979	32171.57508	17089.79273	29414.81326	5871.640346	28721.42721	1293.115017	0	0	0	64339.04632	0	1983.144458	0	0	349.5728286
10.20_164.1073m/z	HMDB15451	Ephedrine	4838.892517	4353.88014	5922.015098	9651.243259	7352.707779	3340.237506	2407.149617	0	0	1359.593229	1572.355015	698.5270641	1768.392374	0	365.8094626	957.1751202
10.20_180.0660m/z	HMDB12883	Adrenochrome o-semiquinone	374579.13	1517859.779	771947.365	803291.8735	272769.7815	499445.4228	287901.6276	686938.226	3004903.381	129376.3689	2267963.46	1731112.208	273815.8798	183241.9517	1174573.823	602543.1951
10.20_185.0926m/z	HMDB28695	Alanyl-Proline	8172.478475	3425.796488	9470.644029	12816.36754	7459.094519	21724.90014	754.4967947	3385.346899	6402.120736	25404.02549	19459.71648	267.6496954	19928.04464	5590.632706	0	8169.514927
10.20_191.0192m/z	HMDB01874	D-threo-Isocitric acid	0	0	0	0	0	0	0	865.6941681	0	0	7409.720875	0	0	0	0	0
10.20_196.0611m/z	HMDB38336	2-Hydroxy-3-(3,4-dihydroxyphenyl)propanamide	7068.995888	1720.044314	5162.077144	6716.798353	11953.15121	5330.888942	3321.240295	0	1260.359075	7745.930905	405.9333081	1183.484752	2504.660173	605.1349245	163.0039136	2369.767164
10.20_231.1349m/z	HMDB29065	Threoninyl-Leucine	541307.7789	1550606.99	1586864.917	1164438.984	551693.422	1028375.619	184528.6271	295627.7574	90035.69681	88890.75142	454176.1572	501989.722	1207876.7	175327.8098	251182.9048	57550.98732
10.20_233.0212m/z	HMDB33352	Cyclobrassinin	0	769.7483376	73.96174448	0	0	0	0	0	1292.128199	97.12555026	6873.266701	6067.109372	0	6044.181483	0	37682.26679
10.20_331.0601m/z	HMDB14831	Fluorescein	2337.542117	6145.26468	7395.875	5533.02615	19586.02968	3543.192334	1309.461057	0	0	0	0	1853.057315	0	0	1006.287011	0
10.20_335.0777m/z	HMDB33997	4-O-Caffeoylshikimic acid	119.2218423	0	0	0	0	274.2165845	665.759158	64112.30299	0	0	229.5853538	0	14714.15573	3912.831726	5439.279067	0
10.20_398.1718m/z	HMDB14516	Thiethylperazine	40176.4122	59192.13138	32106.66547	61041.86152	27386.63293	36684.67522	4853.098863	4828.501821	0	51308.96742	8235.710191	5629.235666	5613.958162	967.5211313	789.5949654	277.1725414
10.20_491.2669m/z	HMDB36313	Erinacine P	2011.135007	542.2587019	1535.304874	1260.802351	29885.25956	542.6852884	6653.351768	986.8592867	4361.23841	0	16055.45637	0	33.04848373	0	727.742992	0
10.25_197.0927m/z	HMDB14606	Metharbital	6161.056411	1613.800877	6342.540929	5269.887674	7221.926757	2529.573777	1615.269457	0	449.7927113	1064.373238	1308.265169	2296.968646	1450.415887	0	0	839.4334209
10.25_257.2124m/z	HMDB31061	10-Hydroxymyristic acid methyl ester	0	0	0	0	0	0	21314.89143	0	0	0	0	0	505.6979711	0	0	0
10.25_271.2282m/z	HMDB31057	(R)-2-Hydroxyhexadecanoic acid	18870.15254	18606.95958	33121.82454	33352.75049	8184.823187	89940.37572	1964045.786	16488.04584	244978.3143	52441.58151	24602.29414	42174.39722	947004.9515	22582.22617	58775.36904	24288.10698
10.25_290.1150m/z	HMDB29050	Serinyl-Tryptophan	2798.799604	25895.16475	6384.474522	8193.489506	26616.63773	5527.314216	14440.8384	38192.07964	39845.66399	8883.520068	219351.0732	59457.37549	32249.30743	59961.39822	43588.7255	15377.67762
10.25_348.1933m/z	HMDB29225	Coutaric acid	112890.1708	196063.8844	108955.6958	136069.9076	55410.51311	100257.0494	38355.40171	30062.3577	20161.20197	10110.86278	27352.39591	47816.85985	35840.65485	33640.89264	20644.95664	20988.45892
10.25_352.0841m/z	HMDB15487	Acenocoumarol	0	0	0	0	0	0	0	0	0	390.7725621	0	0	0	0	0	29529.82127
10.25_359.1142m/z	HMDB40910	Heteroflavanone A	0	0	646.2160143	996.2053227	469.0318326	1424.479492	33779.58995	0	25555.98059	822.596788	163.3989971	19.1539949	64315.1908	0	421.2849615	0
10.27_158.1179m/z	HMDB14375	Pregabalin	0	0	0	0	0	0	0	0	0	0	0	0	3461.075062	0	0	0
10.27_179.0344m/z	476106	Aspirin	3314.500682	251.4168241	125.9868679	2776.030958	7880.859634	1613.526778	9069.031666	174774.618	34230.32029	8671.251786	211977.5559	14283.10652	55590.31255	47723.28488	47919.87862	12636.19534
10.27_237.1244m/z	HMDB14562	Secobarbital	54085.45522	4892.214378	13814.59918	11488.81074	39976.66485	13072.97016	20473.5446	23863.59665	36647.12694	27456.04515	8903.10192	12703.67656	9339.454621	15650.31938	710.9520111	7352.948477
10.27_290.1765m/z	HMDB15341	Levobunolol	234.8678654	0	110.7373292	266.6395322	307.2163956	105.0720659	163.144663	0	48409.27051	0	131.3528714	0	339434.6927	7633.945597	0	0
10.27_316.1670m/z	HMDB28940	Leucyl-Tryptophan	2026.349443	54675.57146	9400.637461	20968.25178	1280.130496	2553.664566	0	130.9696794	225.7601749	4160.492592	69705.9402	130.3409516	1476.25606	3744.571568	331.7804613	313.8418523
10.27_416.1817m/z	HMDB30274	(E)-Casimiroedine	1271.081259	4781.576209	2571.382388	2525.879009	2876.644771	3402.425239	688.9235985	0	0	1704.225842	274.8958239	0	1210.686169	28.45675268	1.666730678	360.0187725
10.31_145.1055m/z	HMDB31660	Dibutyl sulfide	0	0	0	0	0	0	0	112.5224382	697.6730169	0	0	150.853955	1086.593637	803.9485278	87.80705317	0
10.31_184.0973m/z	HMDB06348	Pseudoecgonine	8305.858123	3987.50144	10570.99665	8647.700247	8448.013028	6317.057143	4353.553125	2952.665223	6381.849317	3866.590578	3786.301725	5551.180187	3912.253512	2262.692175	1779.288828	6644.298364
10.31_216.1239m/z	HMDB00824	Propionylcarnitine	26942.47441	8614.056209	6253.652468	25967.07689	9217.23917	20382.16887	21304.24041	6940.992807	26395.72555	5818.213221	8795.329085	12342.71911	11835.52428	0	157.2952029	12193.44692
10.31_228.0989m/z	HMDB29012	Prolyl-Asparagine	1170.765669	176.8562668	3573.98326	1718.974958	685.6033067	729.606721	265.6076792	0	259.5948874	208.2368783	0	0	874.2539004	0	0	995.1087314
10.31_236.0564m/z	HMDB34251	N-Benzoylaspartic acid	172086.1129	30462.87422	163852.7343	125965.7189	356748.5814	276716.0524	68435.48619	1708.874803	21318.99037	177422.1539	72019.34876	10041.95897	98018.55422	4372.839859	5871.752371	57786.73055
10.31_243.1714m/z	HMDB28933	Leucyl-Leucine	39623.32394	142771.3458	166280.3734	90045.69271	17403.01658	45357.78403	5419.685711	14505.61904	33615.54563	2087.579332	51359.75699	26173.7655	14491.36825	133157.7951	6485.884857	9070.029429
10.31_295.1122m/z	HMDB28980	Methionyl-Phenylalanine	3073.247662	5050.557186	8378.298302	4564.668771	429.5320582	3072.001524	250.4276397	0	0	61.78998417	0	0	26.5431856	0	0	421.5372757
10.31_370.1391m/z	HMDB14415	Isradipine	3404.56228	3810.250989	4493.423882	5633.465096	1911.876921	5215.663933	0	0	0	0	0	527.090597	0	0	0	0
10.31_405.2148m/z	HMDB38691	Kiwiionoside	35136.43959	32543.10734	35693.73686	32592.40464	12563.7173	21092.21959	980.7091791	62.41927253	0	1638.05914	0	4334.209142	0	1.547047231	778.7212195	3.157686676
10.31_421.1768m/z	HMDB13946	8-Hydroxycarvedilol	0	0	0	0	0	0	0	0	0	1650.100176	14.9996237	0	0	2101.078054	0	0
10.31_624.3398m/z	HMDB02579	Glycochenodeoxycholic acid 3-glucuronide	0	0	0	0	426.8874865	22005.4308	826.6465234	12514.63368	26490.08186	45290.76588	1772.358573	28216.10531	15402.08158	14764.47924	3435.644407	21821.33308
10.34_225.1858m/z	HMDB30921	(R)-14-Methyloxacyclotetradecan-2-one	0	0	0	0	0	0	0	14803.53241	25399.85085	2186.711931	867.6357187	15064.93609	0	43805.64559	3939.905655	0
10.34_233.0965m/z	HMDB28779	Cysteinyl-Leucine	943.306435	1456.851374	985.3272859	332.5372776	36981.34588	219.5478105	0.607388532	2771.771694	3444.003418	683.617622	0	0	0	0	0	166.0029667
10.34_271.1918m/z	HMDB35918	7(14)-Bisabolene-2,3,10,11-tetrol	0	0	0	0	0	0	0	3866.715135	6973.921952	132.9842889	0	4279.789055	0	13098.55267	1576.034034	0
10.34_277.1560m/z	HMDB13243	Leucyl-phenylalanine	24126.334	307995.2266	136564.915	125712.4295	8273.769223	51445.2925	2666.535036	609.2269377	5440.283072	1215.873307	36010.05492	8133.462409	4406.656727	0	6275.596108	9038.988668
10.34_329.1398m/z	HMDB33538	Fragransol B	2280.466183	1338.367949	1882.625471	15472.17851	150541.6156	1335.876387	151168.7897	47276.13048	53523.18735	21600.96523	23348.47507	20803.82645	2712517.654	5350.250806	21021.34952	22590.76236
10.34_331.1555m/z	HMDB34987	Gibberellin A61	481.1093155	603.2596715	329.3214361	280.0698243	525.4662301	444.5508578	1735.363322	1625.710218	618.021909	1539.974195	74.98407712	190.8534479	527842.4739	61.23526234	17.62919306	437.5346015
10.34_413.1172m/z	HMDB14745	Nafcillin	0.688965024	0	0	0	137.1551298	0.784662685	1442.421781	0	0	9216.253453	0	0	1354.200833	0	0	270.4385409
10.37_194.0818m/z	HMDB29217	Tyrosine methylester	12600.27845	16327.80481	7442.72297	11096.48831	24547.94371	30486.30817	30928.8807	176.5024027	14143.80772	15389.39361	6186.6722	898.2683465	22743.61139	81325.95929	31946.28766	24867.32501
10.37_223.1701m/z	HMDB38246	Bornyl butyrate	0	0	0	0	0	0	0	3666.84706	1538.050996	5619.388784	399.5333328	5711.128807	0	30793.86874	2320.990069	279.9357125
10.37_253.2174m/z	HMDB03229	Palmitoleic acid	0	0	0	0	0	0	0	1679.371362	27211.34499	314.2010616	150.139539	3328.08141	0	19995.39873	3849.717834	0
10.37_255.2330m/z	HMDB33166	Octyl octanoate	549.6431068	320.8845215	0	0	0	73.72531332	65.54925621	1585.286891	30852.79723	2157.457064	354.4232752	12401.54397	2379.592382	4690.979931	12257.78902	268.046656
10.37_281.1145m/z	HMDB29115	Tyrosyl-Threonine	14087.39943	53852.05142	54699.36541	46106.04038	18549.91542	37960.62422	11009.3957	4519.159214	2555.342661	12768.82272	27886.8624	19113.79607	22902.70484	6872.959359	25597.85972	3076.166213
10.41_193.0501m/z	HMDB30765	(-)-trans-3,4-Dihydro-4,8-dihydroxy-3-methyl-1H-2-benzopyran-1-one	11212.71042	16676.59232	10960.94627	10213.1344	3805.781932	4813.237481	15917.83105	52156.10504	25786.86012	1801.785203	79497.99999	22563.87237	11138.48324	34099.18911	6718.715629	43658.14258
10.41_195.1135m/z	HMDB29741	2-Isopropyl-3,5-dimethoxy-6-methylpyrazine	760.9285954	0	752.4870883	621.4970209	1016.463901	729.7214422	794.5881946	0	0	215.8511151	0	147.4076123	12959.54331	0	0	0
10.41_251.2017m/z	HMDB29351	Geranyl hexanoate	0	0	0	0	0	0	0	461.4190048	13205.41352	0	0	666.1557792	0	9292.319537	782.890933	0
10.41_263.1403m/z	HMDB29008	Phenylalanyl-Valine	16519.54873	270612.9984	69101.69399	84290.50042	5479.981859	34482.03519	2671.791495	1200.100024	4086.615108	679.1040566	88012.48807	5891.420156	6791.903669	451.5924053	3725.075837	9674.416607
10.41_401.1981m/z	HMDB30523	Citreoviridin C	32326.01503	10331.34313	104991.4438	31303.44184	25287.3634	8076.069938	11658.91153	12011.84984	3298.197881	382.4214403	8840.355846	2742.765466	19793.25263	531594.2076	6301.194614	0
10.41_477.2863m/z	HMDB31896	Erinacine D	12419.7082	800.454342	127.8367797	2597.577269	0	0	4063.254525	767.8809627	0	0	11501.375	97.14945869	85669.26185	0	0	31.19315257
10.43_178.0504m/z	HMDB12884	Adrenochrome	1483.811841	337.1536133	1312.222319	1811.017947	2888.094972	837.5013252	2674.991669	0	0	864.941467	2961.67728	3081.882983	1926.401101	0	808.5680635	831.3784621
10.43_219.0807m/z	HMDB28788	Cysteinyl-Valine	22625.3489	38112.77042	95085.25071	31524.89145	19556.55972	16293.75969	16529.97253	10389.27066	5496.642822	6769.190668	3888.603485	10488.18362	20580.96769	48933.2289	8269.705168	6249.377897
10.43_225.0766m/z	HMDB35830	Genipin	30701.84175	37605.58345	23486.1571	25739.07075	39516.03801	20280.40649	33801.12709	33403.85216	91837.9109	23217.40801	41825.0894	37968.99133	61699.04866	4011.987093	61597.70146	28390.09165
10.43_231.0985m/z	HMDB28873	Hydroxyprolyl-Threonine	36510.26503	3596.881409	39361.52154	53697.88736	8077.433667	81853.867	11925.32523	2046.681762	34637.74665	72981.95689	76802.28044	3078.206468	16015.46491	7146.438466	4210.200956	91274.90845
10.43_238.0931m/z	HMDB32293	N-Gluconyl ethanolamine	0	0	0	0	0	71.94384308	63.18172742	0	481.9708419	4248.937607	0	0	165.9529906	18863.03714	0	36215.06503
10.43_251.1038m/z	HMDB13940	3'-Hydroxyhexobarbital	89405.8453	230977.0195	265371.7506	197252.9858	89234.09897	144515.4646	116367.9055	135250.3947	46205.81957	31228.35382	132275.1977	160198.0145	256574.7309	84997.26556	135714.4166	41452.23242
10.43_297.1435m/z	HMDB15376	Trimeprazine	426.700077	4648.243398	5424.916964	4039.107989	3.345114893	1391.262572	0	0	0	310.0458596	866.7688494	0.525848173	0.002057938	922.4858866	0.931176729	0
10.43_309.1571m/z	HMDB29379	Sinapine	89.41057794	1417.978461	105.0967738	569.2566222	310.8898509	6.687750287	3267.901038	37431.50257	4299.502228	7434.935298	49983.60185	8228.768855	1547.59657	155.6628658	61.00949911	10402.70394
10.43_353.2338m/z	HMDB06562	8-iso-13,14-dihydro-15-keto-PGF2a	596.5520475	336.2311918	0	0	573.1704657	0	3777.609713	0	0	0	1083.594516	0	41666.32382	0	165.6105353	0
10.43_373.1297m/z	HMDB38112	Kievitol	345.3578337	0	49.03537286	103.9438798	95.91304307	122.0757978	513.9912466	0	3414.251527	121028.15	0	131.2727261	848.1941446	153.8574088	0	0
10.43_437.2075m/z	HMDB15019	Quinapril	5181.475061	6486.195006	42309.31467	12206.55703	4249.996865	4030.186763	201.3251545	1181.613368	0.083152322	0	0	628.2809252	3113.264653	0	0	0
10.45_197.1542m/z	HMDB37305	Methyl 9-undecenoate	0	0	0	0	0	0	0	6581.883186	3764.891028	1804.638907	0	10925.78443	0	15140.45344	2540.597161	151.2051868
10.45_199.1699m/z	HMDB36225	Pentyl heptanoate	0	0	0	0	0	0	0	9147.403911	2298.683514	2747.601722	573.3437764	7390.654057	0	21901.13847	4431.447749	926.2356651
10.45_207.0659m/z	HMDB41461	Anthriscinol	10726.98144	6295.0805	1273.808854	2988.578535	2919.561638	44999.62584	43225.51019	69832.04818	613077.6094	534376.5901	9125.700806	145054.5287	4233534.396	39037.36836	151026.9265	180914.5619
10.45_217.1079m/z	HMDB00350	3-Hydroxysebacic acid	14981.9319	911.304306	5511.234053	12808.3026	149801.443	481.8997952	487.4523036	0	7416.997597	3925.796823	511.764044	171.5973308	858.5676471	0	32906.56716	13857.17195
10.45_227.2014m/z	HMDB33788	Ethyl dodecanoate	0	0	0	0	0	0	0	6196.577156	21532.16684	0	125.8191526	3002.256613	129.5640834	13021.44626	3713.35323	0
10.45_236.0774m/z	HMDB13639	8-[(aminomethyl)sulfanyl]-6-sulfanyloctanoic acid	0	0	2.124766271	0	9.401016728	70.26065978	21506.17146	0	111.5819129	3111.541542	25.65310802	0	5499.320312	0	0	1300.846055
10.45_274.1199m/z	HMDB28698	Alanyl-Tryptophan	6835.159942	53463.31478	9593.517505	15108.42511	3980.284124	7780.430557	43271.17992	59424.21246	7363.136689	2282.807122	287556.8997	124086.7214	104865.0878	39833.62997	101703.0543	9994.488102
10.45_279.0845m/z	HMDB28979	Methionyl-Methionine	0	1184.156844	4228.064994	133.0760731	107.2180977	115.3279864	66.92979472	0	183.4103945	411.322008	0	0	0	0	0	433.495314
10.45_333.0967m/z	HMDB30651	Mukurozidiol	3155.107123	26358.56825	789.3329453	1062.628594	36452.92485	196918.3125	182431.5928	4085.109448	32437.0474	8407.984754	1204.183469	40.72094907	23490.73517	28083.77998	1726.726147	11418.49088
10.45_370.2968m/z	HMDB05066	Tetradecanoylcarnitine	0	0	242.4707581	0	0	0	0	1518.703924	11227.4878	0	0	0	0	1067.344044	0	0
10.45_413.2201m/z	HMDB30895	(4R,5S,7R,11x)-11,12-Dihydroxy-1(10)-spirovetiven-2-one 12-glucoside	0	0	0	0	0	0	217.936255	0	0	0	19469.31449	0	0	0	1733.569582	0
10.47_117.0740m/z	HMDB29579	Diisopropyl sulfide	13824.57651	26470.51815	28506.07357	24008.99319	3970.106867	9255.402597	3268.956827	657897.3831	62642.07865	15801.82166	298276.2279	111643.6863	10401.63721	73799.6662	21471.36082	143943.9852
10.47_162.0764m/z	HMDB35359	1-Deoxynojirimycin	3171.920119	4180.153348	5905.262323	4395.869975	202.9290389	1895.738705	245.8263032	81740.80959	11191.53913	3340.680367	29769.61504	25399.83668	6057.466198	21072.4569	3745.737036	30717.9926
10.47_215.1650m/z	HMDB40169	xi-5-Hydroxydodecanoic acid	0	0	0	0	0	0	21301.47511	0	0	0	0	0	79.48217197	0	66.43063067	0
10.47_217.0160m/z	HMDB31823	Diphenyl disulfide	0	1509.415689	2601.360503	1758.585526	153.7568707	1480.930389	0	187.5058412	0	0	0	1456.800543	410.8122664	0	0	1346.424963
10.47_217.1191m/z	HMDB29043	Serinyl-Leucine	442002.3379	1217727.679	1478307.022	1059176.568	557292.7576	816423.4869	146497.0876	497036.4875	110388.813	114203.8729	832252.2891	727122.8229	448950.8783	403522.3674	192577.1163	120640.1267
10.47_243.1966m/z	HMDB32417	3-(L-Menthoxy)-2-methylpropane-1,2-diol	62.49969953	62.94359779	0	99.30972339	0	1234.861258	167275.6869	3895.514822	7585.342791	1649.705531	0	3721.107873	54025.67168	3325.669989	1601.40759	843.8069797
10.47_311.2232m/z	HMDB10208	15,16-DiHODE	93.87668915	0	0	0	5283.506482	794.2016535	13051.10122	4233.562368	11902.49332	3348.372813	0	5040.141681	2666.95107	24250.16275	7867.925268	4455.293518
10.47_331.1135m/z	HMDB39002	Mytilin A	7033.338871	24839.80007	25691.17087	20054.41824	15957.03039	14820.86037	9810.964783	0	15721.55677	45067.96822	1409.214303	2314.780347	4443.357607	2155.038867	286.3470548	2307.235518
10.47_388.1345m/z	HMDB14877	Hetacillin	0	0.514168859	0	9.205084062	0	4.430498705	134.4792904	0	6895.386969	5435.360624	261.2766337	0	52534.18536	0	0	0
10.47_411.1882m/z	HMDB41512	Isopentyl gentiobioside	4354.823871	4720.450416	5315.888773	5239.955469	4070.617359	7813.868309	164.9043447	0	0	1150.636087	375.6474016	0	484.3969698	0	214.1076714	0
10.47_479.2521m/z	HMDB32839	Citronellyl beta-sophoroside	2728.089828	48056.13276	20560.73203	13563.35391	4881.583178	10073.82531	1000.781747	8188.438949	3716.694919	0	280858.5745	18512.59523	6202.024034	10290.48274	639.5287956	0
10.50_184.0721m/z	HMDB34912	(S)-N-(4,5-Dihydro-1-methyl-4-oxo-1H-imidazol-2-yl)alanine	284575.1867	26097.52354	428664.0753	198069.1424	247899.1306	61231.1424	110207.874	468779.6347	68679.79105	85890.66672	35526.92033	73645.96061	71815.72249	47802.42016	81451.99919	129551.5075
10.50_261.1245m/z	HMDB14617	Methohexital	88104.72757	466506.5088	118529.1787	143485.4213	75059.31682	129131.9515	65101.93356	1442372.369	181943.9287	59744.06553	10317495.75	874502.0761	239356.5554	1368613.501	270539.6814	218545.918
10.50_307.1302m/z	HMDB35173	2-Carboxy-1-[5-(2-carboxy-1-pyrrolidinyl)-2-hydroxy-2,4-pentadienylidene]pyrrolidinium	1584.712111	0	17.28537758	210.2208851	922.9330998	97.16747142	16.81461238	1626.091293	0	4031.155165	33933.61404	1698.7781	147.9793002	0	248.0968926	0
10.50_469.2303m/z	HMDB32799	(R)-1-O-[b-D-Glucopyranosyl-(1->6)-b-D-glucopyranoside]-1,3-octanediol	887.1496658	6141.871049	13304.35165	9720.138208	1933.588266	1096.146258	0	0	0	0	0	0	0	0	0	0
10.52_171.1383m/z	HMDB36136	4-Ethyloctanoic acid	0	0	0	0	0	0	0	4104.602442	267.0463365	2076.491747	0	14795.52283	0	51560.01288	691.4835554	0
10.52_201.1240m/z	HMDB28900	Isoleucyl-Alanine	1198071.763	1669350.627	1998910.188	1446019.149	834430.9023	1135640.029	168169.948	1544362.586	154835.625	101733.7711	420157.2618	730714.0285	652447.3211	712715.5384	221415.6099	189093.1442
10.52_206.0489m/z	HMDB30411	(2R,2'S)-Isobuteine	0	0	0	0	338.4378093	0	80.50016381	7.64752992	35842.2455	5.535716145	0	2.768870047	2.908645085	0.012660576	9.921899315	929.3229912
10.52_259.1665m/z	HMDB14539	Carisoprodol	4323.337714	0	142.0983298	4707.644817	3355.677068	7763.331276	0	9809.399272	342.9981282	309.3536076	0	3018.955964	0	885.7662063	0	10542.78842
10.52_269.1122m/z	HMDB13939	N-Desmethylpromazine	64834.91122	93498.4418	103115.3766	82743.38472	54914.28201	72681.58903	38519.53183	86739.33713	30982.48742	32016.15398	13529.44028	24932.60018	45780.19427	30925.282	12442.89794	17344.85071
10.52_292.1042m/z	HMDB29353	Galactosyl 4-hydroxyproline	234.0977035	65.58224112	406.5954664	376.4282253	48346.81584	142.5891089	8436.444322	436.3665915	112.7898031	3952.57803	49.79259748	441.1749504	3091.083732	4.064946918	921.2987573	2341.829897
10.52_293.1511m/z	HMDB29108	Tyrosyl-Isoleucine	16002.16218	204260.0012	59808.36624	64469.34563	34885.84371	55335.70511	63251.99048	130450.7883	31753.08207	69844.36874	47163.49693	4798.113686	9559.741412	15.24059263	514.1014645	19284.84047
10.52_383.1828m/z	HMDB41886	enalaprilat	1224.11097	4705.976185	7206.7647	5414.184984	1970.789551	184.4509402	0	0	271.7039298	13909.81567	331.4835039	740.9832226	30480.24626	603.8108969	2951.600003	632.685707
10.52_428.3022m/z	HMDB00712	Hexadecanedioic acid mono-L-carnitine ester	0	0	0	0	0	0	0	0	14.50629012	0	0	748.7106985	0	22855.83175	787.6936681	3576.202786
10.52_451.1196m/z	HMDB33646	Viniferifuran	0	0	0	0	8499.189333	0	160.916474	870.6781897	3481.450869	49950.88631	0	12461.24025	17.83873475	0	519.2542195	293.5268962
10.55_145.0691m/z	HMDB39468	S-Methyl 4-methylpentanethioate	522.0471478	0	0	0	727.504263	0	0	1090.792538	0	0	0	97.29690984	38.07872067	72.7162064	25.23406984	121.9999237
10.55_169.1227m/z	HMDB35837	Citronellic acid	0	0	0	0	0	0	0	1886.903926	327.2998411	1054.368676	0	5509.810116	0	13644.80647	1045.750152	0
10.55_183.1384m/z	HMDB32534	trans-2-Hexenyl 2-methylbutyrate	0	0	0	0	0	0	0	613.438562	0	0	0	2416.229559	0	9944.21697	499.9581808	0
10.55_188.0923m/z	HMDB36604	N-Methylcalystegine B2	1697.063281	224.2978783	698.9220735	990.2209431	3451.849621	2521.715941	4390.856233	73783.42993	76606.43554	26961.46469	11901.59136	106380.3483	5977.136382	250146.4444	28791.4093	17443.95543
10.55_227.1399m/z	HMDB11174	L-isoleucyl-L-proline	317212.3434	1499505.704	429108.9803	822861.5507	194537.7402	542417.9619	119142.6056	3371065.876	347608.9782	150096.1159	9124989.07	1386002.127	201610.9261	1828428.96	313814.4854	560638.7301
10.55_246.1460m/z	HMDB29066	Threoninyl-Lysine	0	0	0	0	0	114.3430716	88.06216626	759.413061	65619.60968	0	0	0	4584.987668	25529.13957	0	235.6293243
10.55_259.1817m/z	HMDB14413	Ropinirole	5813.290826	224.8413086	4239.226273	2707.008631	712.542614	100.882121	0	0	0	0	0	0	0	0	0	0
10.55_261.1131m/z	HMDB35596	Armexifolin	0	0	0	0	0	0	0	0	0	9.724367995	3181.616686	0	0	0	0	0
10.55_276.1088m/z	HMDB06868	S-(2-Methylpropionyl)-dihydrolipoamide-E	2560.699093	0	14302.94671	4128.281205	5903.449529	470.7686055	1581.338734	797.4967975	736.4499234	3900.956686	0	0	3221.553633	0	0	1954.05083
10.55_285.2074m/z	HMDB41287	16-Hydroxy-10-oxohexadecanoic acid	0	0	0	0	0	0	825.8539853	401.3726689	271.8565292	516.075642	0	1084.969334	0	14641.79001	676.3587138	2782.07587
10.55_304.1336m/z	HMDB31930	Benzosimuline	9537.832898	22192.28292	27304.19753	23220.05024	7662.187612	18328.72281	2068.178446	9468.490146	0	3074.364178	11375.68561	7431.773097	20583.28547	0	3996.545391	1.266269213
10.55_330.2038m/z	HMDB14924	Marimastat	269787.4316	435578.1567	473969.0835	283607.3662	163181.4351	230609.5392	69856.2419	256724.0288	50966.30708	34611.51476	309908.1929	150843.0789	156286.6774	72118.271	46968.44879	75979.2748
10.55_341.1032m/z	HMDB29461	Zapotin	0	0	0	0	114.7479232	390.765329	302.5401373	2163.338473	15448.95667	146.8011231	652.3928162	0	663.8489607	1461.245211	641.4957914	804.8243975
10.55_366.2038m/z	HMDB15478	Bambuterol	70365.44002	7000.237912	48579.57675	32854.37538	13264.60294	3491.661459	7.929382766	1811.540373	1689.99511	0	1839.017921	359.026842	1594.68406	590.7512698	0	1339.384017
10.55_461.2411m/z	HMDB29349	Neryl rhamnosyl-glucoside	362702.265	45869.00551	73248.59739	47249.25773	89110.38839	71621.40767	57958.03448	0	9047.210171	5519.575299	809.2731505	21166.20914	13401.93893	0	0	21034.57688
10.55_533.2736m/z	HMDB33846	Corchoroside A	347.8415508	18812.98182	1663.453353	2713.482285	6354.07024	7157.766532	0	0	0	0	667.569445	0	5.713212868	0	0	0
10.60_241.1809m/z	HMDB32370	L-Menthyl (R,S)-3-hydroxybutyrate	0	0	0	0	123.9996218	0	541.5512058	29917.55485	27756.00529	12795.19135	1943.591831	39101.60668	2766.621382	41213.32075	22682.76548	5611.709244
10.60_249.0916m/z	HMDB28983	Methionyl-Threonine	34190.59754	85557.66691	165098.161	73807.68692	24372.67739	51065.23754	4567.091634	50047.84448	2279.32968	6527.757822	35024.28214	27666.15328	22497.08832	14948.20755	29109.15216	3751.539384
10.60_293.1146m/z	HMDB38514	L-gamma-Glutamyl-beta-phenyl-beta-L-alanine	8071.40374	3297.65146	10338.49558	13697.8297	6979.096341	5846.314051	3105.105563	15238.97146	157.6973466	4878.124025	2468.188486	16579.32079	3177.76072	257.232008	26327.65192	399.9239349
10.60_295.1277m/z	HMDB15038	Methdilazine	15779.77804	78852.93833	15087.88496	41374.94188	13807.01783	30389.50888	7265.624639	138449.8196	16302.86022	6220.674304	312731.4437	59440.06751	11822.47921	55543.64496	18822.3695	45461.92323
10.60_300.1355m/z	HMDB29091	Tryptophyl-Proline	3906.367374	31595.26078	7931.096459	11876.29535	5613.210794	16486.8542	3240.823156	62338.22887	23179.12988	4132.701187	101512.5721	65692.2643	15109.95798	40518.09679	15172.77766	28216.40893
10.60_327.0657m/z	HMDB41815	6-sulfatoxymelatonin	545.6652542	23178.81293	1440.777585	8230.7297	837.1637292	4012.760203	327.7401536	8910.703791	2204.334152	416.7980968	208660.7432	11649.19182	704.6412128	2768.447388	1735.302945	9782.829671
10.60_453.2358m/z	HMDB29925	Methyl cellulose	2626.155062	18782.78874	20114.28007	10814.80947	1797.716922	4960.774244	112.8884628	0	108.9156386	0	110.1942627	0	1512.27773	0	57.05731678	0
10.60_474.2941m/z	HMDB15090	Netilmicin	22155.50322	7607.885813	28461.08761	26845.53349	3409.239965	10954.52491	79.45612165	0	0	936.8920722	227.9116186	1260.196422	0	240.2909921	494.3869369	0
10.60_521.2621m/z	HMDB41579	7,8-Dihydro-3b,6a-dihydroxy-alpha-ionol 9-[apiosyl-(1->6)-glucoside]	2776.143472	12367.24887	13491.88038	6109.0518	603.2198982	5626.707412	215.1165253	610.1991775	0	0	7.787031035	0	7431.987401	0	0	0
10.63_115.0584m/z	HMDB40244	1-Propenyl propyl sulfide	1026.049163	699.3998749	1387.807449	492.5871424	29.4980766	142.1808497	143.2041861	4018.017352	276.8807337	111.5079384	3350.378509	3115.502951	267.7842147	3205.892115	1577.866644	1732.638954
10.63_191.1185m/z	HMDB15189	Tocainide	0	0	0	0	0	0	259.2764466	0	0	0	0	0	11105.39396	194.4371536	285.2778193	1200.06482
10.63_235.1087m/z	HMDB28694	Alanyl-Phenylalanine	124570.5942	299742.6325	185451.147	171719.9946	74486.09361	123207.3578	73109.2748	198848.3483	41111.03471	32336.62053	151522.0368	112353.927	394784.528	110897.5729	86161.87513	115166.1616
10.63_253.1195m/z	HMDB29390	L-Furosine	258513.2223	27609.03104	41088.25008	18737.25456	102448.9105	28253.20684	16899.53841	622811.8177	1107264.515	478900.0043	106203.4424	360433.677	228391.213	173699.1813	38427.76812	360267.1294
10.63_279.1352m/z	HMDB29139	Valyl-Tyrosine	3401.505839	56085.60344	13035.12076	18171.38387	2532.161906	5809.459373	265.960624	10914.3904	316.6864726	866.8900593	2559.465794	0	221.82837	0	0	454.9490812
10.63_287.1041m/z	HMDB34881	3-Carboxy-2,3,4,9-tetrahydro-1H-pyrido[3,4-b]indole-1-propanoic acid	18221.06128	5023.125186	20565.03799	50185.50009	21637.03521	10278.21302	27563.78735	16192.62012	26204.85445	5861.33333	458.4949011	86236.46042	3802.083385	674.3631516	660.5542626	26054.40983
10.63_288.1280m/z	HMDB15690	Chloropyramine	243.5120605	91.15683191	410.0833139	158.9544611	98.1893395	142.1897125	5743.543311	14377.05673	1.31074599	83504.37589	2724.559059	48951.95427	113.8047637	0	194.3755262	2365.658226
10.63_316.1673m/z	HMDB28940	Leucyl-Tryptophan	0	3016.312006	0	0	6804.561632	4377.049893	6342.300116	239.78978	2014.668044	953.510471	0	2714.88953	910.3933243	420.4678728	959.9142994	436.2781018
10.63_479.3021m/z	HMDB30180	Crustecdysone	149.6443162	358.2181256	43.81003094	405.4448325	333.6100149	296.6058799	219303.3266	57.14040645	9958.039585	1147.779657	0	1206.509449	385603.1813	9413.695247	20862.20226	0
10.65_167.1070m/z	HMDB36103	Geranic acid	0	0	0	0	930.8282825	0	0	4705.47976	0	801.7167344	4811.770121	3369.803208	0	12694.69661	180.9746693	0
10.65_225.1243m/z	HMDB15440	Amobarbital	0	0	0	2952.985114	1490.877623	401.5395269	754.2028685	0	686.583542	1627.604071	0	0	0	0	0	0
10.65_228.0988m/z	HMDB29012	Prolyl-Asparagine	2341.481127	720.3872907	2368.452163	3817.355406	1684.834762	595.7184929	648.540883	2566.657522	65.3621554	2611.093633	351.8005352	1123.197768	943.8383723	0	0	2093.933582
10.65_231.1349m/z	HMDB29065	Threoninyl-Leucine	350576.4998	620131.8531	1271764.974	824543.4529	267991.6469	402248.4804	69885.23647	592716.8857	168944.9616	83952.02432	1046722.092	500075.0606	211494.288	115833.2495	136278.5209	147222.964
10.65_284.1254m/z	HMDB02171	Glycylprolylhydroxyproline	9400.509937	585.0998923	26834.4202	9165.495593	6243.668401	14265.4796	1079.669237	2692.516197	5893.253037	2397.281161	198.6432985	1587.478264	2051.406392	7162.531155	0	1364.636381
10.65_305.0882m/z	HMDB29891	Starch acetate	7574.30236	0	1855.259503	1813.182767	1985.882735	2451.557242	5428.760987	0	4568.109818	7489.316113	0	44.46260332	741.0397576	0	0	5388.925492
10.65_405.2144m/z	HMDB38691	Kiwiionoside	55254.16157	63105.24572	52553.88075	75754.34377	31252.91036	38351.86107	21219.03865	24364.34195	12827.92726	2942.909738	8361.085782	22782.85894	19227.40154	23309.87092	37002.34498	2166.118698
10.69_165.0913m/z	HMDB41584	3-Hydroxy-p-mentha-1,8-dien-7-al	0	0	0	0	8.05927933	57.95329681	55.85852636	1038.88214	224.6455853	582.1445035	0	5479.998193	0	14970.12865	1367.859695	0
10.69_169.0975m/z	HMDB33926	(3xi,6xi)-Cyclo(alanylvalyl)	452.579362	830.983624	2603.487874	1777.781929	0	646.3860088	0	285.5137538	0	0	1944.511512	299.954827	0	0	44.8248029	0
10.69_170.0564m/z	HMDB15052	Metronidazole	1727.217177	0	4269.511743	2554.79495	2480.71335	533.4004729	665.3858289	1085.44621	177.1798544	1857.007918	0	114.3097671	433.5522756	0	707.0582377	1201.009703
10.69_228.1240m/z	HMDB13126	Butenylcarnitine	55.723862	44.55008602	66.34678508	33028.89294	340.5801759	0	304.1247672	0	163.8270603	0	0	167.7198903	488.9115907	0	0	0
10.69_257.1760m/z	HMDB59946	2-Hydroxypropyl 2-isopropyl-5-methylcyclohexyl carbonate	0	0	0	0	0	0	0	0	0	119.2600873	0	132.1349245	0	9366.27493	740.8711929	107.7428176
10.69_277.1195m/z	HMDB29029	Prolyl-Tyrosine	14236.82503	84074.80989	19827.28007	45471.87758	15805.71027	26889.7783	8272.353522	150988.1995	17610.52647	7247.626113	2713611.735	159981.2453	15645.24224	59793.99277	54382.2872	58344.70338
10.69_283.0765m/z	HMDB29102	Tyrosyl-Cysteine	64237.20131	97.56791018	26.27223309	208.7538099	3114.431934	98.35863322	165.8652883	0	155.2309909	1318.67511	0	44.30417252	84.21713073	0	0	0
10.69_290.1155m/z	HMDB29050	Serinyl-Tryptophan	874.8688785	2806.157849	5333.229552	7229.264157	348.7531188	2313.437053	133.1437406	1847.522127	230.0836357	442.3791591	765.992264	1763.541617	35.33835814	239.3491632	3110.898189	39.230495
10.69_299.1229m/z	HMDB13938	Promazine 5-sulfoxide	4163.020902	16029.18769	22895.97868	18214.82437	2272.21334	9658.378356	25738.57699	17794.48224	12220.73405	6968.016185	9673.216795	16913.22722	30318.33801	1298.916956	3684.563429	21064.13377
10.69_313.2388m/z	HMDB04705	12,13-DHOME	478.519095	236.6222014	0	849.124606	815.2842038	2389.202835	85794.56206	2810.195065	20229.26201	6263.564526	1286.588478	7710.297496	10184.51576	3949.513226	6996.355371	2521.34705
10.69_323.1253m/z	HMDB11675	DHAP(10:0)	2255.644408	9719.315262	1778.155141	5142.90943	3289.186071	2825.399199	597.9593938	16267.88097	8004.656346	12052.55104	386275.2911	12586.49192	22953.04892	5168.604337	5224.646788	8252.429075
10.69_331.0600m/z	HMDB14831	Fluorescein	623.9212908	2403.947003	5212.059462	5303.222076	7035.927332	1045.115873	189.2299145	513.1163592	0	0	11287.98837	1894.198754	0	0	0	0
10.69_416.2192m/z	HMDB15433	Cilazapril	24178.832	7397.038277	52136.63593	20862.28944	87307.74965	28699.73395	44040.60209	1216.480923	13063.96289	6880.858088	7387.659319	3548.030538	6705.066706	15201.33422	949.6679589	6863.128143
10.69_474.3068m/z	HMDB15291	Dinoprost Tromethamine	1510.705185	1793.082965	11420.80887	6542.115059	392.2005801	1274.516366	0	0	11131.78617	7072.216141	1451.701572	9636.217221	0	2351.682283	2856.573747	0
10.69_505.2676m/z	HMDB38327	(3b,9R)-5-Megastigmene-3,9-diol 9-[apiosyl-(1->6)-glucoside]	11049.94869	15801.80115	31726.97109	17422.58993	2479.125298	6545.412112	0	742.0326368	401.652018	357.9762613	412801.3534	0	5426.679909	87.00687584	50.09946477	0
10.69_539.2521m/z	HMDB10357	Tetrahydroaldosterone-3-glucuronide	0	0	0	0	0	0	0	0	0	0	81117.46075	0	2856.099609	0	0	0
10.69_604.3111m/z	HMDB29333	Amphibine H	3234.165983	15898.35993	3925.293709	23561.15875	22970.43757	12243.4503	0	0	0	0	0	0	0	0	0	0
10.72_260.1042m/z	HMDB28852	Glycyl-Tryptophan	2203.799206	12946.38223	6772.702379	6380.458619	2119.718346	6256.31595	2176.975633	78706.83251	2771.821832	3220.423783	14407.1607	42420.12272	4119.26542	13403.64189	32846.61949	3778.955574
10.72_267.0724m/z	HMDB00425	3-Deoxy-D-glycero-D-galacto-2-nonulosonic acid	13.20550962	0	5.136620242	9.366178972	36.63290049	113.0706295	4.513797548	0	6.815164963	979.0552227	0.381483675	20098.45233	2.222391739	0	0	3922.575892
10.72_269.2125m/z	HMDB30973	9-Oxohexadecanoic acid	2002.013337	903.197622	508.7065049	2575.480379	2591.429135	5235.516232	81019.03836	4610.767836	32517.29825	6848.610033	1417.995794	7661.773722	97536.15993	11320.15683	18448.18576	6109.938458
10.72_384.2760m/z	HMDB13330	3-Hydroxy-cis-5-tetradecenoylcarnitine	0	0	0	0	0	0	0	9146.807394	9822.078838	3280.255464	899.5355554	11090.51265	0	6647.213317	8858.705643	954.4824574
10.76_159.0848m/z	HMDB32426	(+/-)-3-(Methylthio)heptanal	36.23005021	207.7480062	0	49.77579705	1750.848312	3143.621689	1299.790929	145.2332026	1589.523452	423.5569286	0	52.5040635	1038.760487	0	76.08226975	333.9109113
10.76_176.0380m/z	HMDB33592	(R)C(S)S-Alliin	4391.327632	2380.86375	3842.280789	6185.886936	38850.5096	4270.76394	12707.74949	37858.80805	8144.337873	80288.23184	169539.4261	248375.9624	10504.92796	3104.378849	4393.053688	88962.68261
10.76_179.0344m/z	476106	Aspirin	13510.73139	6887.712108	4300.871545	14228.04401	27854.71563	10799.57488	48910.55225	613102.4668	68046.41613	14076.9237	229759.1386	34318.88114	242421.1319	73140.02878	89256.26177	16868.66172
10.76_191.0192m/z	HMDB01874	D-threo-Isocitric acid	0	0	0	0	0	0	0	4607.784331	0	0	2155.563599	0	0	0	43.17277821	535.6312418
10.76_203.1033m/z	HMDB39948	3,4-Dihydroxy-2-hydroxymethyl-1-pyrrolidinepropanamide	50557.44378	160206.987	289748.2125	158134.3199	70180.07005	145226.1093	15019.64903	92232.45195	29929.06581	23640.3886	115845.7795	69092.74742	41523.21827	29089.68087	14894.55255	23063.02194
10.76_213.1492m/z	HMDB37398	4-Acetoxy-2-hexyltetrahydrofuran	0	0	0	0	0	0	0	6279.066021	192.7248447	3179.721855	0	48782.49034	0	13616.86393	1342.340826	3542.446749
10.76_248.0777m/z	HMDB01526	S-Acetyldihydrolipoamide	3532.715074	0	83.67094793	678.9887136	640.5539318	82.9312965	1705.726207	0	902.8058126	756.6756507	0	0	1661.788941	0	178.1195909	0
10.76_271.2031m/z	HMDB11684	N(6)-(Octanoyl)lysine	911.9791796	0	0	150.6046314	104.3585579	0	247.6404866	6923.093022	0	1580.142039	442.2736528	156.5196839	310.0991748	42338.22022	669.5051252	1974.032209
10.76_309.1099m/z	HMDB11741	Gamma-Glutamyltyrosine	466.7692726	0	1977.265826	2406.378005	270.1607674	911.6361412	438.8919708	24509.94341	29.16945289	941.3897755	12591.73849	2104.634838	1537.679309	0	1637.849306	0
10.76_312.2548m/z	HMDB13034	Palmitoylglycine	0	0	0	0	0	0	0	0	0	137.1153972	0	8261.752769	0	1300.289238	155.6944616	0
10.80_232.1305m/z	HMDB29447	Lysinoalanine	0.165318221	218.6820897	29.69986494	2.00490704	0	0	493.8633625	0	7714.963293	0	0	0	259.6079903	0	0	0
10.80_278.1151m/z	HMDB28738	Asparaginyl-Phenylalanine	20914.00171	59239.95842	66647.29344	49222.9117	15758.54075	35495.62025	22297.0427	39920.57323	8126.541303	7838.211785	31480.95612	30488.23527	31752.66992	7176.502592	18711.01986	10300.58938
10.80_285.0408m/z	HMDB34150	Cernuine	166.9066628	697.4965332	225.3940334	7954.154411	1201.050771	486.4123612	64.98902146	230321.7486	40323.96979	3258.608966	441.8474972	27650.03742	503.0425873	19.92023268	1831.13351	0
10.80_301.0357m/z	HMDB05794	Quercetin	0	204.5459368	0	0	0	0	0	1406697.326	168589.1679	6958.039957	196.4848556	353656.4814	273.6081794	17847.2249	13922.44834	8686.282322
10.80_315.0515m/z	HMDB02655	Isorhamnetin	121.282938	0	0	0	106.2599751	0	0	242696.6395	28867.17034	0	294.8466755	46773.17067	605.8473474	7748.039185	5222.71045	881.5948132
10.80_335.1578m/z	HMDB41541	N2-Fructopyranosylarginine	3655.444428	561.3207479	2936.877694	1910.232482	3112.298033	2277.799889	817.0100991	0	0	4.717066665	0	0	154.2340294	0	0	0
10.80_339.0937m/z	HMDB01030	3'-Ketolactose	1249.689955	1587.448678	57.32321157	276.1884826	717.1026997	2137.515927	5886.094262	1418.771265	3150.871699	5007.383445	1486.222715	2323.785124	175031.8734	2880.793864	938.13959	5200.754494
10.80_419.2144m/z	HMDB15238	Levocabastine	3070.719708	5344.270413	8826.505262	3660.135568	1297.428739	36179.29754	3942.516115	203.0430892	10627.21728	895.6461893	1089.554424	153.8790077	250.8966643	2033.922169	0	89.85482845
10.80_429.2639m/z	HMDB40994	2-(2-Methylbutanoyl)-9-(3-methyl-2E-pentenoyl)-2b,9a-dihydroxy-4Z,10(14)-oplopadien-3-one	2456.70409	4920.081869	11183.51558	6918.888035	1327.158142	1789.311818	15.40643105	8867.75835	242.2522804	355.2488129	51852.74726	2938.278825	0	11355.96476	1325.996214	0
10.80_583.3105m/z	HMDB02577	Cholic acid glucuronide	0	0	0	0	0	25683.67368	0	0	0	0	0	0	0	0	0	0
10.81_162.0388m/z	HMDB40034	2-Ethylbenzothiazole	24.48035985	58.47966775	21.66751375	52.77134355	9024.805697	5.925835114	70.10487548	320.0542194	653.4015806	6112.434711	101.6952992	32.80971983	70.62519396	6.577902694	444.1040303	17543.40133
10.81_213.1241m/z	HMDB03581	Dethiobiotin	80817.87772	359458.9032	188199.7655	241561.7785	64908.69343	170278.8405	43468.20012	580277.9872	191374.8669	85781.02764	6165703.723	386690.0511	103861.8615	192660.3721	48808.23886	445826.9977
10.81_217.0149m/z	HMDB31823	Diphenyl disulfide	95.10342279	801.550339	1567.183267	1115.789949	0	189.9159614	0	352.6706015	0	100.4747945	901.3062866	5739.708946	0	0	0	18708.00864
10.81_221.0929m/z	HMDB28848	Glycyl-Phenylalanine	38172.84726	120720.2174	98492.17421	94253.13448	33906.64922	91483.2401	21782.22605	400554.2662	58339.84173	38549.41787	86313.59772	133457.7119	33082.36038	28012.04385	87990.13578	66922.65975
10.81_231.0509m/z	HMDB40580	Dihydro-2-methyl-3(2H)-furanthione	56091.10529	6299.608982	28532.72142	16115.23502	30299.77346	12722.19062	2061.656779	1441.002262	250765.6917	180666.9547	510.3389956	269.2231686	862.7934549	874.0524749	553.8453847	29147.16976
10.81_244.1303m/z	HMDB28734	Asparaginyl-Isoleucine	92847.24172	239844.1165	376191.9381	196843.4844	95345.12585	146965.9178	52648.84485	66738.97265	36233.92716	26798.85933	54435.4613	64026.35172	72332.83764	11270.63932	21501.51601	26190.12605
10.81_284.0933m/z	HMDB30177	Arborinine	0	0	0	0	0	0	0	234.2737491	0	29954.99884	689.7314622	0	0	65.03319724	0	1295.415185
10.81_301.1303m/z	HMDB40462	Garcinia lactone dibutyl ester	367.7923329	0	206.8898574	583.1355769	3384.601897	954.1401038	3957.412942	1.773873263	0	1326.996373	0	605.1155439	4693.210996	0	83.45974755	911.9199754
10.81_315.2544m/z	HMDB59633	(9S,10S)-9,10-dihydroxyoctadecanoate	0	0	0	126.0136126	121.1756146	177.1719851	119524.3144	0	5574.4589	931.187072	0	562.451713	1076.840537	0	4859.974187	136.712822
10.83_187.1082m/z	HMDB28844	Glycyl-Isoleucine	528202.7922	1424824.664	1584741.708	1199104.818	497716.3325	917688.264	110645.3799	2123905.346	558498.6769	450611.6796	920298.3854	735472.9161	256358.2163	156198.397	181634.3168	410037.7542
10.83_195.0770m/z	HMDB37688	5-Nitro-2-propoxyaniline	3619.134657	1242.175687	6823.40239	8693.777479	6368.192077	5345.640943	4071.94473	0	10933.49296	39550.00048	0	1099.334632	4261.724715	0	0	10682.2366
10.83_198.0404m/z	HMDB14904	Clavulanate	14042.61715	417.2569609	12055.90948	7294.478854	15043.89855	158.9993319	4364.716492	17362.29059	11998.55959	3715.066767	183.9021055	1179.951876	163.1578853	768.1372654	1251.125149	7137.956467
10.83_210.0880m/z	HMDB15078	Zalcitabine	29950.84317	9938.259961	36850.03547	13000.2148	43960.50319	20669.80674	9470.134274	112016.8283	207405.5874	40422.35969	0	8573.86291	3419.008434	1174.878256	312.2848499	26538.28459
10.83_214.1082m/z	HMDB13124	Propenoylcarnitine	7207.522531	236.3773692	4171.890522	5261.934515	3206.376826	8713.91243	269.3638507	9291.295143	5406.604869	8645.487604	0	2924.036701	1330.988224	0	168.3922541	15239.3189
10.83_230.1032m/z	HMDB00953	Suberylglycine	11118.92783	225.5000591	16293.05575	3735.625789	4700.633534	7609.965781	2381.089927	1505.673015	6786.312054	26120.19977	1735.144333	5186.256712	3031.983033	1551.249535	55.50421155	2430.258838
10.83_239.1651m/z	HMDB32369	L-Menthyl acetoacetate	0	0	0	0	0	0	0	1255.668583	282.2743761	1340.350085	0	3660.006582	0	7308.696951	1996.155844	196.2142344
10.83_245.1143m/z	HMDB11172	L-gamma-glutamyl-L-valine	247.1784354	378.5392299	146.4522244	325.8099107	79.59607765	46.49977606	301.6652394	0	0	10120.53539	0	0	408.1575309	0	0	1062.28896
10.83_272.1296m/z	HMDB38834	(2E)-Piperamide-C5:1	5786.343731	6183.397128	8333.516598	8795.555992	84013.23437	265139.8889	1354889.11	244669.3406	1020626.869	1165460.536	707399.5443	385170.0498	2219797.779	0	648696.5893	176233.4012
10.83_289.1042m/z	HMDB12267	N-Succinyl-L,L-2,6-diaminopimelate	8751.66036	301.0166372	7104.108985	2276.183744	267.5010313	13281.23897	208.4594268	2071.266581	41480.65595	21363.90621	42.16511047	887.0345617	33851.76264	4475.253295	3418.572135	59877.29586
10.83_292.1307m/z	HMDB28804	Glutaminyl-Phenylalanine	9196.703068	14283.10264	21519.19628	28818.39811	6122.720905	12607.26089	1021.693791	4122.771783	3573.606512	1663.34028	1809.31677	3495.680745	2574.091898	0	1120.010519	2003.080439
10.83_401.2410m/z	HMDB30407	Merodesmosine	208212.5363	469285.1559	345802.6409	212198.728	123746.1078	165424.645	13469.47666	172658.6204	6311.52473	27118.25791	589074.3615	397836.2465	41372.31798	152290.33	34222.28001	31241.95173
10.83_519.2466m/z	HMDB29771	7,8-Dihydrovomifoliol 9-[apiosyl-(1->6)-glucoside]	821.9069795	1652.3242	509.6461108	3249.648561	101.6904708	1238.372594	0	0	0	0	33257.63768	0	160.0435837	0	0	0
10.87_188.0923m/z	HMDB36604	N-Methylcalystegine B2	12340.15731	2791.807358	13006.87246	13243.23323	24566.69022	26110.07359	12426.18525	16510.24412	38427.46084	58212.14621	9139.584987	28412.75768	73456.50676	62316.10957	6092.605581	28305.09857
10.87_204.0873m/z	HMDB36394	N-Methylcalystegine C1	515.6012945	2047.681299	209.8486021	5906.970613	6874.351479	3596.893439	12772.77637	3135.956472	18504.8422	17456.40447	933.415713	3864.634388	76567.97	771.9508974	1218.531287	7586.219911
10.87_206.1030m/z	HMDB14634	Miglitol	0	0	0	0	0	0	0	6986.431525	1299.38305	1001.693294	709.1757836	5662.11273	0	12697.02036	2577.603326	0
10.87_219.0808m/z	HMDB28788	Cysteinyl-Valine	33650.37126	57526.72834	84166.43899	39415.85093	24312.48275	25405.37139	6753.245502	36085.5177	105303.7429	57483.88404	32008.40313	20913.26637	22732.81729	7420.529475	6821.43696	42115.35151
10.87_274.1412m/z	HMDB03869	Epsilon-(gamma-Glutamyl)-lysine	47057.25569	97301.73777	205493.2431	120925.637	40595.61768	102583.9677	27571.65608	59678.00468	5667.404221	15175.47831	131762.1907	83409.13913	21059.90351	5409.266319	11508.36266	12264.46443
10.87_390.1708m/z	HMDB15279	Flavoxate	12147.60095	33722.10202	36212.29084	19377.6594	19343.38045	17246.62669	4675.28802	2827.393488	2771.671941	1030.09505	18266.21851	9544.480428	2965.614198	0	271.1602833	9.036693103
10.87_401.1834m/z	HMDB40729	D-Linalool 3-(6''-malonylglucoside)	534.6545851	867.369375	1416.26182	2675.510448	2134.611881	312.8703371	553.9849218	0	261.4173569	715.8320033	45.03771744	0	0	101.1142252	403.3438502	2734.517987
10.90_244.0939m/z	HMDB28732	Asparaginyl-Hydroxyproline	339436.9123	125217.6902	178597.9647	174529.2052	71170.22218	52663.34017	21352.31006	82340.70954	130633.3355	128022.193	358338.0944	44842.41341	27758.79826	16282.19567	5344.169021	352992.9268
10.90_310.1148m/z	HMDB01961	1,7-Dimethylguanosine	0	0	0	0	0	0	0	29235.49018	5009.065279	500.589637	485.1760934	38418.77702	112.1156027	0	0	3394.259194
10.90_360.2508m/z	HMDB39849	3-Oxohexadecanoic acid glycerides	1971.754153	255.635278	282.7310588	881.4544592	0	1791.142758	106.826208	0	595914.2296	305.5628736	0	0	0	532.2598588	0	0
10.90_381.1784m/z	HMDB33237	1,2,10-Trihydroxydihydro-trans-linalyl oxide 7-O-beta-D-glucopyranoside	65.63042902	0	0	47.51137485	40.28394103	70.20459437	218.4615195	0	3521.355803	735.6511473	0	0	82.09134097	0	8.102755551	252.8941537
10.90_489.1958m/z	HMDB39386	Cymorcin diglucoside	20261.28909	817.3689932	2100.389582	2246.084934	0	0	0	0	0	1779.235216	0	0	0	0	0	1193.205294
10.94_162.0764m/z	HMDB35359	1-Deoxynojirimycin	772.1172718	1862.942168	274.0240933	967.8310263	520.4975383	567.041754	280.9025201	43496.43511	4168.480078	6025.276528	4552.496486	18346.86855	1942.045807	20268.93395	17240.67581	6820.160812
10.94_184.0973m/z	HMDB06348	Pseudoecgonine	13251.38	5048.931744	6863.477448	8367.14477	4654.909974	4734.863322	2483.763147	11932.31256	37423.10203	22712.53569	2842.184548	5285.890574	3864.637297	5787.811255	2139.785978	18813.60199
10.94_194.0818m/z	HMDB29217	Tyrosine methylester	4210.047651	5192.985082	6547.35541	13523.33533	3947.317578	6643.476265	8686.250994	571.0322608	10835.71972	4540.60296	1849.975218	300.1665726	5536.728653	24910.48609	7528.580468	7538.995009
10.94_204.1237m/z	HMDB04231	Pantothenol	510059.9629	126381.9857	30898.1262	55564.45971	46846.54016	467209.3419	251635.2049	62705.67568	158209.5321	451673.6919	71300.60186	121350.5888	212199.4026	91417.87961	24869.56396	257981.2452
10.94_213.1493m/z	HMDB37398	4-Acetoxy-2-hexyltetrahydrofuran	0	0	0	0	0	0	0	108.8488477	134.0410328	1274.722416	0	4454.159221	0	6304.442788	1209.043954	0
10.94_215.1649m/z	HMDB40169	xi-5-Hydroxydodecanoic acid	0	0	0	0	46.14874452	0	2300.341118	3503.597844	669.854313	1144.522892	0	6476.340415	6648.743041	10396.0731	1122.466388	755.7391582
10.94_217.1191m/z	HMDB29043	Serinyl-Leucine	220498.9724	475775.652	751613.7642	548848.7399	195784.5688	336739.8949	52814.55982	491492.7769	236720.8673	284568.9462	458386.821	569472.6832	111190.628	71298.36027	114260.2023	220612.9611
10.94_274.1049m/z	HMDB05766	Norophthalmic acid	654.5916123	0	5934.004289	968.2974616	251.8077585	0	0	0	0	1568.298564	0	0	0	0	0	0
10.94_292.1042m/z	HMDB29353	Galactosyl 4-hydroxyproline	844.2819745	1145.571656	857.5965958	714.7222513	2743.303404	909.1836816	5920.708012	683.673589	63162.86636	569.2712427	465.9284383	664.8815793	15822.92562	194.1741371	167.5295285	119.531379
10.94_331.1415m/z	HMDB28808	Glutaminyl-Tryptophan	25.93337515	3204.54509	2700.903106	1996.181524	981.4780982	649.4860053	2499.747143	2173.332253	349.9374078	1382.438738	14013.15213	2893.395259	1857.834439	4927.361131	8412.260435	1449.484321
10.94_341.1031m/z	HMDB29461	Zapotin	1521.798496	1445.54174	1652.835513	1722.809896	461.8394208	1305.183967	128.161376	0	35425.044	1599.195944	1158.448829	0	4498.846876	0	0	3797.199021
10.94_410.0753m/z	HMDB33508	Gonyautoxin IV	0	0	0	0	21616.78957	0	12715.16974	9952.669817	0	99179.89426	3897.80972	74122.83826	0	1578.700643	0	145966.9395
10.94_437.2070m/z	HMDB15019	Quinapril	408.7268624	2299.47583	11737.39039	5461.61736	347.7322393	804.6438649	0	0	0	0	0	0	150.9409143	0	0	0
10.98_185.1177m/z	HMDB38978	(1beta,2beta,5beta)-p-Menth-3-ene-1,2,5-triol	9673.307912	10522.64561	6223.482398	9504.566341	13170.35247	9736.097176	17033.27793	17303.90935	45466.60249	34226.59046	23835.69063	38323.29323	32393.96086	39012.5875	40259.27325	32369.60404
10.98_230.0125m/z	HMDB59994	Benzeneacetamide-4-O-sulphate	0	30474.6592	0	0	18540.8228	0	0	679.7006283	0	0	55.40992232	1476.253626	232.3827758	0	0	539.5888433
10.98_472.2576m/z	HMDB15603	Ximelagatran	108273.6169	19800.56673	55910.73515	39892.30008	23285.21365	9679.713479	466.0708242	4002.562139	493.5634448	2476.924634	37097.43758	7476.016525	14110.80017	5868.81788	141.7808111	0
11.01_224.1039m/z	HMDB41953	nnal-n-oxide	9169.509749	14761.06923	10522.76028	7018.91151	4181.775987	10811.43286	11583.55595	78010.50367	95356.60175	64187.42316	173673.6367	92992.61618	6448.546297	15584.92343	14892.38007	82707.67701
11.01_237.0880m/z	HMDB28853	Glycyl-Tyrosine	8782.28746	33019.97534	29681.35171	28820.02973	12733.60467	21948.75087	6271.503344	18704.19602	7703.816273	8210.406976	21577.36664	13812.52537	9613.45267	14570.90607	13243.17618	13539.60289
11.01_246.1459m/z	HMDB29066	Threoninyl-Lysine	0	0	0	0	0	419.8294418	0	267.5967246	42921.21566	0	0	0	585.3025337	1752.082105	0	0
11.01_249.1247m/z	HMDB15443	Heptabarbital	36.68978519	0	58.84219619	0	78.77680154	0	86.50814714	0	7311.868894	263.3213943	0	0	2011.061577	194.5516259	0	372.8320236
11.01_276.1584m/z	HMDB39846	3-Oxodecanoic acid glycerides	4100.557359	1922.943656	3984.875236	48666.13696	634.033671	2386.670015	1035.513358	0	161191.1131	322.1021002	202.2439254	153.2032482	11873.58847	3120.953392	0	2935.345159
11.01_294.1101m/z	HMDB28743	Asparaginyl-Tyrosine	2079.71555	11494.19269	13220.90997	7946.930364	2986.882782	6056.845595	2858.965593	1189.799419	0	1348.223757	1583.063282	1396.521056	10805.00948	1926.930028	1017.478406	880.9857592
11.01_298.0869m/z	HMDB15536	Imipenem	0	0	85.31126252	0	10.56069461	1543.086265	0	2404.524304	1346.482287	2464.921398	1521.417099	2981.399944	0	0	2396.522321	571.9392008
11.01_308.1620m/z	HMDB28963	Lysyl-Tyrosine	77.06874314	529.0581102	0	6.372469351	338.1433744	0	724.2106998	0	14.21459969	1097.592399	5169.661891	0	0	0	560.4101785	0
11.01_345.0985m/z	HMDB37250	Muscomin	6411.634163	15017.57583	2533.842919	40083.18869	9296.045955	27223.47892	40491.52585	2037.594017	614913.815	86711.79298	52923.36597	2136.885026	22451.07486	1462.147281	6087.633499	7931.788527
11.01_383.1572m/z	HMDB33063	2,3-Butanediol apiosylglucoside	783.6930933	4030.4078	4893.673202	2672.774934	2628.127753	3008.157481	0	1694.067584	4663.329784	1907.261536	169.3264906	382.0602175	328.8933011	2059.390708	174.6443218	4233.735383
11.04_213.0490m/z	HMDB34965	1-Methyl-3-(2-thiazolyl)-1H-indole	0	0	0	0	0	0	52.49756302	0	5042.061065	68.53624666	0	0	0	0	0	5754.073096
11.04_259.1301m/z	HMDB11170	L-gamma-glutamyl-L-isoleucine	126277.4631	111879.7615	276667.0737	207218.9509	124524.2601	132736.3802	50214.50066	191562.8093	26238.13919	62539.75	174216.059	104395.5019	92526.76751	17737.15835	101869.8915	23400.78222
11.04_317.1255m/z	HMDB28742	Asparaginyl-Tryptophan	442.2167769	34517.25019	2496.202356	4046.359085	1268.056178	2317.220801	7118.104676	21149.91184	943.400412	13857.95038	1777.260197	15781.46697	1159.407733	2862.118469	2147.535248	1964.42213
11.08_187.1334m/z	HMDB33574	(1R,2R,4R,8R)-p-Menthane-2,8,9-triol	146.8407264	210.6545338	27.32695591	97.22776455	96.30018613	1268.490684	14248.6489	2026.324983	795.3695119	418.3155665	0	4675.391244	11342.28186	12331.15979	1466.918872	0
11.08_257.1760m/z	HMDB59946	2-Hydroxypropyl 2-isopropyl-5-methylcyclohexyl carbonate	0	0	0	0	0	0	0	1170.212727	666.8439289	3799.271601	912.0534462	21525.65203	0	15149.84991	4379.773097	618.406381
11.08_258.1461m/z	HMDB28905	Isoleucyl-Glutamine	214482.2	353679.4587	502316.0896	387640.5767	200682.2122	342379.5626	40403.38627	182042.0647	57032.42642	39851.80667	116044.0868	120473.916	80864.01946	29951.73172	62397.02058	46322.57669
11.08_263.1403m/z	HMDB29008	Phenylalanyl-Valine	2883.157301	7159.717023	2007.060282	1966.762854	2844.638632	1245.979348	2121.025256	38315.24107	7253.319824	1478.61024	2381.422245	5611.019601	16879.55662	47788.33618	185.4008726	2620.587072
11.08_367.1624m/z	HMDB41255	(2S)-2-Butanol O-[b-D-Apiofuranosyl-(1->6)-b-D-glucopyranoside]	127.6890506	112.7353206	43.25380781	25.07850859	17.33205135	3.884807137	4.898894013	17.63674151	784.8353937	13.35627744	109.2374488	308.9076578	35.83649775	848.969941	775.8234772	487.4631446
11.08_463.2208m/z	HMDB31367	Linalool oxide D 3-[apiosyl-(1->6)-glucoside]	8590.425002	14950.56178	24456.36055	23481.1678	6397.366664	8703.861866	2965.893043	281.2442094	14.51647762	196.9708584	0	0	5072.314072	76.03931209	101.9703405	470.987609
11.11_173.0925m/z	HMDB34365	L-Theanine	34587.8909	146561.9844	109963.5286	119873.5134	42431.61449	78958.06505	7897.765451	302227.1696	32895.83864	28082.65391	106979.4946	169167.9748	29708.04385	29774.16141	20597.836	38960.04115
11.11_176.0922m/z	HMDB35360	N-Methyl-1-deoxynojirimycin	10760.21195	2358.905963	3747.905422	4837.187878	407.8385295	2927.233222	826.7865958	21651.18651	58276.13095	666.4437399	15314.91698	4501.294289	38511.24803	1011.129936	846.1270796	36077.37647
11.11_205.0650m/z	HMDB28973	Methionyl-Glycine	5699.974435	20470.66823	27588.20233	13034.80297	5590.017284	10826.10055	1166.659626	16058.82162	2258.656607	1716.124095	5628.001249	13493.5048	3480.964237	1618.603293	6797.787274	3981.376645
11.11_292.1307m/z	HMDB28804	Glutaminyl-Phenylalanine	18120.58178	42370.99739	42090.60969	36805.33008	22011.90011	40830.44681	6142.701352	27125.93215	2065.829821	7784.204145	36554.19153	19799.82657	11314.82228	3839.865615	16680.5513	5392.611206
11.11_321.1570m/z	HMDB31694	Butyl (S)-3-hydroxybutyrate glucoside	99.65166123	1620.940625	0	178.8088649	2.569866672	3.352057906	2.429790259	0	31.63390458	146.3623745	171.7390058	17.65907323	7018.37019	66.7743017	3.671102225	1054.423876
11.11_434.0589m/z	HMDB15278	Cloxacillin	0	0	0	0	450940.1773	0	46493.45982	42131.99112	0	57482.1984	3410.064919	40706.55331	0	15421.45156	0	70927.93078
11.15_209.0565m/z	HMDB31813	N-Carbamoyl-2-amino-2-(4-hydroxyphenyl)acetic acid	4576.618174	2621.166047	0	1361.918952	5100.305651	0	1028.404733	94.41247209	1536.735439	2016.194179	236.0610608	920.4648154	546.484017	0	0	2358.022336
11.15_230.1145m/z	HMDB29122	Valyl-Asparagine	19569.08916	41873.55296	123841.6845	42162.91666	26497.09288	35007.10593	3127.686574	21220.10328	2321.571306	4237.515792	3277.073287	23184.03432	8514.494382	875.8237386	2284.364406	4433.050137
11.15_243.1351m/z	HMDB28866	Hydroxyprolyl-Isoleucine	3716.596839	8255.221423	7890.153758	5358.843197	1381.755082	3712.050823	561.4589421	80606.5565	88.40071459	4784.179308	117885.3705	204379.6912	83.13317422	16485.64913	531.1135555	2433.510481
11.15_276.1025m/z	HMDB28971	Methionyl-Glutamine	1361.942242	3157.466893	6782.963631	3337.837873	717.7800175	2140.288305	0	1887.203043	282.3293339	141.1133573	0	41.96938166	110.6335488	0	0	102.7616408
11.15_279.1353m/z	HMDB29139	Valyl-Tyrosine	2378.031776	1146.899062	1780.099931	2483.955433	24563.83941	1918.976695	2279.72119	2264.795542	1120.049824	1147.484553	12110.50918	858.8096174	5124.681263	639.7631686	0	809.7110438
11.15_293.1147m/z	HMDB38514	L-gamma-Glutamyl-beta-phenyl-beta-L-alanine	12951.73973	21521.40456	21668.42092	16664.07374	8756.094126	16021.89583	7717.337395	12709.2793	535.1518375	5738.619008	9995.166086	13900.62834	15202.78534	2187.223614	4331.683868	9153.652007
11.15_323.0290m/z	HMDB11641	Uridine 2'-phosphate	0	0	0	0	0	0	0	0	0	0	228.867683	0	485.5842938	0	0	20142.00575
11.15_341.1619m/z	HMDB32870	Jasmolone glucoside	312.750579	0	197.3965277	0	0	0	455.1904435	0	20.12601949	4.321807988	0	0	0	104.1847973	0	0
11.19_259.1665m/z	HMDB14539	Carisoprodol	26744.45415	0	5537.17388	1322.039141	0	86.64792683	163.8852896	0	0	0	455.7829944	0	152.2454154	0	0	1073.374487
11.19_304.1518m/z	HMDB39161	Syndesine	27034.02676	60179.55834	102170.0093	63780.67452	80204.77489	119018.5585	7489.595473	34342.11117	5823.998253	33644.9141	167756.3213	47367.09155	36646.18366	11426.10043	9019.294234	13548.6313
11.19_480.3096m/z	HMDB10381	LysoPC(15:0)	36372.06824	165.9753151	1760.885814	3473.026921	8945.224909	7869.977912	5028.287269	7627.839953	18248.68116	1857.330904	2049.585971	7312.416195	14360.95615	6364.718196	30489.50869	6300.058421
11.21_178.0867m/z	HMDB41931	3,4-Methylenedioxyamphetamine	395.3333076	0	2606.255243	7937.355825	0	342.7887605	101.3009752	0	0	0	0	0	0	0	0	49.61482061
11.21_222.0769m/z	HMDB13068	Salsolinol 1-carboxylate	896.4805842	68.15993881	11986.112	31088.16713	760.2268638	1903.790965	975.9683405	60.1353101	53.61808326	23.7573044	176.3661958	43.08566185	6435.071513	0	0	350.3952165
11.21_262.0870m/z	HMDB28737	Asparaginyl-Methionine	3533.435272	7188.407599	19236.1638	8888.227123	2952.036507	5913.299406	706.8558981	2182.825743	4496.33583	982.5989734	1847.906861	3928.126202	4851.0305	1354.554553	0	3440.508448
11.21_301.1518m/z	HMDB13016	Neuromedin B (1-3)	17065.51238	34834.44243	70699.8288	44919.02404	18083.30591	34499.96274	1116.236249	24044.18871	15251.93669	1693.668941	6067.994714	17559.0708	3850.68011	251.8813821	2616.242466	1538.921575
11.21_360.2508m/z	HMDB39849	3-Oxohexadecanoic acid glycerides	0	41295.26583	0	116.3019668	0	510.1809185	114.2147465	1876.513478	52999.81634	0	0	0	0	52789.11417	0	2461.135283
11.21_377.2232m/z	HMDB14701	Doxapram	0	9796.29722	0	0	0	0	246.4630816	0	15917.872	0	0	0	2313.89446	698.267654	0	1556.088566
11.21_413.1160m/z	HMDB14745	Nafcillin	59.88053991	187.8644063	0	687.2959479	218.3505047	124.588449	55683.88325	44.46003641	116.7808475	2488.643868	2943.446907	1298.836523	6840.876564	897.2981521	261.6851184	21063.57724
11.24_174.0765m/z	HMDB02201	N-Carboxyethyl-g-aminobutyric acid	5458.930278	2472.258517	11799.00982	7062.665194	12304.4553	36826.86639	8741.194342	5395.374386	84936.60114	136616.7116	14725.02571	4224.377785	39693.62372	14370.69699	3929.261759	18998.12715
11.24_228.0989m/z	HMDB29012	Prolyl-Asparagine	6677.8203	11822.56867	7096.151509	11192.5569	174633.5928	7010.96392	5994.19288	36550.8045	4660.470624	21571.94176	34760.15845	848.2798775	3174.157524	337.3025071	8135.482635	7216.522399
11.24_309.1568m/z	HMDB29379	Sinapine	762.3387624	180.1171121	599.0336651	497.6747044	1534.569532	210.0281147	265.0621985	207.3153255	1481.562599	1136.041076	7498.215529	2254.967813	137.1570829	293.0053144	0	2605.185789
11.24_332.2195m/z	HMDB39848	3-Oxotetradecanoic acid glycerides	0	0	0	0	207.5024995	0	0	0	69574.12246	0	13.85442032	0	0	139.5875546	0	10595.83774
11.24_478.2944m/z	HMDB11506	LysoPE(18:1(9Z)/0:0)	56121.34887	2575.296573	12486.05937	1872.140474	11065.37473	16370.2431	13424.94746	1464.542791	27358.18777	5390.502097	408.9312889	17229.4682	45859.9821	18779.53438	7781.332807	3364.451665
11.29_171.0057m/z	HMDB02520	Beta-Glycerophosphoric acid	0	0	0	0	0	0	1216.972456	0	0	666.3425478	939.5824332	0	1721.224554	0	0	18930.07711
11.29_189.0875m/z	HMDB01370	Diaminopimelic acid	16027.64634	23242.05984	84089.49195	37184.3342	20504.63307	25119.73726	2233.310429	6008.860061	1129.945581	3270.846879	6476.748752	10363.86322	10524.07043	1302.8324	5378.257291	2180.414634
11.29_203.1033m/z	HMDB39948	3,4-Dihydroxy-2-hydroxymethyl-1-pyrrolidinepropanamide	17787.51175	29966.56249	83006.27469	48584.21105	17445.90404	28140.16156	4641.050521	41260.86194	9071.157123	7355.252294	47822.72195	35008.77028	13984.72276	5448.950503	14292.25839	10012.95303
11.29_206.1030m/z	HMDB14634	Miglitol	6806.87991	1163.013947	2627.334409	2176.506518	499.6998059	5608.222186	1024.726977	1908.157136	504.7254005	250.4285894	0	1375.64426	7630.123944	3085.172546	0	2560.509109
11.29_245.1143m/z	HMDB11172	L-gamma-glutamyl-L-valine	27335.64238	24233.6194	77792.71124	57700.95928	37669.43446	36918.03689	9788.281361	44830.19663	7055.899178	17354.16453	138337.2667	33882.8752	18935.20382	6267.867717	18276.1615	9793.007014
11.29_333.1210m/z	HMDB14450	Mitomycin	849.1591361	692.7142719	3541.670698	2219.356949	1027.964303	1188.856468	3090.759379	1099.607584	794.4679254	53349.32716	4483.318025	16748.40552	4284.307393	4367.783627	100.2400633	24312.40884
11.29_348.1933m/z	HMDB29225	Coutaric acid	2000.466351	0	7101.859924	1318.522239	349.7184615	152.404807	0	317.4786228	0	0	0	475.1690132	0	4400.016549	0	0
11.33_193.0713m/z	HMDB37295	3-[(2-Mercapto-1-methylpropyl)thio]-2-butanol	0	260.7850538	0	0	1397.39566	24.37234281	0	0	0	283.7508883	0	0	11371.44114	0	0	0
11.33_210.0881m/z	HMDB15078	Zalcitabine	8064.444545	12030.57052	13095.28081	5495.318821	13149.12608	10544.89709	11110.10874	64119.65208	41633.7256	66671.56037	35803.95086	26545.77597	12427.76069	48975.95361	2347.459385	27904.09541
11.33_216.0987m/z	HMDB28790	Glutaminyl-Alanine	326.2443536	230.8701552	814.2542743	1137.884674	452.2271546	294.2371447	203.0049894	738.5359532	621.062198	536.6924952	224.4556775	563.3595539	241.7646625	4811.666032	1041.5384	802.1108501
11.33_240.0990m/z	HMDB02224	5-Methyldeoxycytidine	22603.415	1393.220174	68348.71061	23418.65094	30541.00905	6726.944323	917.347906	2062.809505	4098.622103	7785.52303	121.3688989	857.0013304	2600.063626	3.419261209	0	2028.899636
11.33_457.2396m/z	HMDB14775	Astemizole	11679.80471	5575.744314	12211.72487	4041.051777	17294.01634	5883.285789	3168.307048	34681.43022	27000.10986	876.946376	3832.030604	15533.95153	3091.84266	25502.87204	4047.481238	1263.485823
11.33_589.3014m/z	HMDB04160	I-Urobilin	1431.228932	5489.653521	397.4322423	1510.960159	3514.577137	7064.558582	10089.48722	0	428.5661004	0	93.07338761	0	4648.131616	457.8442388	316.8158246	0
11.38_178.0537m/z	HMDB31340	Cyclamic acid	81.16917392	233.081101	29.0246391	113.3234966	482.6405665	58.31343378	114.1226692	8100.983159	10217.62223	4084.998103	21134.34698	178543.4369	47.76914764	891.7879877	216.8284159	11473.12407
11.38_219.0984m/z	HMDB01104	N-Acetyl-b-glucosaminylamine	11310.93112	29496.49865	82692.95672	46769.63432	39827.84799	37424.80936	4782.388962	7557.889618	4406.281095	7141.254268	64936.38769	16333.57028	12811.74777	3460.412851	9166.539044	20118.58098
11.38_244.1303m/z	HMDB28734	Asparaginyl-Isoleucine	48649.51951	68737.49153	187291.3716	121838.4127	99033.34726	78270.49535	6670.730955	48649.60886	8783.897048	11958.839	93266.17334	62234.6558	16565.93293	11212.8008	28735.60026	13894.52204
11.38_335.1254m/z	HMDB33107	Semilepidinoside A	60.52990857	3.741498137	195.4002655	671.6236369	319.4444805	745.9403954	2116.833846	2.481820735	190.3211713	991.9318026	2052.011711	70.56611221	7934.955719	0	215.7822009	106.9773769
11.38_526.3521m/z	HMDB30291	Daphniphylline	0	643.7206091	127.625059	0	0	0	0	50714.03085	25294.41268	0	628.9144055	3801.240873	0	0	31186.82008	1900.883891
11.42_258.1098m/z	HMDB28798	Glutaminyl-Hydroxyproline	5203.058423	97.87533379	17481.45238	13672.11101	14284.51906	4412.184421	1316.307823	378.9634747	0	2220.256724	444.1453622	407.4476318	3128.118245	90.00459864	366.6734329	2781.390732
11.42_274.1048m/z	HMDB05766	Norophthalmic acid	64796.24433	17874.84047	239843.1366	161671.1177	47514.47256	17508.84512	8408.130454	6664.02332	27811.71361	34462.48895	12335.02827	6632.707662	55291.33116	4322.836314	699.7657624	39277.73045
11.42_410.0752m/z	HMDB33508	Gonyautoxin IV	0	0	0	191.4041665	26728.19581	0	3330.518946	659.3978128	0	29016.30154	335.2166568	9163.55036	0	0	0	34287.6605
11.46_419.2083m/z	HMDB35779	Armillane	4813.758182	4506.755761	11411.22159	2454.424357	1500.088532	3688.530821	4055.206702	70.52214529	3020.907684	922.4135216	579.5830169	222.3057315	128410.7151	0	38.45001754	677.943635
11.46_476.2787m/z	HMDB11477	LysoPE(0:0/18:2(9Z,12Z))	12861.27269	121.1242808	2278.418364	0	0	2938.977726	1426.873594	0	6688.993714	251.0099646	0	2174.609863	664.7215397	6450.611665	336.3585596	227.0161839
11.46_505.2427m/z	HMDB10364	11-Hydroxyprogesterone 11-glucuronide	3781.376091	2642.317421	22245.16373	4101.49878	2742.71828	2328.098883	0	0	0	0	805.346502	0	193.2821459	0	0	0
11.51_160.0608m/z	HMDB33747	(±)-2,2'-Iminobispropanoic acid	3833.584265	2084.870168	8264.350038	5401.655408	8333.749952	8581.11096	10721.24607	2106.861121	4381.27793	19017.13201	1822.049582	3763.510279	18575.0672	1047.800738	447.4257359	9621.224372
11.51_175.0718m/z	HMDB29061	Threoninyl-Glycine	3331.112547	6819.829631	24740.53943	11204.66066	6292.663634	8784.975611	1092.942828	1254.286176	396.3732015	2541.06181	8099.302199	5825.447094	2447.705753	309.3548025	1460.183177	2162.769462
11.51_179.0820m/z	HMDB32565	(4-Ethoxyphenyl)urea	475.5711213	152.3552405	1177.293267	2556.365757	488.6521978	586.0195621	183.4673815	0	358.7093197	555.5120442	0	72.27639596	193.1475653	0	0	68.62795593
11.51_258.1461m/z	HMDB28905	Isoleucyl-Glutamine	20815.5492	40730.70426	58804.22301	52202.21109	14854.06351	17379.23109	4985.759237	68335.21221	6077.914155	7307.423937	235011.3494	41440.98654	16371.58277	12333.75713	36730.93664	3986.695768
11.51_271.2030m/z	HMDB11684	N(6)-(Octanoyl)lysine	9608.043539	0	12743.42625	12685.05851	0	0	181.9030624	0	0	0	0	0	6754.575514	0	0	0
11.51_299.0976m/z	HMDB29941	D-Apiose	0	46.65204206	318.157928	155.3668523	648.1216486	1366.271834	437.0818525	289.0870394	100.585673	1434.968046	45108.5039	101.93801	986.3104178	393.9335869	205.6954272	0
11.54_277.1230m/z	HMDB03426	Pantetheine	40441.54471	7884.761434	51025.94891	30435.88577	25055.74784	21924.7842	2907.085093	1593.623363	3612.591051	224009.6471	14870.61813	1639.591233	2683.344727	0	0	592.0148463
11.58_185.0926m/z	HMDB28695	Alanyl-Proline	25734.38706	74767.18525	65176.41129	70172.22743	29749.48314	68266.8826	18453.15918	22999.02255	6474.38878	7779.624529	129459.8805	33378.48329	31457.95808	16758.90393	8529.154688	29808.68223
11.58_262.1663m/z	HMDB13132	Hydroxyvalerylcarnitine	0	379.9326998	0	0	0	189.5399751	56.01416318	0	1589.20023	358.2055358	0	0	0	8003.671762	0	791.5118511
11.58_330.2037m/z	HMDB14924	Marimastat	0	5172.042307	1660.628059	521.1494067	407.52379	1553.044962	420.3511956	243.4492628	0	131.5176064	2894.700946	481.2672658	1114.297649	191.374061	0	541.1350716
11.58_335.1981m/z	HMDB15324	Acebutolol	11697.65403	0	6999.82865	7404.921754	80.88629598	450.3927304	0	0	0	0	0	0	0	0	0	0
11.58_542.3246m/z	HMDB10396	LysoPC(20:4(8Z,11Z,14Z,17Z))	0	0	97.64506536	0	0	252.9946198	988.6147326	0	33329.31877	0	14465.29714	0	505.241956	1158.973639	2478.402283	2159.566697
11.61_205.0826m/z	HMDB29049	Serinyl-Threonine	4430.354146	8692.544243	32129.86904	17489.95531	9276.510823	13121.17995	1773.439609	1645.365906	984.7520517	6041.461044	26518.80163	8481.76456	5957.094532	1659.47203	1426.600442	7362.516271
11.61_311.1074m/z	HMDB29111	Tyrosyl-Methionine	6151.224135	1506.161479	4281.782696	5020.810956	1908.585586	5038.153042	2660.122208	0	172.5988827	192.5749426	73.78943437	75.88276043	487.583889	204.1432459	3.574967808	268.3893636
11.61_357.2651m/z	HMDB05076	13,14-Dihydro PGF-1a	57312.51513	16213.54059	38141.14818	96335.03287	26427.69546	38512.91927	11084.7676	0	149.9985344	100.2640428	0	0	10766.14163	3246.567508	350.795863	1048.221929
11.61_464.1824m/z	HMDB03324	Biotripyrrin-b	0	0	0	0	0	47.41977951	0	13629.83949	0	0	0	0	0	0	0	0
11.66_173.0561m/z	HMDB00854	Formiminoglutamic acid	1340.145977	647.7667839	6735.39686	2129.814863	765.9174224	690.7988029	2274.024198	16119.29334	2349.59131	1984.715245	11207.44415	11123.00478	1104.426318	28198.08194	1322.516155	11248.29786
11.66_189.0763m/z	HMDB40220	Diethyl L-malate	31509.03219	18215.45113	14279.15737	27855.7036	59893.46601	21667.40184	229411.8374	6139.257292	86018.74539	181530.0489	84335.49924	23299.48695	27327.2867	15331.90208	43383.0939	21976.24416
11.66_230.1145m/z	HMDB29122	Valyl-Asparagine	5626.532152	10923.55111	32069.48212	19270.02561	5344.650161	8159.5298	1441.031245	9297.564581	2057.468693	4141.027413	23619.74132	16773.32221	5477.392219	637.2129474	2424.723767	3207.169177
11.66_260.1257m/z	HMDB04985	Aspartylysine	1842.896937	1950.936738	10472.77198	4877.127991	1104.399099	2790.404808	1049.784754	1771.748818	0	529.5896227	6073.366464	2108.035707	51.47645832	98.33137835	221.2456036	5.487766657
11.66_285.1459m/z	HMDB15182	Abacavir	2879.501906	1095.483202	12590.7644	6434.685162	3711.389858	5304.482874	159.9816511	349.0205667	173.7881359	4873.122043	434.0326168	5131.110216	2064.387462	100.1439199	0	3199.473756
11.66_519.2578m/z	HMDB30116	Withaperuvin D	1448.093189	1168.612414	2135.994752	3062.207423	0	1975.364369	0	0	0	0	28232.23695	0	0	1551.767688	0	0
11.70_160.0971m/z	HMDB00062	L-Carnitine	1045.703057	3410.081333	3129.135258	2697.066311	536.4068041	5570.338179	554.710829	298.4841118	1558.464095	1105.822263	0	0	1130.130136	42.62410617	48.01787206	1389.386009
11.70_188.0923m/z	HMDB36604	N-Methylcalystegine B2	1041.692542	132.3011519	1325.45208	1444.426756	915.4763656	1351.959017	329.4209143	255.5752923	619.5097269	3855.927628	764.2692771	58774.70479	641.2127573	3560.94502	609.9577701	568.3895385
11.70_189.0875m/z	HMDB01370	Diaminopimelic acid	12638.88195	21139.35781	59516.10652	35069.28093	21831.70906	24942.94475	2104.053197	4265.733355	1450.830376	14119.09897	15498.93075	13126.3454	6566.018807	1342.632725	2590.163918	10206.61633
11.70_451.2302m/z	HMDB15704	Tafluprost	0	0	0.002474317	114.9149685	0	0	0	0	0	2206.202027	0	22643.25793	0	0	0	0
11.74_215.1034m/z	HMDB29069	Threoninyl-Proline	11877.09309	35538.49087	36762.83159	45185.79077	13525.70096	31086.82448	8234.944012	4736.21046	5340.716978	7055.38273	140446.3028	39444.85074	22319.08137	22232.25303	7368.766019	49605.76888
11.74_217.1079m/z	HMDB00350	3-Hydroxysebacic acid	9220.469992	6242.896796	3226.446294	8175.868808	15901.82306	27772.23444	102955.3286	95.05383781	5050.106489	14183.52591	1754.938511	780.8864938	666.0797586	14856.70766	2720.055509	3601.057546
11.74_259.1665m/z	HMDB14539	Carisoprodol	4366.817175	679.3850648	8655.801181	6231.606279	4679.64059	5622.540837	0	0	63.09220431	75.28344557	0	0	0	0	0	0
11.78_140.0537m/z	HMDB59892	Isothiocyanatocyclohexane	25085.08056	60.11067829	10381.618	22953.63111	35.626969	14215.60501	3924.867281	0	213.7542994	157.954996	0	32.50531507	1185.690197	0	0	1329.249291
11.78_196.0722m/z	HMDB32055	N-Acetylhistidine	10445.30128	4970.716974	22251.41071	3967.497653	653.9868753	6603.436513	6347.458995	27019.72595	11738.02513	40193.87688	30728.52789	11910.46723	4469.523132	28354.17542	1325.4289	23588.44871
11.78_231.0509m/z	HMDB40580	Dihydro-2-methyl-3(2H)-furanthione	35829.53724	31684.43361	39399.2744	14920.06672	12890.81985	90289.31837	53946.5402	4494.552847	77759.02324	80789.27209	2323.173116	1858.343664	10438.77128	3731.776952	3848.162973	12894.54994
11.83_201.0877m/z	HMDB34266	L-Coprine	5629.455855	12347.60596	10920.42532	20195.63611	6092.266852	22014.41857	4322.000989	2011.117457	5465.17557	4159.595388	17956.6622	12992.52184	10742.57646	5014.642708	1824.166518	11235.31917
11.83_235.1087m/z	HMDB28694	Alanyl-Phenylalanine	28.77646645	31.94326462	36.81931162	135.1443635	290.4869026	0	0	0	0	439.1183208	0	0	0	0	0	0
11.87_147.0484m/z	HMDB32271	Ethyl 3-mercaptobutyrate	26398.2158	8612.336171	44634.57619	16570.59189	6762.206522	12594.12589	88487.46736	224877.0839	11677.87452	79405.90354	275390.7819	60969.77707	41480.17784	132714.3737	5716.225452	37822.69377
11.87_161.0560m/z	HMDB29424	L-4-Hydroxyglutamine	301.4945649	712.9807413	2710.48687	1169.411025	501.4295704	956.4127289	285.183715	1321.028665	338.3124092	1501.637732	5446.360209	4021.750158	1088.559034	144.949702	428.6629376	1228.124612
11.87_219.0771m/z	HMDB15571	Oxitriptan	197.1191833	345.695294	29.91764455	28.99853483	41.17927637	7.182238247	0	3541.54927	815.0241793	52.00834152	349.4550629	9068.793437	0	4649.72708	1488.622884	0
11.87_263.1074m/z	HMDB33832	Cinnamyl cinnamate	14668.5078	1603.328323	25337.18466	14190.54098	5082.413335	9514.946834	0	0	0	494.5825955	0	0	0	0.361684793	0	0
11.87_273.1208m/z	HMDB28795	Glutaminyl-Glutamine	0	233.0985759	5241.179008	224.1465785	0	0	0	0	0	0	0	0	0	0	0	0
11.87_433.2574m/z	HMDB40389	Erinacine C	12890.13127	16650.59458	16846.53232	15098.24285	4364.7748	20234.00329	303.3405408	4143.454291	708.0521444	0	0	1223.399583	828.4771947	4689.162449	839.0890203	0
11.87_544.3400m/z	HMDB10394	LysoPC(20:3(8Z,11Z,14Z))	99.31343144	3054.111205	156.7863542	0	1799.86517	14350.23066	8829.379564	27623.9036	939762.2474	6933.308769	70273.52199	18384.48219	24565.0728	36946.28406	25203.4589	51840.8398
11.87_576.4026m/z	HMDB10399	LysoPC(22:1(13Z))	301.6693911	2308.747279	0	0	917.4529226	70.30816575	7169.677255	26100.93002	42635.15582	5663.180812	2183.893752	1780.485884	12182.48224	13469.33607	14310.01795	4327.697529
11.91_174.0765m/z	HMDB02201	N-Carboxyethyl-g-aminobutyric acid	15874.56861	14142.32453	24331.73937	25808.2608	14783.84926	22683.52081	7831.135754	3356.408247	24087.26771	60951.56664	7713.477856	25999.89384	18170.44659	4386.693062	3289.067363	17710.48885
11.91_175.0799m/z	HMDB32378	Methionyl butyrate	459.0131827	0	134.6578193	418.8970068	0	323.1255497	0	0	295.9305148	3300.278323	0	0	139.4310136	0	0	142.0011626
11.91_249.0988m/z	HMDB32353	Isopropyl citrate	982.0383403	313.0514678	1216.449567	675.2891679	422.6832804	556.4442703	278.4637499	0	167.3853641	635.9705366	69.79475557	0	0	0	0	0
11.91_331.1418m/z	HMDB28808	Glutaminyl-Tryptophan	7392.270665	1683.002857	0	769.9784049	10422.86611	16.04552422	3654.592447	0	26.27507046	2134.244786	992.0654142	0	132.1568388	0	0	0
11.91_337.0550m/z	HMDB01517	AICAR	231.6558906	1093.658338	311.5033937	0	259.4105714	349.7327778	5102.289719	13294.09829	0	1396.194381	12936.48413	4862.787977	7235.947279	5203.566706	0	1974.594516
11.91_577.1356m/z	HMDB29754	Procyanidin B1	187.3603457	0	0	694.4426348	34856.08214	22698.79226	11045.29604	769723.7221	0	892.081521	0	134705.7035	92465.91922	78041.50909	132006.7408	16011.06646
11.96_215.1147m/z	HMDB04620	N-a-Acetyl-L-arginine	1797.571848	7960.630813	3210.50402	393.1725879	7696.567384	12434.40784	3559.838301	6186.102911	778.9108696	9313.476347	780.6211711	3387.145185	6219.655351	1427.932449	1097.481149	2623.329739
11.96_258.1098m/z	HMDB28798	Glutaminyl-Hydroxyproline	5141.07062	2628.532288	12107.6014	7461.747975	4087.512091	1886.845229	780.5955621	0	166.361101	83.0820878	20.72246653	0	1382.472313	0	358.95312	265.6781414
11.96_311.1073m/z	HMDB29111	Tyrosyl-Methionine	6691.590584	1334.395322	6430.665337	4997.377414	1975.236736	6546.060364	2959.097545	0	29.50214439	45.24712259	0	0	180.2951079	0	0	221.0884795
12.01_184.0722m/z	HMDB34912	(S)-N-(4,5-Dihydro-1-methyl-4-oxo-1H-imidazol-2-yl)alanine	12367.00521	1910.889596	7584.128434	6447.618805	3079.449428	1171.334435	63.6494286	125.8165171	183.8030914	981.7409812	0	0	602.7297572	0	108.8576575	8071.7813
12.01_211.1085m/z	HMDB14382	Butabarbital	1957.861135	2283.112352	2416.487695	1864.848163	2963.016347	1871.656116	1526.483219	60852.81613	1846.152431	6344.166294	5671.236198	90726.25837	1531.401839	33257.79244	17457.9981	2270.466184
12.01_213.0490m/z	HMDB34965	1-Methyl-3-(2-thiazolyl)-1H-indole	3960.678282	17214.92585	9950.377466	19731.33844	8136.499068	7205.90279	6382.64644	10843.00158	5352.521722	20943.95193	8102.740308	34003.71774	6226.622392	26916.24971	20035.21667	21855.2231
12.01_213.1241m/z	HMDB03581	Dethiobiotin	3152.563559	56383.71687	793.621717	2279.493601	3071.688151	981.5931369	1267.064138	4221.422803	3954.500541	32332.66141	12808.62947	15450.26598	1870.680811	2876.612192	1934.343845	38356.55739
12.07_243.1350m/z	HMDB28866	Hydroxyprolyl-Isoleucine	15370.92211	3495.014303	21940.2305	8047.192657	12279.46722	9831.002003	4656.918001	3182.784584	5673.144056	7007.460987	329.4336893	2006.849987	3455.619471	120.0390894	0	5496.021472
12.09_216.0987m/z	HMDB28790	Glutaminyl-Alanine	1856.307436	2811.205912	12504.12316	4519.292051	2745.011351	3651.584724	855.4489348	679.782771	0.175482705	707.1413403	2211.410567	635.6220133	1330.002213	236.7919796	828.4928121	677.9304581
12.09_419.2419m/z	HMDB32099	Dimethyl 3-methoxy-4-oxo-5-(8,11,14-pentadecatrienyl)-2-hexenedioate	2424.453318	2889.096533	4325.080894	3408.249201	831.8530965	4704.684399	1598.709764	1231.610261	0	0	0	519.8473252	0	379.1868073	0	0
12.14_245.1143m/z	HMDB11172	L-gamma-glutamyl-L-valine	4922.633693	3386.069297	12674.5898	7830.734904	11028.82576	7089.200039	3981.56425	25944.45218	1948.721502	15838.38184	11355.22614	3955.714895	5806.602977	9122.284717	561.4359117	6134.3732
12.14_259.0425m/z	HMDB15008	Suprofen	57.38013142	20790.27287	74.16261591	0	0	0	55.80819965	1092.119281	0	0	304.8437542	0	48.95819855	1310.099914	0	0
12.14_293.1148m/z	HMDB38514	L-gamma-Glutamyl-beta-phenyl-beta-L-alanine	2838.404341	262.8961517	5233.525263	2465.538154	637.3513976	1628.821788	26838.72638	87490.23071	5867.671205	64284.00736	26371.72025	23816.23656	52965.88034	18885.48238	6435.568031	76504.72872
12.14_635.4136m/z	HMDB36438	Fasciculic acid B	0	0	0	0	0	0	0	0	0	0	0	0	2039151.821	0	0	0
12.17_244.0940m/z	HMDB28732	Asparaginyl-Hydroxyproline	231268.2293	25630.22929	84298.53667	67744.57129	33964.17629	15114.49691	7027.017841	11590.75422	11736.42935	44390.96855	199.0890441	9001.690818	5706.418814	234.1344588	0	99989.9283
12.23_171.0768m/z	HMDB11178	L-prolyl-L-glycine	3374.992349	11896.42258	6344.88214	6804.450647	4140.871193	5546.581131	2695.229253	19015.61886	2487.028255	8631.166783	62633.00327	32836.54758	2711.065764	8933.371733	5489.519928	5627.15731
12.23_272.9592m/z	HMDB12285	Ribose-1-arsenate	8111.569282	506902.4963	285.6009695	30.19974173	122741.4961	58624.35389	0	0	3499.077295	780.7696493	36.97057548	0	0	114583.6739	305.5185718	0
12.23_336.0917m/z	HMDB33374	Benzyl glycinate 4-methylbenzenesulfonate salt	9686.009647	2450.189359	927.7910274	3603.951722	8119.263135	15216.17052	15057.05389	43481.00396	6033.732284	9671.854678	392.8441883	194028.9088	2533.021515	288336.442	27549.01506	10152.89501
12.29_224.1039m/z	HMDB41953	nnal-n-oxide	18904.1372	1.311242541	684.7393411	1341.742485	8461.315574	251.4139229	3734.776582	5.006164056	271.7366548	1367.784426	149.5166994	9.123270917	2819.574577	0.283804755	6.43776794	4.7133402
12.29_229.1193m/z	HMDB28876	Hydroxyprolyl-Valine	3125.644367	1525.500938	4377.141596	2362.5566	3379.413482	6665.865666	3287.28619	171.349699	5356.705797	10559.34621	472.59876	2753.216165	19274.66212	460.2536783	0	8334.288004
12.29_246.1096m/z	HMDB29159	Gamma-glutamyl-Threonine	1645.04747	5903.032124	18728.84165	8464.145778	3071.937489	6771.603673	744.0247591	1543.844374	0	2053.620447	31341.71999	3190.321999	10303.81479	440.9011579	1318.550765	1814.187456
12.29_260.1141m/z	HMDB34777	Epidermin	124.5802198	439.471076	223.1755584	129.6383849	1179.860989	112.9822685	4.260506727	10013.60557	326.7805859	49441.95723	1070.173654	60807.07215	27.45244773	2684.7727	0.96530638	28850.73318
12.31_599.1031m/z	HMDB37439	Kaempferol 7-(6''-galloylglucoside)	0	0	0	0	0	0	443.5998502	18302.72877	0	5921.747523	17863.77399	294907.4983	0	99.78023835	0	47576.84107
12.31_601.1182m/z	HMDB39921	Eriodictyol 7-(6-galloylglucoside)	0	0	0	0	198421.2183	0	1407.919774	2597.090887	0	82761.07989	400.1823737	32328.16643	0	123.6621807	0	83658.14779
12.36_257.1144m/z	HMDB38614	gamma-L-Glutamyl-L-pipecolic acid	3985.586846	46.74288015	6697.045549	5923.039536	4021.271065	2355.746776	1199.212706	0	128.2774245	9860.251046	46.94846365	0	2446.082114	108.4792699	0	820.6981304
12.36_277.0868m/z	HMDB34367	N-gamma-L-Glutamyl-L-methionine	1434.409481	14.51373353	918.5416284	386.8869078	144.683737	61.00244797	10508.26239	0	60.38749069	110.2290645	17423.99001	0	68.28130371	0	0	129686.3806
12.36_291.1718m/z	HMDB14662	Carteolol	9750.391086	58.83480453	19645.45976	1154.653902	856.2749147	2226.481264	282.3601294	0	0	0	0	0	0	0	0	0
12.36_294.1542m/z	HMDB42026	tertatolol	3927.979969	132.1212502	4682.195874	261.1477562	1569.137422	341.2233508	1099.696988	0	0	13.6777907	0	0	0	0	0	0
12.36_364.1552m/z	HMDB31754	Nequinate	5069.031007	0	6887.613501	5628.537239	1109.924172	3948.690026	0	0	0	841.9229978	0	0	0	0	0	0
12.41_173.0925m/z	HMDB34365	L-Theanine	16279.16299	14397.42998	31544.12799	15097.07738	36748.23531	12104.3817	255789.0273	88675.47568	39322.81508	221271.7786	83326.22935	203788.5237	48576.57421	603965.2406	11335.86134	70518.18439
12.41_203.1033m/z	HMDB39948	3,4-Dihydroxy-2-hydroxymethyl-1-pyrrolidinepropanamide	4429.690374	3411.175307	5454.770227	3217.33943	2506.004827	10143.1328	27684.11068	4611.363205	9333.185424	14572.86255	5191.804333	3119.379243	11812.83299	1935.64178	1198.622503	8630.93295
12.41_216.0987m/z	HMDB28790	Glutaminyl-Alanine	1739.943205	4071.192869	7093.731789	4016.720218	1489.741307	2067.165502	707.8812892	893.287214	121.6742062	1766.784638	11117.9617	1193.77145	4288.15014	318.6688596	673.8117945	1921.641951
12.41_232.0937m/z	HMDB29037	Serinyl-Glutamine	404.8101637	1905.269283	5491.324812	2672.869814	1107.492172	1995.74587	621.8052008	814.791199	45.60361826	1052.374162	14677.2965	2028.236083	2755.17088	0	635.6964997	1335.209904
12.41_232.1189m/z	HMDB13125	Hydroxypropionylcarnitine	880.6279596	0	809.2577627	8594.72887	0	0	0	0	0	0	32.65990881	519.8965329	0	0	0	0
12.41_301.1307m/z	HMDB40462	Garcinia lactone dibutyl ester	2732.454458	3528.968187	8170.062076	3823.116225	1122.20134	3922.539926	906.5530787	996.0231265	0	85.65245383	1500.57228	2569.143489	793.5802141	0.552910865	1698.059351	0
12.47_226.9658m/z	HMDB37638	Ammonium peroxydisulfate	56792.60873	362283.8518	25467.65832	12218.6	214106.6161	136596.6839	7121.18294	14794.60358	83173.98538	43533.28681	31042.55037	37791.80384	7087.938027	307137.0716	60563.45056	16835.18577
12.47_228.0989m/z	HMDB29012	Prolyl-Asparagine	5175.583813	5917.983394	21326.73006	7027.493447	11924.84521	5527.35914	2314.985861	2195.961949	426.8569012	917.825603	5594.096389	2561.433749	3364.224623	664.8209905	279.4988048	2399.454706
12.47_263.1074m/z	HMDB33832	Cinnamyl cinnamate	4580.032079	1686.799158	8932.684513	6746.158049	3115.476357	3763.386882	690.2291113	606.5096655	115.0948135	231.6793641	4669.530254	271.959648	1805.007239	0	324.4781594	0
12.47_290.1403m/z	HMDB30178	(S)-Edulinine	9.206920429	0	1.235711573	14.64508995	203.339351	145.0106094	7903.855362	0	4699.432984	5830.401168	696.9702612	583.0930339	2227.356061	0	146.849758	889.7192271
12.47_551.3208m/z	HMDB02513	Lithocholate 3-O-glucuronide	388.2138431	0	675.2061774	96.86113874	0	0	0	0	0	0	22582.81447	0	0	0	0	0
12.52_188.1034m/z	HMDB00679	Homocitrulline	1271.056555	4519.348652	2233.099774	747.6121216	13737.13842	15630.61646	9069.639938	10672.77086	9763.304157	23796.46214	1054.509627	1232.567251	14842.42606	3633.027876	241.0425151	5240.626506
12.52_250.0933m/z	HMDB03254	Muramic acid	645.7341593	44.67147216	560.2239921	616.0583296	13120.28579	420.8328953	248.9850763	1097.504527	252.9203531	60805.30252	119.0750058	2231.648423	443.7985917	0	110.6224598	1281.465443
12.52_267.1465m/z	HMDB28931	Leucyl-Histidine	17249.35093	31449.5697	81151.55398	29587.74617	16357.85563	30607.02323	1880.626919	10470.27058	2476.018835	2773.502963	43468.88988	11177.48911	5535.250251	4617.05334	8485.770735	1760.195783
12.55_295.0433m/z	HMDB29421	N-Acetyldjenkolic acid	501.923361	98.40100098	0	0	6916.769057	0	15891.79072	5547.7444	0	78239.99351	48231.12219	40308.35547	26967.91026	3787.114752	10048.3274	18807.67617
12.60_325.1166m/z	HMDB03826	6,7-Dimethyl-8-(1-D-ribityl)lumazine	0	0	0	37.97501786	0	0	0	0	0	12978.47086	66.61633004	244.4913991	140.3123663	0	0	874.3275346
12.65_210.0881m/z	HMDB15078	Zalcitabine	31105.22793	410.2917298	1862.938089	1572.776935	31704.72819	224.4611033	6409.519865	87.16226629	635.5493407	2620.439661	292.569147	155.7713078	3935.431349	0	0	1000.203273
12.65_227.1036m/z	HMDB28871	Hydroxyprolyl-Proline	101.9703066	380.2444207	1390.301352	429.0325789	271.0680711	1007.800307	250.4147963	99395.83154	43.09181164	3969.81907	508.0374354	113956.7382	577.7594327	6592.414806	121.8542083	0
12.65_320.0840m/z	HMDB12143	2-Amino-4-oxo-4-alpha-hydroxy-6-(erythro-1',2',3'-trihydroxypropyl)-5,6,7,8-tetrahydroxypterin	1354.942804	56.70986071	0	0	369.6078316	0	210.9300358	0	444.7934782	615.0655725	0	0	0	1869.325667	0	0
12.70_174.0877m/z	HMDB03148	Argininic acid	140069.346	110955.2609	288970.2658	158382.5461	120401.989	113705.6603	139851.4371	508472.0743	88741.09835	269094.1819	82165.58923	101690.9936	172795.3394	328335.6476	58423.67333	236980.8193
12.70_267.1103m/z	HMDB28865	Hydroxyprolyl-Histidine	168.8275478	0	105.0146679	317.3527538	1370.492475	10.93456652	515.0338965	1495.699447	117.837873	68133.46313	4563.317193	4984.041904	14.32617208	4052.495946	843.9797673	675.0942957
12.70_277.1563m/z	HMDB13243	Leucyl-phenylalanine	1035.0268	0	2889.198674	619.509298	289.3703849	40.52527683	0	0	0	0	0	0	0	0	0	0
12.75_206.1030m/z	HMDB14634	Miglitol	2370.936116	3639.496737	10320.48635	4880.724856	8512.312448	1339.875411	5066.957031	23223.71277	19192.44616	95159.91225	66391.40373	352066.9144	11114.82465	94704.95911	6928.704037	29373.60412
12.78_213.1241m/z	HMDB03581	Dethiobiotin	407.8160711	2405.50703	860.2553049	1201.619185	393.8215867	760.5343076	118.73667	11075.20728	7223.154695	93366.20452	13061.61273	21357.82868	2233.735874	2163.412347	1654.331978	10139.70299
12.78_308.1619m/z	HMDB28963	Lysyl-Tyrosine	19.73543777	0	9.931266624	4.995174318	0	10.59779801	0	671.3999452	0	1118.470964	2163.438744	38778.21699	0	7853.756736	84.7228794	0
12.83_215.1398m/z	HMDB29140	Valyl-Valine	1276.602737	4160.102092	4526.507434	2859.143246	1121.745166	19054.17155	807.188126	94.96232327	75157.24348	3673.232695	363.6114557	99.89963822	17303.35867	12374.95378	1180.854995	1252.627562
12.83_275.1509m/z	HMDB33460	4-Hydroxycinnamoylagmatine	74.47678536	0	0.574689405	140.1946719	54.53264219	19.28127895	57.4908121	1888.723419	0	31295.19624	845.4566697	5778.443032	0	0	0	1492.467369
12.93_273.1209m/z	HMDB28795	Glutaminyl-Glutamine	88.20783417	390.4959309	571.8533873	810.8796752	130.4170077	0	0	162.0417791	0	0	4933.209306	228.0691703	351.5035476	0	351.7245426	321.6159688
12.93_284.1255m/z	HMDB02171	Glycylprolylhydroxyproline	0	217.6927949	1256.395628	555.6860365	108.9393692	44.09902068	24.76164796	3005.930495	0	10142.87996	1994.195942	13495.254	565.8842936	1244.270058	0	75.44291611
12.93_285.1459m/z	HMDB15182	Abacavir	526.5008998	51.4203167	1312.419518	0	67.29175912	0	0	25511.65373	5755.937207	149043.3096	14004.56817	148825.8678	1228.726828	23716.6304	7670.418753	65540.25555
12.93_301.1304m/z	HMDB40462	Garcinia lactone dibutyl ester	1010.679711	3719.088719	3594.171694	773.4072792	450.6395236	917.9300568	378.0349869	881.6558163	0.719085894	0	1414.288925	481.9288437	175.7925028	1.799121531	1639.170705	0
12.93_303.1199m/z	HMDB34894	2-(1,2,3,4-Tetrahydroxybutyl)-6-(2,3,4-trihydroxybutyl)pyrazine	2692.730602	960.6282641	17386.22682	1908.68092	7344.74676	9608.934319	23135.96354	0	5521.940735	32812.48116	512.8643771	474.0538081	15814.70964	3733.651644	136.838938	9009.286911
12.93_357.2262m/z	HMDB12983	Kinetensin 1-3	3124.434091	1460.411445	15494.93078	6913.189167	1565.574156	5025.197769	0	211.7237872	0	84.67833658	0	448.0744242	111.46414	180.3736131	0	0
12.97_165.0411m/z	HMDB00867	Ribonic acid	7565.31463	2727.318433	5913.963897	9683.492441	3906.7516	4555.661735	2017.872484	1044.349595	4872.832914	2450.553996	12289.37709	5731.043336	1752.757321	2101.215871	3250.091195	8523.144695
12.97_253.1307m/z	HMDB29129	Valyl-Histidine	2055.628429	7726.525374	23565.64792	7076.460917	2791.471006	7229.615178	0	1362.00994	0	103.7376836	173.6725682	4175.156938	463.1375286	261.4286018	49.0865692	0
12.97_359.1837m/z	HMDB28720	Arginyl-Tryptophan	1083.568946	6907.3068	1751.274561	1330.791217	87.66715656	3969.653095	0	2361.367398	237.042394	0	140.1437289	0	0	0	0	0
13.05_225.1243m/z	HMDB15440	Amobarbital	1318.752069	61.78474767	664.407198	0	6998.781426	0	0	0	399.9735609	0	0	0	258.0389363	0	0	594.0190418
13.05_292.1669m/z	HMDB29000	Phenylalanyl-Lysine	791.9382889	5462.941476	5277.99129	2553.090373	703.9251094	3590.0264	1153.360997	1777.031971	949.9218044	496.5142905	6248.880514	2323.11586	2732.032599	1225.022884	947.2530269	243.9697822
13.05_320.1732m/z	HMDB28989	Phenylalanyl-Arginine	2943.426878	25429.94575	7041.174289	5706.182209	4124.474792	11663.16535	2999.929081	6713.91641	4145.636939	689.4755893	2957.78525	4661.670701	13516.86187	4514.544092	3477.607621	0
13.05_385.0928m/z	HMDB33876	Dehydrodiferulic dilactone	3325.026155	2.423274218	40.27581174	206.7881946	58880.53986	1883.987854	40035.2638	37.80882656	884.7836867	67681.0904	2396.961077	0	0	0	0	91.35115397
13.10_286.1888m/z	HMDB28901	Isoleucyl-Arginine	9255.817222	50817.12536	30499.27402	19515.13762	17469.98706	33801.46629	4995.584017	15296.17439	1662.784843	3134.717023	4436.563303	7257.096874	18324.72543	6774.983397	11131.12486	303.7739877
13.19_258.1825m/z	HMDB28912	Isoleucyl-Lysine	12619.37944	54583.37259	57388.47647	25235.24351	18094.06613	37233.56739	5549.398682	18487.19441	2412.822446	5795.721567	7739.294358	7986.540427	24707.86345	6656.307998	5499.465222	1362.234865
13.19_453.1554m/z	HMDB33666	KB 2	0	66.7100776	0	0	108.2286692	0	0	0	2848.59075	79209.58795	0	0	142.8082207	2121.65641	0	31208.4215
13.34_283.0649m/z	HMDB14718	Mazindol	122.0938228	0	0	107.0254432	33.5802856	0.2065322	1.637025045	141.55001	0	0	0	0	2.847754813	0	0	0
13.39_377.1948m/z	HMDB03933	Pentosidine	42.26284165	953.7678687	319.1211901	1462.009653	0	1528.150017	289.5538101	0	0	165.3261143	0	239.4007796	7113.274813	503.6184136	0	0
13.42_217.0150m/z	HMDB31823	Diphenyl disulfide	0	43.78615189	406.1791053	0	0	95.13707569	0	0	4189.803619	1533.933507	110.1668955	1955.743984	0	458.0376413	1654.563159	7386.463652
13.53_357.2262m/z	HMDB12983	Kinetensin 1-3	1414.481655	1336.389862	1359.364651	2428.690972	906.4385484	3712.750902	1618.918997	363.6157833	110.3758601	300.7900155	80.19887696	0	3092.602885	154.1437161	0	0
13.53_515.2996m/z	HMDB36307	Ganoderic acid epsilon	47977.23741	257.5793426	40827.07485	11948.08278	7533.540826	929.0870879	0	0	0	0	0	0	0	0	0	0
13.58_244.1667m/z	HMDB29132	Valyl-Lysine	1232.165531	15795.6032	13598.87975	4852.137142	3197.804618	7489.161233	336.0032466	5609.874636	89.50005214	2204.593893	3112.017431	1971.512757	3471.041896	654.5843834	379.5268345	251.4749349
13.58_387.2392m/z	HMDB12109	5,6-Dihydroxyprostaglandin F1a	2842.861646	810.9903654	6078.585306	5628.416897	1629.072361	3582.813113	3370.205693	0	12145.43934	0	128.9559857	0	2689.900182	778.870978	0	0
13.67_183.1021m/z	HMDB36998	(S)-Oleuropeic acid	6542.591652	4581.872179	2240.816005	5235.446081	6233.226042	3867.486345	10558.64653	8564.092781	37057.66212	26359.93889	18604.99445	24328.79394	17444.74993	22744.16468	31340.92354	25636.52863
13.67_272.1731m/z	HMDB28722	Arginyl-Valine	2038.455869	11457.01855	8801.705136	3666.532253	3603.633108	7145.467898	623.5094476	2743.169759	1177.061514	2197.925773	97.0308687	8289.157515	4287.572144	1027.05795	1070.044466	978.8179329
13.67_513.2837m/z	HMDB36308	Ganoderic acid xi	2944.700972	4460.964188	5173.729032	196.5307156	37002.58752	21583.62926	4481.606858	0	21855.69865	0	25274.40977	0	3868.475024	0	0	0
13.82_209.0929m/z	HMDB15441	Aprobarbital	79.35518372	81.47341988	84.09148821	43.54696669	254.9860115	76.67359383	787.5018515	0	1635.933299	610.263218	4305.538438	230.809336	735.2419993	0	0	48.74121776
13.82_282.1210m/z	HMDB28883	Histidinyl-Glutamine	8286.057254	418.9576503	2055.414524	26606.10615	17200.6691	244.7721181	1056.680505	0	280.1035978	9680.31824	126.095153	0	46.71190097	0	0	1142.466667
13.96_501.2106m/z	HMDB35863	Cyclocalamin	0.364567889	3236.552836	0	0	0	74.08379138	0	533.678821	759.8356451	0	0	191990.9877	560.9473552	0	225396.6697	0
14.02_321.1314m/z	HMDB33105	N2-Galacturonyl-L-lysine	23.02204921	46.54592514	215.7644647	0	125.4422165	101.1699122	0	5.71733425	0	31563.55932	120.2640929	75.76189447	0	0	0	240.1987094
14.07_216.1239m/z	HMDB00824	Propionylcarnitine	14002.58674	16115.97761	30294.61715	23048.31083	16414.4381	19489.97833	17160.76177	7250.004539	10949.70037	33222.718	351.3220805	10641.40477	9310.545657	602.5437745	5609.422956	18432.55179
14.12_173.1037m/z	HMDB03416	D-Arginine	22939.19833	217297.1389	31852.55955	11416.07055	35811.22035	43379.58627	4008.871423	17694.97379	1751.814564	6276.872858	2387.649089	9390.597495	24110.82529	1644.164236	24005.75469	17432.35139
14.12_241.0918m/z	HMDB29953	D-erythro-D-galacto-octitol	2805.037181	32678.23063	4475.784025	1422.585617	3902.765021	6063.671362	48.97682897	2348.182965	0	118.8071365	33.00087331	400.9483671	3351.199282	1781.24942	3537.228815	2748.65761
14.17_244.1415m/z	HMDB28702	Arginyl-Alanine	914.1460765	2983.519105	1119.688409	1113.351417	1278.09946	2220.205934	130.2607596	0	0	740.8209449	29.13564806	48.84131079	2805.193202	126.7090164	0	0
14.22_275.0565m/z	HMDB33649	O-Demethylfonsecin	378.9153461	7052.255009	0	97.45814903	822.1352752	390.4005291	0	2428.794193	0	0	1309.731195	0	0	5208.647519	0	70.35369605
14.22_423.2759m/z	HMDB00311	3b,4b,7a,12a-Tetrahydroxy-5b-cholanoic acid	826.0061467	16852.67809	45.03520623	4951.144992	2642.4158	5969.617119	7243.420944	24023.33393	194997.4883	15501.54723	1652.718415	54942.03516	17580.67375	71774.7376	41867.55508	52234.78781
14.26_225.0991m/z	HMDB28878	Histidinyl-Alanine	110.0533875	1615.201817	1653.721443	1.618335846	157.7227427	424.873956	0	1164.240502	43.04558481	16077.46961	733.8982241	1011.828295	35.85029794	0	0	1347.373611
14.26_321.2065m/z	HMDB33615	(S)-[8]-Gingerol	0	1472.179432	0	0	401.256744	5485.703715	1965.912567	0	6466.289871	72.47753862	497.5191711	0	5953.133323	679.6380226	88.2695889	135.7240737
14.31_201.1353m/z	HMDB03334	Symmetric dimethylarginine	129.7097262	2305.31101	18.04089248	1714.369102	0	2809.248749	4394.843697	7215.195612	11244.52137	13059.683	2456.313868	4876.467717	11792.98306	29789.7731	1914.917088	5378.387783
14.31_317.1469m/z	HMDB14322	Fluvoxamine	2957.754353	2976.241909	4372.269622	0	22817.87214	2080.595735	890.417367	4085.695292	7593.076536	45483.98137	362.3329691	4367.669665	35406.14997	531.0470487	0	6542.56394
14.36_244.1667m/z	HMDB29132	Valyl-Lysine	0	4484.357504	723.4226423	24.74126436	8425.888259	7064.925676	4789.45665	98.47923117	14242.53191	21824.85192	739.4264167	196.9195922	41939.86643	5971.458056	0	427.5664967
14.41_261.0416m/z	HMDB32644	Maclurin	65.32097918	251.2859212	2425.623722	0	8.685079505	0	0	0	19627.69088	0	0	11012.6143	0	106816.881	75879.685	108561.0193
14.86_215.1398m/z	HMDB29140	Valyl-Valine	2640.852877	5025.854926	8706.469404	1558.135647	146.7707046	16995.27016	8363.325779	38.36976267	82652.51649	422.1995817	28.78250032	33.50877793	3791.031164	9978.459423	29.97718429	0
14.86_485.2696m/z	HMDB11156	PA(20:4(5Z,8Z,11Z,14Z)e/2:0)	81.07470314	0	0.03910169	0	416.0330573	1233.183344	0	0	0.64796274	438.6886155	0	0	0	0	0	0
14.90_217.0149m/z	HMDB31823	Diphenyl disulfide	0	9457.406481	1788.233477	0	0	3176.245411	135.7102725	0	21866.26608	426.3543503	233.881616	6165.586768	0	148240.5769	31841.60215	90707.18856
14.90_239.1149m/z	HMDB05769	Balenine	1303.198911	0	658.0233629	102.3315903	4001.395483	847.0420996	2358.55967	951.1071833	86.52236953	13001.85297	1367.965478	0	1418.90133	0	0	336.6433134
14.96_191.0192m/z	HMDB01874	D-threo-Isocitric acid	198.9782083	40.16344658	41.01840213	527.3583835	1283.255488	133.378327	0	1184.933817	399.4413042	26544.89084	3806.023283	3368.847086	0	165.8914734	0	1649.012331
14.96_205.0350m/z	HMDB03518	Homocitric acid	837.9741886	233.7449491	164.3540605	333.853391	2632.622361	809.8334829	331.7317908	1241.574778	183.3377542	7306.752243	17775.00325	382.3760579	205.9003173	78.79739338	383.9666546	1199.653227
15.01_237.1244m/z	HMDB14562	Secobarbital	2307.464971	1928.088661	3228.428954	846.49609	3083.13534	1859.813863	803.0120687	0	949.0652078	2392.061115	0	44.14012014	3965.322031	0	0	0
15.06_253.1194m/z	HMDB29390	L-Furosine	6344.593811	1450.170981	7308.840448	2246.540451	4426.062414	6329.770072	4045.529681	0	4334.237878	6687.624327	37.72102017	1720.508508	6754.020437	1131.637983	0	547.7035416
15.21_284.1254m/z	HMDB02171	Glycylprolylhydroxyproline	18.51695762	158.9332662	492.648935	8.587039085	4701.051634	14.57068626	17551.24625	0	0	48345.42623	825.6293985	387.762577	12.40395877	0	0	6836.709225
15.21_466.2927m/z	HMDB10379	LysoPC(14:0)	103112.387	12944.833	21597.48133	66277.38853	151925.0437	120082.0072	71119.98565	396.0518484	185619.2375	496.8304739	2413.71973	48429.35758	50552.89686	12994.25201	1346.362415	4357.794079
15.26_203.1033m/z	HMDB39948	3,4-Dihydroxy-2-hydroxymethyl-1-pyrrolidinepropanamide	342.6404185	446.8224946	685.0440156	367.733461	1615.16046	1768.985475	2343.386694	1048.732305	2555.237686	12876.96072	1319.816041	1741.562823	3944.686873	1954.500219	808.6800454	3510.481953
15.52_177.0220m/z	HMDB31162	3,3'-Thiobispropanoic acid	5370.215456	51.04313131	2207.201094	2493.169512	61055.40797	358.5228202	415.3637556	12282.53792	27.7698256	8557.329852	6430.407484	1184.505992	10.95809707	13.7518989	35.47071835	27.22224121
15.52_223.1086m/z	HMDB14386	Butalbital	3308.487415	5499.633393	9393.219068	1640.595033	19996.67126	2608.457697	4893.229469	1250.236433	2248.530168	5489.444671	784.3805579	990.3212084	5327.415597	127.417906	0	256.4277056
15.58_168.0771m/z	HMDB00001	1-Methylhistidine	13208.89074	843.4840382	408.5322848	512.7780493	8432.00519	50.29786518	6945.778003	187.8119271	1354.343934	1902.291486	21.59901789	23.92689403	7034.623391	30.94194227	0	1594.977205
15.64_307.1514m/z	HMDB34879	1-[(5-Amino-5-carboxypentyl)amino]-1-deoxyfructose	235.8848571	5115.753997	34.50017355	932.4805843	704.035842	5503.888488	236067.9061	385.4959131	468920.7136	38946.57752	1024.557203	128736.4531	31413.2643	23925.60815	9980.638079	25669.62745
15.85_265.0567m/z	HMDB32437	Monoglyceride citrate	249.2924389	57.47545592	3.681338113	524.8358858	165.2629159	206.7974547	2101.677688	291.7817774	112418.9299	2225272.854	112402.7008	290.710006	1198.901235	432.1191156	93.05394345	7723.270445
15.85_401.2411m/z	HMDB30407	Merodesmosine	0	0	1.212051779	0	0	0	0	7536.422816	0	917.2054078	0	10102.23576	291.7859968	143.134405	0	0
16.35_321.1306m/z	HMDB33105	N2-Galacturonyl-L-lysine	55.77136219	776.9140055	316.9638958	3829.832353	111636.3418	102.3512439	125600.626	59.41261682	164248.6343	327038.1174	412.7847956	58.77978793	224600.0461	2022.043253	865.3173579	54804.06978
16.91_211.0972m/z	HMDB59744	3,4-Methyleneazelaic acid	3712.865931	1085.10624	2579.332636	4212.471159	108723.4284	1768.185009	893.1485252	416.4476834	2300.977242	1637.107481	625.7362785	1360.397126	2811.646411	1329.612255	1396.376634	1611.077792
17.21_201.0513m/z	HMDB29436	Penmacric acid	2431.261407	36.28948074	11685.67952	4686.619352	119.8133198	697.0192896	228.8898017	0	0	0	0	0	163.3744078	0	0	0
17.21_274.1663m/z	HMDB13131	Hydroxyhexanoycarnitine	12543.14406	0.191398592	12110.81326	4632.492107	0	3988.780645	49244.4107	0	1966.251321	0	0	119924.3185	10058.95396	1.433835974	0	52.27814548
17.21_297.1135m/z	HMDB30695	7-Hydroxy-5-methoxy-6,8-dimethylflavanone	622.9156537	2711.254139	996.0570936	622949.5826	754.4631402	886.871959	16955.87476	17.98405093	1169.589749	7102.510134	1840.117945	18.90167078	0	234.3806345	171.8413846	1169.567493
17.32_167.0342m/z	HMDB29644	2',4',6'-Trihydroxyacetophenone	39210.86339	16115.06984	16190.3391	24316.39949	33189.68462	27255.56266	43983.6105	41676.3242	19550.26769	69623.69174	70326.06457	118697.1821	70289.23865	80158.30431	96531.55784	61915.07953
17.32_179.0376m/z	HMDB01087	5-Methylthioribose	2877.263859	7228.973847	2183.397044	997.6216855	5817.927126	20865.79816	19387.91671	3513.393955	40454.96868	5180.307351	8562.862956	61027.67938	5785.156809	6257.654997	1796.176146	22011.9718
17.42_177.0220m/z	HMDB31162	3,3'-Thiobispropanoic acid	1450.863517	22226.1474	8104.346936	1768.172151	11368.55214	17804.89384	20755.37286	14279.22983	39137.81772	2679.386138	6738.382767	9168.360716	9747.69505	16314.40877	7821.005661	12196.76528
17.46_250.0933m/z	HMDB03254	Muramic acid	4144.392961	6546.805394	4097.112027	5404.100834	3227.888937	6761.765197	2383.914035	1718.43809	16247.24667	73985.92281	4632.250449	21752.662	7002.462822	1746.861591	7220.76947	25178.75486
17.46_295.0437m/z	HMDB29421	N-Acetyldjenkolic acid	4853.629413	29058.0535	1652.399423	343.8675168	415.1909972	14580.78574	10330.66089	2387.450262	179.6306203	1475.134607	7313.316776	1883.407635	7329.382554	45.20882166	11234.50894	0
17.51_247.1187m/z	HMDB31876	Prenyl glucoside	116390.9403	30848.28304	74161.07807	110594.8678	57953.96914	46835.30937	58238.01034	22915.51786	69494.99519	41983.12869	19367.20595	19273.28575	21633.89649	26186.75621	27750.52455	41803.66247
17.51_251.1402m/z	HMDB14451	Talbutal	0	0	0	22.95809931	0	2934.326228	207943.8398	188.9171338	16106.30541	117700.2672	27586.13277	1663.913084	11767.60851	0	0	12583.62919
17.56_202.1081m/z	HMDB00201	L-Acetylcarnitine	14772.88672	30955.79957	32453.80973	20873.00918	9466.590602	26609.91755	9260.119651	6666.798401	28057.94165	20762.18689	7986.380694	16220.3939	9985.129637	6050.436456	35938.88652	36147.00026
17.56_205.0350m/z	HMDB03518	Homocitric acid	6718.983936	1210.155531	2796.640743	3412.136999	10321.16551	4518.738982	28588.0687	17720.94974	10953.44829	211457.9964	37830.93993	139206.7337	9578.655076	3818.95854	15363.40436	68750.93747
17.61_169.0136m/z	HMDB59964	2,3,4-Trihydroxybenzoic acid	341.7128737	0	11.55971215	2107.581981	3032.264503	1210.300186	1326.728727	29909.84216	4111.35013	3775.327296	4181.457396	6489.412008	1074.542233	12.65007367	1762.996749	32531.44803
17.66_296.1142m/z	HMDB14619	Duloxetine	30988.45626	42377.20384	22277.88313	23700.07616	16606.55979	22875.64696	2203.467142	14315.39204	34924.00768	23846.98925	15550.45945	12022.69824	59.67693721	7742.482626	26892.61088	9379.278017
17.76_246.1347m/z	HMDB13127	Hydroxybutyrylcarnitine	2605.209681	112.7213474	4702.795157	3901.448895	679.983665	2750.084983	14365.03062	639.3461081	9955.047593	3390.88948	191.0038391	22996.87066	1496.507491	0	155.1677757	3733.733076
17.81_174.0765m/z	HMDB02201	N-Carboxyethyl-g-aminobutyric acid	19927.75115	2020.991434	11637.26608	5749.407006	56642.9318	32068.48974	163990.5806	10595.80428	34604.84047	76905.68563	11636.25086	21171.81315	9675.729365	79492.42253	5316.408841	68202.99612
17.87_193.0349m/z	HMDB06334	3-Dehydro-L-gulonate	16869.61377	15729.54641	17190.48795	16771.22745	25650.40137	17495.15113	79083.77068	45207.3462	35874.9812	192263.3305	474350.4476	329069.5149	116836.2658	56034.10586	86463.65344	265025.8021
17.91_175.0798m/z	HMDB32378	Methionyl butyrate	0	0	0	0	498.632248	561.0509608	8967.339784	0	299.230886	2171.64948	0	280.420569	0	4336.095194	0	1086.255335
17.91_197.0451m/z	HMDB03503	3-(3,4-Dihydroxyphenyl)lactic acid	31866.76536	27539.13446	12554.07074	18581.10208	79112.12913	60183.71098	82437.00055	20502.63115	47179.23478	29706.38694	55996.11092	29485.52454	32994.08349	3319.621311	71401.11089	46006.62948
17.91_203.0557m/z	HMDB41031	3,5,6-Trihydroxy-5-(hydroxymethyl)-2-methoxy-2-cyclohexen-1-one	22383.74864	4004.923777	14951.53787	19394.41778	19390.10787	12277.18998	22545.97604	3486.748691	20720.31557	32384.28651	5053.723714	5398.04711	16634.43525	2688.119407	1685.319583	25152.30552
17.96_189.0399m/z	HMDB12710	3-Dehydroquinate	56585.88656	6746.012726	29994.49998	31755.97942	45203.92646	11637.13908	44545.91914	7669.471456	22285.73338	68695.76117	10057.43422	10580.19805	13662.92523	6380.897549	3447.12772	42826.14033
17.96_191.0192m/z	HMDB01874	D-threo-Isocitric acid	7451.203898	1845.887631	1288.649166	1622.716047	12815.49084	3128.990887	36151.17138	41744.86731	31666.25429	281651.0857	33376.63292	121710.6208	19001.44379	49046.49307	41572.86891	88953.406
18.02_173.0449m/z	HMDB03070	Shikimic acid	63082.15705	11699.52459	23727.16681	27518.68178	39212.9906	27977.69404	69827.19594	9536.745775	21638.57911	21060.2074	13505.55094	12988.07139	25094.16335	8002.7777	11348.01897	49144.62283
18.02_206.0489m/z	HMDB30411	(2R,2'S)-Isobuteine	346.2512817	1380.281814	0	171.3376132	372.5760591	927.1373658	19501.08985	35.31026732	3333.705985	3244.087224	27.52109509	3372.782101	803.9710252	56.39793471	177.4369317	10594.35971
18.12_307.0651m/z	HMDB41988	pinazepam	8060.84125	94.09941753	388.3443606	463.2608812	2561.73562	58.2307064	38868.08468	9771.517017	3232.276876	46375.0315	2543.390889	6285.393007	11081.19491	57.02214308	0	34404.26302
18.17_193.0713m/z	HMDB37295	3-[(2-Mercapto-1-methylpropyl)thio]-2-butanol	2133.856219	3315.608057	1801.414285	3423.835013	24991.16178	4914.820361	149340.9172	38800.00761	12018.67587	122568.5012	13609.55495	13726.33535	44277.78527	1111.039821	912.5981727	67622.13525
18.22_204.0873m/z	HMDB36394	N-Methylcalystegine C1	5340.861892	2584.436144	5292.564513	24108.58204	36168.70918	12254.64806	72854.07172	11481.05012	16789.91673	23992.64291	7923.14968	8619.52424	49221.68999	2478.394377	2633.229183	41784.35304
18.22_258.0985m/z	HMDB13134	Fumarycarnitine	4080.703547	16273.24988	6867.849188	3963.614088	4620.407684	4018.806618	2301.258915	0	5966.350013	3204.431327	0	146.7002262	4895.770333	19085.83497	294.9753716	938.817252
18.22_489.1409m/z	HMDB40512	4',5,6-Trimethylscutellarein 7-glucoside	0	0	41.4533645	84.13881865	132356.0633	0	0	0	416.2266572	73.31500206	451361.3444	2765.31506	0	0	0	0
18.27_275.1138m/z	HMDB34263	Triethyl citrate	2191.187006	30.09912284	1804.470371	3133.828865	8915.378142	360.7984785	5663.105539	87.19191948	135.6170077	1818.167523	117246.3481	682.3115929	1233.572425	32.02899827	196.9130489	4346.352782
18.33_221.0664m/z	HMDB10325	Ethyl glucuronide	16480.30936	2352.237336	17678.83108	7777.023206	33053.18272	6487.367925	45324.97437	7397.108935	24672.31959	27316.76234	12028.50806	20987.29884	20263.59875	4206.777806	4525.461404	68447.77221
18.38_177.0398m/z	HMDB01385	3-Keto-b-D-galactose	30342.60717	14627.21071	27839.66269	24605.72222	58157.74143	21797.15925	151870.3345	32148.09996	73195.63764	286637.4772	226456.6966	403497.7805	65012.26433	33497.06613	40736.25189	582387.6396
18.43_195.0294m/z	HMDB59809	4-Hydroxy-benzenepropanedioate	46811.58634	20633.27964	7589.036859	9281.653666	24875.13287	8185.798788	12250.65815	2103.41174	3611.552746	8686.112954	17893.92818	32844.64404	4563.85768	7938.889036	6125.087514	11776.75572
18.49_207.0871m/z	HMDB33942	Dambonitol	376.8860174	269.8069464	462.5262404	1060.773955	4853.477021	18704.63864	1248.005535	342.4447607	139.2010905	1400.979414	30.3153217	459.2238268	1373.132793	495.7577614	346.3201497	5276.473403
18.49_240.9941m/z	HMDB59620	5-(methylthio)-2,3-dioxopentyl phosphate	24.63611732	4116.688372	716.2747497	119.4615784	0	196.4532948	13968.58833	3072.661553	13126.82246	210.5041526	95.14829254	12106.42632	17344.74477	14526.85344	2879.59072	5895.626626
18.54_315.1454m/z	HMDB35136	Glucosyl (E)-2,6-Dimethyl-2,5-heptadienoate	1764.131608	28.77013854	1406.66777	52624.48457	2352.961775	190.8813188	767.8101936	3286.509644	0	0	0	0	559.3852678	0	0	0
18.59_205.0714m/z	HMDB33584	Diethyl tartrate	16846.60734	5111.905261	15766.26202	17491.70344	22341.88439	7681.88556	104291.7114	5601.627615	9112.620055	22653.13549	32036.53902	12544.3201	14281.15675	9615.415628	8387.460234	27720.84394
18.64_417.1383m/z	HMDB31350	Oleoside dimethyl ester	41.99376592	0	54.58388829	7.254334292	0	0	2300.888241	397.4172175	4553.547629	0	1563.606468	15282.59652	0	3103.491738	24481.74955	37653.95477
18.75_161.0448m/z	HMDB41561	D-1,5-Anhydrofructose	65307.47799	43749.0137	52978.89837	61991.61019	297752.7545	169096.2317	217256.4829	90114.21293	337762.888	627906.4797	137657.5435	117566.9	174968.9735	89552.91442	91854.14678	430440.0945
18.80_161.0811m/z	HMDB59918	2-(1-Ethoxyethoxy)propanoic acid	37890.49029	8972.098552	8192.264011	17915.54916	20850.74055	7081.139635	43589.1322	154822.5507	594930.587	29339.6104	116758.3253	144979.6521	36345.27674	87001.1272	139863.3766	138655.894
18.80_310.1147m/z	HMDB01961	1,7-Dimethylguanosine	0	0	0	0	0	0	444.8751994	0	4.567862842	0	0	6077.671139	15646.75388	0	0	6708.315257
18.80_339.0936m/z	HMDB01030	3'-Ketolactose	1944.74233	0	693.1220857	289.4885471	140136.5828	16853.58096	34431.16096	70.58080093	6279.955598	32724.02944	537.8494099	3578.029707	630903.5874	90813.94715	121.7615348	44894.5565
18.80_367.1037m/z	HMDB30669	3-O-Feruloylquinic acid	814.2682986	26.52823966	96.31360903	130.3517936	37716.70286	2126.166245	62.96893142	55836.01224	10490.07742	81531.98443	125380.9873	36707.13784	8969.231675	39962.71059	13362.97436	7900.474528
18.85_205.0350m/z	HMDB03518	Homocitric acid	7947.153499	2277.436418	4736.184307	5085.421816	7791.10131	4714.435596	15547.04994	8623.773054	6384.267292	119575.2218	35893.93641	45311.79606	8924.45805	2963.326251	7798.341797	22491.0459
18.90_379.2130m/z	HMDB40568	[6]-Gingerdiol 3,5-diacetate	196745.3535	18758.87188	79904.13797	480.1529261	76905.05609	26401.56813	49105.8089	1833.448642	18574.17645	6062.167389	2249.556692	741.9634704	23128.18523	25211.00521	2757.048142	29293.48533
18.95_353.0884m/z	HMDB03164	Chlorogenic acid	1679.872895	1844.30974	1996.247976	1142.776396	199.3363577	3083.059843	749.494182	181480.4343	1210.673314	59.97875362	34367.37541	89717.96468	460.7119522	25706.78146	5624.03941	480.8269614
19.09_228.0989m/z	HMDB29012	Prolyl-Asparagine	3072.134347	811.169257	3414.062506	1978.097037	27664.4167	1835.509445	3035.4428	2.695984474	1463.9546	3135.413154	0	3.271642161	2468.366445	6.952427174	6.304446959	887.1711277
19.36_195.0505m/z	HMDB03290	Gulonic acid	6930.832967	5571.567761	6181.210218	5206.468591	7643.052777	5999.319827	16936.1696	19833.94156	8783.15474	74075.177	28901.23793	76409.09869	15387.05404	11572.73884	11410.36139	53424.21652
19.36_225.0402m/z	HMDB12283	Prephenate	28421.33958	7154.110766	6593.5503	31392.04973	23722.38187	8656.103719	18922.75391	774.6426942	7879.92679	14338.08896	11202.82832	12121.53213	1988.538037	2257.449109	961.0839044	30091.83354
19.41_165.0398m/z	HMDB00867	Ribonic acid	7580.645396	4103.662748	6282.588567	4007.782432	17944.69655	3929.45481	12381.26506	125269.764	3416.69388	241998.4036	110667.6772	225290.7828	9723.51075	97975.24793	23223.19071	144176.9644
19.41_209.0663m/z	HMDB03219	Sedoheptulose	5702.491388	4803.915618	5194.580374	5113.123764	21599.18774	6360.088628	17947.46609	25141.8828	11651.00001	28131.47593	12733.59987	66933.45434	24361.30924	11326.17718	22100.15322	34994.84394
19.47_259.0249m/z	HMDB29219	Urolithin D	64396.61223	123.8201603	467.822187	16618.58016	2369.202772	29908.11071	987.8229694	33.8923459	0	62.8374965	0	0	39.19344617	0	0	115.6727455
19.47_267.1088m/z	HMDB28865	Hydroxyprolyl-Histidine	1.273259918	0	2.682480622	2.364409573	2.697192382	22.67426489	0	1891.355915	21926.49839	0	99108.58449	0	0	0	0	97956.09902
19.84_221.0664m/z	HMDB10325	Ethyl glucuronide	46440.28486	4131.170735	18757.69645	21097.0764	25085.66489	10459.21246	14674.02664	4849.714147	8901.048056	16644.98807	3145.311056	10790.68111	13789.88238	2339.698844	1789.884544	23188.76067
19.89_249.0980m/z	HMDB32353	Isopropyl citrate	6935.737506	82.90383876	8404.311286	6646.771524	2850.614675	478.0718252	1.561837465	0.349493026	24.06827788	182.4224506	26.73926934	10.35837613	644.7902669	0	0.633185535	120.2904738
2.01_227.0342m/z	HMDB30723	1,5-Dihydroxyxanthone	0	347.1569437	115.9496982	13657.74056	0	0	0	0	0	0	0	447.9859279	7262.872008	2722.278981	0	10626.5804
2.01_280.0829m/z	HMDB06061	4-Hydroxyphenylacetylglutamine	1098.614748	186.6045532	304.2119795	1008.232024	47081.30817	3453.279741	0	0	0	802.2816295	1633.488574	3463.729569	2411.804379	0	230.4743215	3376.256719
2.01_283.0686m/z	HMDB00299	Xanthosine	15591.0853	28368.03208	62351.01095	8042.222648	7641.420087	28234.33768	780.6176049	14874.9629	0	901.6445463	2151.289502	14729.14893	2003.783479	0	0	563.9249349
2.01_297.0982m/z	HMDB10350	2-Phenylethanol glucuronide	3477.715505	3590.674553	376.4686084	4774.486581	23671.12624	707.7050969	0	0	209.027749	0	2786.637686	0	865.6023819	0	0	4850.027106
2.01_345.2286m/z	HMDB29885	Sorbitan laurate	16146.83164	47368.41788	24355.81228	22856.90535	27015.72579	160073.1096	90589.00046	519.7177343	12567.36923	1052.4171	0	2229.927834	98160.66761	1050.230613	1688.016554	13430.85427
2.04_237.0979m/z	HMDB33065	(x)-1,2-Propanediol 1-O-b-D-glucopyranoside	116.8273893	0	0	0	0	14490.69314	0	0	0	0	0	0	0	0	0	2731.314504
2.04_259.1188m/z	HMDB31216	Ethyl acetoacetate	14369.19946	1384.319416	481.2157275	2619.315648	28301.24083	4663.606438	410.572756	0	840.3512038	0	0	1548.035037	2193.605138	0	0	3043.478804
2.04_312.0761m/z	HMDB33662	(S)-5'-Deoxy-5'-(methylsulfinyl)adenosine	26.30568357	59607.33674	3841.885118	0	4059.426562	27985.93195	22.6927223	0	0	7371.087373	781.9106562	12316.31838	2166.469799	0	0	89.15391684
2.04_331.1038m/z	HMDB31721	Leonuriside A	201.5323476	8075.96252	904.9841099	614.0076362	1313.569153	854.8739836	83.61232544	0	0	122.6622548	23.21665206	16.86425806	245.4416058	0	32.24829085	41.56562622
2.04_386.1100m/z	HMDB37262	(R)-2-Hydroxy-7,8-dimethoxy-2H-1,4-benzoxazin-3(4H)-one 2-glucoside	0	7535.452553	0	0	87028.71585	5271.886009	496.2054934	0	7.153758725	0	0	1979.545253	0	0	0	0
2.04_397.1878m/z	HMDB36857	Cinncassiol E	0	0	118.0974094	0	0	394.0726057	0	0	0	0	0	0	65085.62747	0	0	0
2.05_202.0176m/z	HMDB02015	Cystathionine ketimine	352.9747313	0	2781.140866	195.5695381	14489.5319	1197.502306	0	0	0	0	0	0	0	0	0	0
2.05_275.0719m/z	HMDB04818	Biotin sulfone	6657.280162	8688.034673	4617.453761	12538.39159	68490.0029	1477532	27707.36832	0	1648.061936	65683.17627	4243.019914	172.1972022	0	4635.867425	18562.5806	329224.8685
2.05_327.0860m/z	HMDB34186	Morusignin B	120.6878848	1.86638503	9882.312262	0	0	262.9721257	119.6832033	0	0	0	0	121.8997309	5840.914988	0	0	480.5477501
2.05_329.2338m/z	HMDB04708	9,12,13-TriHOME	0	6393.719669	745.9116377	1194.753294	0	9648.874523	0	0	242.0356964	0	0	0	104499.5857	4933.745632	0	2022.49421
2.05_388.1287m/z	HMDB14958	Tadalafil	0	32038.8142	202.7167456	0	1852.844505	4336.981451	0	700.7039924	0	2677.714777	4158.660962	0	101235.985	0	0	16810.06137
2.05_402.0903m/z	HMDB36355	3-Methylpentyl glucosinolate	0	0	0	526.3026788	103707.8433	2642.425411	0	14722.90594	0	0	1098.760341	0	0	386.5118211	0	0
2.07_161.0448m/z	HMDB41561	D-1,5-Anhydrofructose	38276.84644	106407.1016	37436.03159	42017.24817	164665.4071	227800.8668	146317.92	56546.73949	55393.8875	135344.0502	50931.98945	71643.017	241292.3081	65288.53995	206542.9643	175344.6619
2.07_178.0535m/z	HMDB31340	Cyclamic acid	346280.6439	874686.1297	303859.9412	20169048	1222928.109	1031344.72	492026.7817	332325.8005	334928.1292	938355.5514	687154.7852	501554.6203	1841289.811	190605.5903	5624953.182	1508807.746
2.07_246.0984m/z	HMDB02095	Malonylcarnitine	955.1576537	0	5924.281731	15651.92081	61641.49893	831.7816698	10045.50469	104.388995	0	4412.61106	2146.807418	381.0384914	397.0313169	553.9902658	0	824.2061757
2.07_329.0885m/z	HMDB40621	3'-Glucosyl-2',4',6'-trihydroxyacetophenone	3377.811755	0	832.7993216	632.7367661	9676.403978	1298.340875	0	0	0	0	0	1693.965233	360.3860661	0	0	0
2.07_381.1339m/z	HMDB33712	Glycyrin	0	0	0	127362.3241	0	0	0	0	0	0	0	238.8747064	0	0	876.557634	0
2.07_536.1782m/z	HMDB34773	4-Demethylsimmondsin 2'-(E)-ferulate	0	0	0	275976.8011	0	0	0	0	0	0	0	0	0	0	0	0
2.09_197.0816m/z	HMDB34099	(2E,4E)-2,7-Dimethyl-2,4-octadienedioic acid	1967.384402	86.86775706	908.2112296	0	1784.990786	699.0134438	27262.82136	0	0	0	0	0	272.0265753	0	0	0
2.09_324.2183m/z	HMDB14750	Bisoprolol	0	0	0	0	0	0	23258.78619	0	10060.16664	0	0	0	0	0	0	0
2.09_339.0937m/z	HMDB01030	3'-Ketolactose	218.5276991	2111.502968	329.3197604	0	0	10473.14111	4577.856998	244.3695411	1640.478321	0	0	0	708.6763165	0	604.7817574	0
2.09_379.1549m/z	HMDB30701	8-Desoxygartanin	0	0	0	62736.01528	0	0	0	0	0	0	1.97855169	1028.786838	0	0	0	0
2.09_393.1343m/z	HMDB34436	Rotenone	4.083821841	797.4012241	0	120130.7463	438.4174282	0	0	0	247.7672636	0	13550.62334	0	27867.42689	0	0	757.070132
2.09_395.1496m/z	HMDB39611	Curcumin I	0	239.3574747	0	26348.29616	9244.166374	263.2623193	10093.25785	0	0	0	0	0	0	0	419.8114591	0
2.09_540.2870m/z	HMDB13046	Psychosine sulfate	0	1257.047093	0	39933.42644	0	0	4213.047048	0	0	0	0	0	1562.740914	0	57.21995624	0
2.12_203.0669m/z	HMDB11667	5-L-Glutamylglycine	7065.740162	113235.4941	77012.47335	19421.54661	14281.92861	4331.242914	23115.44776	100230.8723	209089.0003	73473.52186	696781.4897	326826.636	1932670.183	161769.3742	22566.30187	369777.6069
2.12_299.0546m/z	HMDB34443	Questinol	452.3003632	28742.99055	18671.46481	6783.360791	5790.615636	834.245787	434.3461763	1.160542523	0	0	2208.197437	0	97091.85606	0	0	1390.9953
2.12_343.1039m/z	HMDB34862	4',6'-Dihydroxy-2'-methoxyacetophenone 6'-glucoside	3162.086516	2328.186697	732.1597687	0	8459.279613	0	418.3968	268.0948065	0	0	0	851.8880027	393.3648628	0	4440.426743	3358.857395
2.12_369.1193m/z	HMDB40865	Linusitamarin	0	610.3155077	0	9935.990231	12.18091636	0	0	0	0	519.8912195	0	0	0	41.87701978	0	2660.455497
2.12_398.1240m/z	HMDB33440	Narcotoline	0	0	0	14197.07288	18484.9354	0	7821.670849	0	0	285.6996018	5.078820739	0	326724.8051	8307.837834	0	16908.32917
2.12_423.1735m/z	HMDB15321	Clindamycin	0	35.1469193	0	1070.117551	0	58827.24156	0	511.8735099	0	0	714.0588372	2138.64803	0	0	0	0
2.12_611.3559m/z	HMDB35606	(24E)-3beta,15alpha,22S-Triacetoxylanosta-7,9(11),24-trien-26-oic acid	1314.317674	7438.681536	0	323.7149031	0	0	0	2991.425322	46513.88864	4186.793295	34292.22102	30172.77601	282595.7112	9486.898082	750.4569078	236672.8066
2.15_189.0512m/z	HMDB28753	Aspartyl-Glycine	0	539.2965927	0	140.7240766	0	0	0	0	0	0	0	0	0	0	0	0
2.15_197.0451m/z	HMDB03503	3-(3,4-Dihydroxyphenyl)lactic acid	184105.0457	23237.86451	202860.4388	73726.33799	206909.2855	83177.87924	101828.3678	14003.76872	55867.64298	2207691.974	121264.7464	39782.74848	759721.5793	559.7657497	10319.7621	76848.98633
2.15_233.0222m/z	HMDB33352	Cyclobrassinin	9778.162661	4669.000543	20147.18607	5761.314437	0	932.3321784	4892.692789	8017.386772	628.2261045	69651.21919	1636.120463	0	6260.031269	195.3321487	0	0
2.15_309.0986m/z	HMDB30293	(E)-1-O-Cinnamoyl-beta-D-glucose	5486.378659	7904.248747	1359.606594	5809.339214	62552.51007	1136.371201	3183.1549	0	541.3376145	0	10351.52007	46689.86779	0	3.153777226	198.3244575	3191.380376
2.15_371.1439m/z	HMDB02873	Deacetyldiltiazem	45439.61065	20238.8121	14264.79116	376153.8067	238620.1412	176532.0353	26585.32401	147.2838539	0	6223.674518	0	0	508550.0093	0	0	7322.538924
2.18_178.0715m/z	HMDB01514	Glucosamine	1694.992317	578.2976347	5307.345087	2391.736958	4330.726532	14321.74532	395.8982438	0	0	0	0	0	0	0	0	0
2.18_240.0522m/z	HMDB37548	2,4-Dihydroxy-6,7-dimethoxy-2H-1,4-benzoxazin-3(4H)-one	1342.738577	4481.123992	12268.87055	20938.70366	5296.030046	4587.745673	3629.2007	342.0278376	1444.978292	5839.329058	906.2504077	2973.184618	11482.2864	0	1186.266165	5092.948299
2.18_255.0875m/z	HMDB31847	2-Ethyl-3,4-dihydroxyfuran	6772.778616	598.33799	10271.63368	11841.02551	31978.64106	4683.371579	0	27.4629879	2231.637138	0	4486.751816	1196.918586	0	95.30052071	0	0
2.18_374.0921m/z	HMDB15685	Azidocillin	0	0	0	0	0	0	0	0	0	19893.94939	0	0	0	0	0	0
2.18_387.1663m/z	HMDB40706	7-Epi-12-hydroxyjasmonic acid glucoside	0	247.6722345	0	0	0	0	0	4041.879088	0	92.6209205	0	174418.6286	311069.9285	0	980.8075007	0
2.18_401.1503m/z	HMDB42041	tiracizine	0	0	0	0	0	0	66389.01489	0	5.198926811	140.5550952	25170.50878	1756.915852	0	0.564690595	0	0
2.18_421.1640m/z	HMDB34098	Kuwanol C	0	0	0	1596.638999	0	7702.845494	0	53100.47106	0	2162.615891	53073.65544	134615.2294	0	0	0	0
2.18_512.2693m/z	HMDB02639	Sulfolithocholylglycine	0	9131.984959	0	0	4265.185342	760.6793497	0	6812.518883	1040.989064	5101.642269	2491.6875	3897.993835	487.6421202	75567.00695	1051024.938	0
2.21_164.0345m/z	HMDB38318	(R)-2-Hydroxy-2H-1,4-benzoxazin-3(4H)-one	0	61.14765869	0	0	0	0	20314.40274	1110.439149	76.91613642	127.8358871	1292.740812	4062.378527	45857.33538	19637.76604	59507.44793	988.3389366
2.21_267.0737m/z	HMDB00195	Inosine	45433.49458	533859.6545	44130.36005	110961.1354	4502.966598	17802.60368	29766.24303	11146.42665	17985.40257	608.9810553	19018.52368	4625.019609	0	10500.91685	10637.63734	3458.562178
2.21_299.1140m/z	HMDB38332	2-(3-Hydroxyphenyl)ethanol 1'-glucoside	7685.676676	5190.285408	14437.91869	64429.50502	26119.89151	18338.0818	3478.353755	200.1537286	13139.0611	5977.427516	192.4229184	2559.612879	1381.321409	3235.594445	3051.236024	70262.64745
2.21_301.2176m/z	HMDB38687	(ent-15beta,16beta)-15,16-Epoxy-3-kauranone	0	0	0	0	0	0	0	2051.86126	20462.6444	0	0	0	0	553.1087614	6680.526272	0
2.21_365.0964m/z	HMDB15249	Atovaquone	1.210475746	0	0	25.61795643	4644.970384	787.2015792	0	0	0	0	277.9184905	0	121797.3867	0	4026.393395	0
2.21_402.1045m/z	HMDB37550	2,4-Dihydroxy-7,8-dimethoxy-2H-1,4-benzoxazin-3(4H)-one 2-glucoside	0.362833254	0	220.0614997	7775.027079	941502.4632	5690.320238	17180.17899	240.0479306	7040.651716	0	5685.789159	0	0	4.846280298	0	1666.516992
2.21_575.2540m/z	HMDB31966	Lansimide 2	1379641.812	174.748567	0	0	0	5170.211657	0	0	2553.260759	0	0	1504.235786	0	0	101672.6631	0
2.23_218.0675m/z	HMDB38441	1-Isothiocyanato-7-(methylsulfinyl)heptane	1390.416246	120.4066544	12276.47426	14003.38068	7455.592242	631.4123523	516.0407709	559.5993547	276.3278402	658.6086055	0	0	1016.404676	213.3642345	519.5884601	1118.676367
2.23_230.1032m/z	HMDB00953	Suberylglycine	17482.84962	24036.91933	30981.1604	28181.72151	60905.5072	16632.41676	12721.82641	107138.5159	5733.756108	32479.18388	35552.20225	15951.21688	32620.96785	104812.7573	48216.30247	24437.01363
2.23_246.9918m/z	HMDB41788	Vanillic acid 4-sulfate	0	0	265.159642	0	211.5483578	0	0	11109.90616	0	0	0	0	0	13090.39395	0	0
2.23_303.0505m/z	HMDB40631	Pratenol B	15599.09417	769295.3818	46325.25159	103856.999	19901.56541	17109.52491	25776.4471	50.40482949	4477.734305	1153.199573	45790.22027	2959.718669	0	0	742.8625726	24665.24639
2.23_331.1169m/z	HMDB28830	Glutamyl-Tryptophan	16.29628513	13805.96808	0	0	0	335206.7304	0	269.3541016	0	5942.460391	4416.207104	0	4823.347188	0	530.6444907	45077.72348
2.23_385.1123m/z	HMDB41175	1-O-Sinapoylglucose	231.7065349	678.6379365	0	0	369971.5338	481.7625626	1045.996403	5.245758945	379.2862229	10.68933163	1412.049433	416.7858485	532389.1758	0	10.51239041	0
2.23_507.1659m/z	HMDB39695	4,7-Didehydroneophysalin B	0	55034.50957	19678.21829	4784.648351	0	2831.791097	0	0	0	0	0	0	0	0	0	0
2.26_192.0661m/z	HMDB34250	Betamipron	16838.01867	21245.83294	22941.6185	26246.30774	23560.7217	15743.00134	21973.50452	157466.5575	21114.77431	3710.672187	72919.78496	35092.28743	6741.610815	86120.96917	55767.88175	36385.87089
2.26_199.1699m/z	HMDB36225	Pentyl heptanoate	0	0	0	0	0	0	0	0	9179.033118	0	0	920.1421031	0	0	49247.28227	0
2.26_220.0976m/z	HMDB33701	Hydrocotarnine	2348.203863	14505.38515	4400.83905	950.7565101	1485.408273	0	2396.465624	176585.7923	268336.4992	71944.16477	256234.0572	279948.3742	993.4364733	290874.5498	21173.29789	134899.0291
2.26_311.1351m/z	HMDB05012	Olanzapine	28.27988906	0.379672599	5.785386764	100.7209548	1707.63276	10.78735527	0	0	0	0	30.73834123	206117.8162	0	0	0	0
2.26_317.1973m/z	HMDB32368	Menthyl pyrrolidone carboxylate	1863.975769	774.3629413	2491.410248	1469.460579	325.0702495	2367.518834	894.5179351	7.494811128	2084.977409	8.839061043	0	0	0	0	240.1356751	0
2.26_515.2422m/z	HMDB15628	Udenafil	3057716.97	956.1155192	0	817.080677	0	2127.521282	365.0808966	0	759.8544806	670.9621297	2354.047504	0	0	823.1703324	0	0
2.28_184.0432m/z	HMDB32986	5-(2-Hydroxyethyl)-4-methylthiazole acetate	30844.81714	10837.81005	68415.86282	9531.792391	3148.594224	2660.190857	784.0025889	0	195.933894	0	0	0	0	0	0	0
2.28_261.1345m/z	HMDB31897	Phaseolic acid	1149.772126	0	270.9030726	9130.427121	23769.72003	521.2474773	15376.69506	0	355.2415394	368.718796	2410.980268	527.5328074	0	0	0	5194.658973
2.28_324.1303m/z	HMDB41337	2-O-alpha-D-Galactopyranosyl-1-deoxynojirimycin	105.133852	20665.81552	560.3824448	3535.279529	7260.509376	12007.63598	4987.374106	6507.083281	9511.559211	7783.661056	44789.52414	30056.59448	43933.55475	3189.775251	71926.14035	44977.36269
2.28_447.1284m/z	HMDB37509	Chalconosakuranetin	0	3743.879194	0	954.2336797	21999.16209	0	0	4165.099306	0	0	155612.1234	0	0	0	0	0
2.28_499.1764m/z	HMDB30489	Artonol C	0	25.241182	1644.777283	542.7914748	1330.086116	0	75852.29331	1125.138042	0	0	0	0	0	0	0	0
2.28_553.3387m/z	HMDB39051	Notoginsenoside R10	0	0	0	0	0	0	0	1471.76205	0	889.4610775	0	0	0	3242.112522	15278.11458	0
2.32_174.0767m/z	HMDB02201	N-Carboxyethyl-g-aminobutyric acid	47758.92004	77704.77166	25029.39336	152510.6352	59878.86438	89605.06583	72771.10718	19115.26917	36914.48886	25893.90267	18532.77854	6307.119942	91585.85247	29923.05317	14337.51665	43110.95205
2.32_178.0173m/z	HMDB29415	S-Carboxymethyl-L-cysteine	497.4818812	208141.4806	1007.213665	195.7672216	6232.162181	773.0853952	2252.324066	0	160.3935654	3157.436505	0	0	8497.346315	0	0	6094.764575
2.32_180.0330m/z	HMDB14797	Acamprosate	81577.41899	330331.0818	69081.88257	27833.71112	19945.37488	6202.053885	3783.123304	331152.3491	58100.56571	1396583.95	586311.8849	155532.1097	2794428.574	1261634.607	0	3231506.927
2.32_194.0458m/z	HMDB39119	L-Dopaquinone	56.55641954	283.8599461	266.1410565	206.564641	946.593544	108.050181	3962.210232	31104.3818	3051.749521	2165.532588	15580.43794	2662.129765	1907.769128	22210.40548	15488.55494	5862.989282
2.32_199.0374m/z	HMDB37192	Potassium 2-(1'-ethoxy) ethoxypropanoate	5733.654923	52096.4669	13552.84426	9186.000667	913612.5379	18608.20147	41930.06731	15873.57235	27140.50079	42059.39143	45339.19371	67328.33155	15854.93014	35587.58119	56358.8627	41966.94735
2.32_209.0665m/z	HMDB03219	Sedoheptulose	3854.908586	37801.07049	1718.837801	5726.623803	1676142.106	11927.38559	22420.22573	22384.48316	15260.20552	23698.37511	31533.12689	51287.61079	10220.924	45154.55544	61457.24848	17105.89666
2.32_225.0889m/z	HMDB00245	Porphobilinogen	134571.7274	253082.5419	152219.1015	182314.7291	344591.4412	256410.8492	241103.825	166510.9246	238662.5714	175393.6215	203615.3381	109075.1339	300109.5691	160885.2799	86726.02488	246938.2518
2.32_229.1080m/z	HMDB41448	Dicyclohexyl disulfide	230.6893852	161.3553255	0	7321.493298	0	2830.280218	1554.699998	0	2064.67035	0	0	0	0	0	0	0
2.32_236.0928m/z	HMDB13067	Salsoline-1-carboxylate	1689.085336	6522.911509	4304.32895	3367.266479	408.3001414	13315.06971	586.9890883	6391.841831	62157.34715	10333.88127	37753.8283	3130.43603	850.0601681	13679.52849	1533.029678	25942.10099
2.32_243.0628m/z	HMDB00296	Uridine	130719.5696	127784.0355	235508.4614	158061.2389	242823.8422	111606.7155	158141.7476	47002.38417	83442.22644	69733.08326	94450.7915	42795.04464	59939.20482	94376.50114	32935.12737	123441.1221
2.32_262.9867m/z	HMDB60005	Methylgallic acid-O-sulphate	0	0	0	0	21285.22332	0	0	178.3041451	0	0	0	0	0	503.8123203	0	0
2.32_271.0827m/z	HMDB29943	Arbutin	47602.6986	315.2914968	10234.62465	14388.00028	104428.8437	9877.409523	1897.616577	0	690.9569657	0	5120.336956	3436.874277	0	0	4.43918012	362.9428109
2.32_319.0825m/z	HMDB41295	7-Hydroxy-6-methoxy-alpha-pyrufuran	45981.11612	9547.764142	11619.83262	102432.462	1791177.771	116925.2303	20326.19486	0	48670.41892	83827.10836	2254.859243	6444.196163	207.8722309	0	11201.10524	1041.031074
2.36_201.0764m/z	HMDB33092	3-(1-Hydroxymethyl-1-propenyl)pentanedioic acid	13171.11849	3774.728525	18831.54152	36508.77297	18749.27395	8663.811596	2888.303867	0	230.4105372	0	2999.709801	202.8550482	4950.063934	721.1337979	0	2395.521458
2.36_340.1406m/z	HMDB32864	Mycotoxin T 2	0	0	0	79.803664	66.1326587	38292.16248	0	0	0	27.96908249	71275.48992	1853.348369	0	0	0	0
2.39_150.0552m/z	HMDB02210	2-Phenylglycine	8809.594165	23091.06773	22456.08858	4740.013737	38227.97258	507.4169217	5155.951884	2926.605994	24049.54143	2051.917621	4305.992287	0	75.07952457	7137.42763	27295.04335	3942.151372
2.39_173.0925m/z	HMDB34365	L-Theanine	0	0	0	56.93978376	0	0	1336.444034	36004.38304	4064.915795	789.8511414	2980.509982	125.9779934	0	79236.61075	18083.14959	1957.1084
2.39_255.0512m/z	HMDB30809	(2R,3S)-Piscidic acid	3769.513522	1546.265896	351.3592305	1985.549445	4305.699878	2124.681653	320.8403596	0	0	0	221.698159	0	0	0	215.8144083	0
2.39_317.0652m/z	HMDB01941	Brompheniramine	5098.546356	26199.79493	31522.0472	66122.47909	114343.7657	29500.80634	86199.84721	55104.8899	1465.660805	91320.30705	16570.25693	47533.50474	76630.79099	10708.49316	36355.8918	70847.25274
2.39_325.0933m/z	HMDB33581	trans-o-Coumaric acid 2-glucoside	203.337224	1043.907267	6336.788956	514.7381176	14771.91101	248.8439331	0	177.1894467	1002.661846	0	194.0392402	8441.569771	0	2392.661909	0	0
2.39_457.1122m/z	HMDB01142	FMNH2	0	0	0	0	0	0	0	24795.00023	0	0	0	0	0	0	0	0
2.42_288.1821m/z	HMDB32221	Dihydro-2,4,6-tris(2-methylpropyl)-4h-1,3,5-dithiazine	1877.157271	0	1017.411005	11527.81206	356.2189502	5428.13139	0	0	239.6194043	0	0	0	0	0	0	0
2.42_385.1639m/z	HMDB30810	Porson	872.5282075	0	0	684.9422943	0	0	8324.408176	34742.96714	2306.055058	0	0	2180.234018	0	0	0	0
2.45_128.9320m/z	HMDB59919	Dithionous acid	0	0	0	0	0	0	0	0	0	0	0	0	0	7570.032008	4031.960355	0
2.45_157.0511m/z	HMDB36380	xi-2,3-Dihydro-3,5-dihydroxy-6-methyl-4H-pyran-4-one	317276.8426	268621.3064	248962.7833	329106.0953	356093.3508	269611.5109	346303.5986	434835.0605	373232.1504	354466.2843	341294.8924	304710.2774	560909.9847	329095.7406	220718.1202	543143.2829
2.45_212.0558m/z	HMDB15627	Droxidopa	26091.98634	2881.086085	17207.7133	20261.8229	32770.74956	9453.725591	13906.61367	0	1780.19004	821.4943052	11127.7703	176.1383003	2100.872477	2.207147945	0	5514.692672
2.47_181.0361m/z	HMDB03099	1-Methyluric acid	37414.3743	2699925.432	74675.03696	1047588.756	2049494.826	1529853.68	794484.0937	626977.0225	227979.2615	1723156.977	382551.1702	2269508.183	9243373.742	2133668.392	5393552.644	1250415.684
2.47_295.0593m/z	HMDB41059	N-Methoxyspirobrassinol methyl ether	21971.51722	293.7341017	16571.54658	14016.42535	2995.539498	10443.18522	15565.44046	0	0	768.5941747	0	0	1382.291037	0	212.9666771	4804.695926
2.47_478.2332m/z	HMDB30203	Fumitremorgin B	0	0	0	0	0	0	0	0	0	0	161400.7889	0	0	0	0	0
2.50_183.0294m/z	HMDB13198	4-O-Methylgallic acid	2654.892715	0	2429.974322	0	1923.929186	335.9695936	0	123.5595962	686.9667969	24712.38514	684.6661792	0	3643.737575	0	0	0
2.50_197.0815m/z	HMDB34099	(2E,4E)-2,7-Dimethyl-2,4-octadienedioic acid	19986.72428	826.8253217	4476.518656	7416.249932	96590.07134	2848.68271	11192.48923	0	126.2399252	0	513.4939549	0	345.5453532	0	286.5518561	0
2.50_209.0850m/z	HMDB33373	2-Ethyl-1-hexanol sulfate	32743.98486	30488.21812	19145.94516	7690.442737	48108.72144	49118.93519	386794.951	0	32203.06961	15712.91671	0	0	17101.83987	162.5321179	0	0
2.54_211.0819m/z	HMDB33750	D-Glycero-D-galacto-heptitol	17741.73836	720.6984117	6597.721811	14354.42415	13073.4463	11897.74642	9726.385512	0	12153.74144	4595.56462	419.7092359	4628.627765	13967.56522	11478.26331	0	39584.93682
2.54_245.0931m/z	HMDB14987	Methylphenobarbital	143.0065501	14140.60343	0	0	0	141.8827452	0	2075.483797	4104.628334	1183.724242	26536.30159	3221.673551	1538.596182	10635.7805	499.3087778	3666.326645
2.54_263.1502m/z	HMDB31688	Hexyl glucoside	96.51171784	0	2528.677956	1186.064642	389.2302984	419.56623	0	0	0	0	0	279994.5591	5094.570405	0	0	0
2.54_302.0885m/z	HMDB29913	Gynocardin	3691.396954	25877.84501	4288.356689	499.0338062	4772.226779	23737.4737	44980.56528	57.82513023	1332.962269	13808.26846	8068.503901	315.8595809	20513.20383	0	21626.36648	13402.88391
2.54_312.0762m/z	HMDB33662	(S)-5'-Deoxy-5'-(methylsulfinyl)adenosine	1481.735098	3468.212025	702.8297243	1596.076738	463.6438733	16061.6026	2435.831478	629.6128228	1552.181688	2007.359393	1232.57344	0	25817.4608	3072.254809	3.802837805	3261.949908
2.58_193.0713m/z	HMDB37295	3-[(2-Mercapto-1-methylpropyl)thio]-2-butanol	9292.824402	0	55.74468119	355.1734798	7755.689911	77.94006443	0	3532.411365	0	0	103.8716949	0	0	0	117.6435108	163.9952835
2.58_194.0452m/z	HMDB39119	L-Dopaquinone	129.2001177	17.34805639	543.0549428	554.2436736	4618.282846	693.3176351	6962.171485	2961.801425	1280.313214	99.73596384	17658.73558	580.2719574	28.54669123	38314.56536	3788.248827	1861.79758
2.58_197.0676m/z	HMDB04400	5-Acetylamino-6-amino-3-methyluracil	355232.4344	345008.6879	405249.0519	620870.452	376792.4956	488010.2634	336884.1835	0	194422.829	741451.518	112198.8154	116960.6182	1301034.611	184863.4842	782529.6937	1355817.248
2.58_585.2694m/z	HMDB14900	Irinotecan	0	0	0	0	0	0	2244.640565	68491.23739	2759.352276	0	0	0	0	0	0	0
2.60_189.0399m/z	HMDB12710	3-Dehydroquinate	32825.24235	5368.18684	18407.72613	31539.48595	38160.76399	14935.4989	15057.21416	6735.567614	17306.6911	6871.121552	5017.847843	13430.43546	20323.03938	696.0629275	612.9733694	23260.57766
2.60_233.0446m/z	HMDB34345	7-Acetoxy-6-methoxycoumarin	27755.31589	39520.6197	58745.66524	68922.46949	93208.34009	59239.69365	34621.05439	7669.161937	24528.89118	82965.18021	10017.44975	1662.052381	192113.0443	11607.4187	105590.9635	212992.8837
2.60_237.0457m/z	HMDB36375	2-Propenyl 1-(propylsulfinyl)propyl disulfide	265.4033036	2159.075789	105.1172321	61.28509066	254.1366505	940.9043274	3461.657827	572.1154855	0	203.3767324	2401.927887	0	224.0248257	0	0	0
2.60_250.0932m/z	HMDB03254	Muramic acid	16993.02733	4707.154741	200.2680763	11862.80688	12704.30213	16885.21459	8016.622301	0	259.3413916	409.3814891	0	1015.420143	438.1198139	589.4672612	0	0
2.60_481.1124m/z	HMDB33953	Silicristin	0	0	94.77812506	0	1176.448371	0	0	144098.6894	0	0	0	0	0	0	0	0
2.63_169.0444m/z	HMDB14690	Propylthiouracil	0	0	0	0	0	0	0	0	0	0	0	210918.7009	0	0	0	0
2.63_173.0561m/z	HMDB00854	Formiminoglutamic acid	7753.331972	15895.24991	12373.87844	11616.67883	3192.475675	5831.979032	14801.48728	1082516.646	31017.90343	248038.826	20443.0502	61614.4362	83302.47343	244339.2456	22325.20996	62028.1884
2.63_181.9911m/z	HMDB29723	Saccharin	0	0	0	0	0	0	0	7318.676786	0	0	0	0	0	15579.1825	0	0
2.63_260.0333m/z	HMDB06049	O-Phosphotyrosine	71.08153314	392.0537578	407.291028	806.6181902	50.54676864	5430.540701	1565.219488	61000.78475	0.218219785	318.4738178	1748.555375	20364.53457	234.9366637	8070087.956	54042.56178	2995.222526
2.63_283.9873m/z	HMDB59741	xanthurenic acid 8-O-sulfate	0	0	0	0	0	0	0	4531.700239	0	0	0	0	0	0	0	0
2.63_286.0490m/z	HMDB34043	Tricetanidin	0	0	0	0	0.027513683	0	0	19547.45351	0	0	4244.008267	2658.860027	0	19566.46238	50259.76647	0.008522307
2.63_383.2210m/z	HMDB14961	Ethynodiol Diacetate	1267.715249	6860.738462	15246.103	19412.46337	240.5936754	4115.164021	11339.82045	0	432.2233302	0	0	0	0	0	0	0
2.63_419.1334m/z	HMDB37484	2',4',6'-Trihydroxydihydrochalcone 4'-glucoside	29.94463346	0	30932.04429	7213.347026	0	0	0.002959959	0	0	0	0	0	0	0	0	0
2.66_159.0767m/z	HMDB28680	Alanyl-Alanine	5048.488852	17029.15488	9979.609376	7771.549007	9545.246162	91494.45006	58691.77736	26211.72163	12600.6113	13242.09246	3107.130603	1802.767763	7536.112534	11853.40846	8768.990973	8766.341736
2.66_220.0837m/z	HMDB00212	N-Acetylgalactosamine	1198.451544	0	333.9613158	673.9208764	1214.200565	1531.782325	60869.36694	0	0	0	13280.67261	194.4764295	26750.98074	0	1386.978048	28262.34666
2.66_291.1817m/z	HMDB32958	(S)-3-Octanol glucoside	5836.700969	0	0	595.9228766	0	0	0	0	0	0	0	0	0	0	0	0
2.66_482.2952m/z	HMDB00722	Lithocholyltaurine	3352.76215	38614.82622	0	3444.613595	21734.35185	9240.461314	10254.54801	0	2884.207834	0	0	0	374671.0282	0	8812.128877	0
2.68_247.0492m/z	HMDB01555	Pyridoxamine 5'-phosphate	4590.235106	0	0	243.1348556	8036.515	0	0	0	0	112.4222419	3831.058615	0	0	0	0	4534.565467
2.68_343.1046m/z	HMDB34862	4',6'-Dihydroxy-2'-methoxyacetophenone 6'-glucoside	1354.81989	0	0	0	0	312.4343055	0	0	161.9012521	0	0	0	60.33600679	0	0	0
2.74_182.0817m/z	HMDB15652	Levonordefrin	5685.015964	13179.56658	5935.316981	6209.141643	8989.134851	7315.372739	23425.21178	0	1788.697402	2237.831104	93.51587336	0	839.4009501	270.6431249	429.6226337	1779.122321
2.74_230.1396m/z	HMDB02013	Butyrylcarnitine	487.1645272	15652.45162	7485.485008	12497.41343	0	4435.997911	13042.37612	22284.8735	4044.270336	5859.98985	5855.84162	0	7832.137841	6502.459053	11626.61743	17989.24873
2.74_249.0454m/z	HMDB14503	Sulfadiazine	400.0158975	0	88.03247331	387.2863402	689.1068456	265.8364291	16406.09059	0	0	0	0	0	0	0	0	0
2.74_273.0565m/z	HMDB41120	4-Phenyl-1H,3H-naphtho[1,8-cd]pyran-1,3-dione	9063.837347	2539.089339	11150.05698	8047.305252	745.1050134	5981.940846	5624.408585	667.5465488	174.4813843	11929.82738	63790.72563	39.88414822	4010.372799	9567.243956	86.16915456	4389.881228
2.74_291.0671m/z	HMDB39405	3-Hydroxy-4-(4-hydroxyphenyl)-1H,3H-naphtho[1,8-cd]pyran-1-one	4327.621271	61.56268199	944.246944	2619.046491	231702.807	790.6926037	0	588.0045503	75.74443717	1011.936066	4189.652227	0	244.6099476	0	15027.27557	1152.523792
2.74_299.0986m/z	HMDB29941	D-Apiose	143.5748774	18.18393081	7.98196501	45.2808925	56016.37134	38.88897218	0	0	0	0	0	0	0	0	0	0
2.74_327.0666m/z	HMDB41815	6-sulfatoxymelatonin	286902.9508	2779.877789	20200.14825	1624.941993	13972.14352	28380.47031	45968.58253	6033.389064	217.5397924	1214.324225	8847.883283	168491.9363	8125.732842	1180.16573	182.6277099	5456.026686
2.74_355.1107m/z	HMDB15264	Pioglitazone	27278.89746	31558.72374	13742.27253	19192.85564	5039.347786	21237.01357	42549.98271	3154.251858	2009.308965	25758.1034	7049.016296	28.97485005	3329.864437	13881.83138	4451.997439	43920.26572
2.74_378.2421m/z	HMDB00277	Sphingosine 1-phosphate	0	7626.796791	0	3294.658186	0	23024.70649	13496.33671	0	555450.9441	18648.30309	5595.159749	1024.710492	11621.57745	36719.4143	17394.97538	1916.749638
2.80_162.0414m/z	HMDB30393	L-N-Carboxymethylserine	21155.03956	12262.61117	15585.51335	36777.26018	1099.201715	29109.11518	42558.44613	0	24935.93535	5941.180712	6342.526993	0	14730.61889	2037.647541	358.2209528	14675.79187
2.80_252.0879m/z	HMDB11716	N-Acetylvanilalanine	4858.640278	2914.609761	11312.44182	16159.13166	15428.15645	6605.11384	3017.37442	286.5083146	2621.829302	7206.403617	239259.9539	0	0	0	310.4077974	9146.020835
2.80_275.0549m/z	HMDB33649	O-Demethylfonsecin	0	0	0	0	128.4324914	0	0	8038.680408	0	15928.05419	0	6257.46938	0	0	234.3379232	0
2.80_379.1395m/z	HMDB38450	Gibberellin A86	452.6691776	468.9024611	65730.0223	4289.005797	0	11.46090876	737.866238	0	521.9790601	0	0	0	0	0	0	1.563212213
2.80_381.1360m/z	HMDB33712	Glycyrin	0	0	15126.10309	0	22285.11945	0	0	0	0	0	0	0	0	0	0	0
2.80_391.1379m/z	HMDB39564	Marmesin rhamnoside	0	71096.65257	0	127.908951	437.680315	71478.99497	85748.87518	23227.76166	62679.86293	31275.11724	20866.43774	677.3463622	73355.84537	55311.25011	44095.78061	58379.10592
2.80_416.1125m/z	HMDB38085	Pelargonidin 3-rhamnoside	0	0	799.1038993	20711.29083	0	0	0	1267.235419	0	0	0	0	0	0	0	0
2.80_425.1604m/z	HMDB30845	Archangelicin	1710.279111	255.3754404	869.6570976	36907.89553	0	0	0	398.63612	0	0	0	0	0	368.9772887	0	0
2.80_501.1831m/z	HMDB06598	Isoglobotriaose	925.8176541	0	0	0	0	0	0	11641.02073	0	0	0	0	0	0	0	0
2.80_563.1392m/z	HMDB39319	Kaempferol 3-rhamnoside 7-xyloside	0	0	0	0	0	0	0	0	17845.19332	0	0	0	0	0	0	834950.4675
2.83_185.0450m/z	HMDB41026	Erinapyrone C	109435.4156	2495.867455	8424.622438	13368.53873	29867.54011	6968.079648	6283.885166	216.9101164	1435.900829	5374.37641	24654.63862	7455.961844	10625.61291	176.5380783	0	8930.296836
2.83_342.2652m/z	HMDB02250	Dodecanoylcarnitine	1981.406764	0	162.4812537	3010.779924	1767.389662	12546.06537	4822.990846	2495.124728	211515.0311	2210.939231	297.8763952	4207.76709	746.0431682	22210.39747	54413.08624	0
2.83_423.2757m/z	HMDB00311	3b,4b,7a,12a-Tetrahydroxy-5b-cholanoic acid	0	0	0	0	0	0	0	11094.31445	41937.45686	468.2891835	0	0	0	45966.39397	5950.486503	1005.251027
2.86_233.0778m/z	HMDB29057	Threoninyl-Aspartate	0	0	0	0	0	0	0	0	0	0	0	2874.955203	0	0	0	0
2.86_240.0878m/z	HMDB14567	Methocarbamol	15264.48882	4164.418052	19403.74623	16909.13182	10970.41929	8179.268386	1573.680691	36.11567691	305.9039188	7.804523299	1337.482281	0	524.0679879	65.86711304	0	0
2.86_478.2328m/z	HMDB30203	Fumitremorgin B	0	0	0	0	0	0	555.9068373	18794.50163	0	0	3536.41852	0	3232.121833	90167.39788	30802.42459	0
2.89_182.0817m/z	HMDB15652	Levonordefrin	2214.959431	6403.095987	482.3666705	1496.75972	2018.568003	4920.189545	13268.70294	0	3936.440936	912.7475529	0	0	1607.55385	228.7764803	167.2752121	749.1708892
2.89_206.0819m/z	HMDB00860	Phenylpropionylglycine	29795.90008	95352.3815	30974.55692	29212.52531	57437.37252	9292.766058	36985.37766	681933.5152	1537050.813	257707.8513	1411446.815	495974.3468	26826.43402	617428.2257	394049.1502	649989.2829
2.89_222.0770m/z	HMDB13068	Salsolinol 1-carboxylate	48953.08831	133778.2218	60338.55315	46518.17693	23826.87623	39711.55277	68652.88176	43420.69334	460201.489	110592.952	191428.2653	26623.55589	33679.03031	72049.8397	100744.3019	171067.6679
2.89_224.0933m/z	HMDB39238	Cytokinin B	2001.60048	805.7511739	2910.731731	2759.745076	716.7448259	3200.486365	145.7057678	340.5086685	527.738234	565.1357148	0.2197886	0	118.2506628	0	0	342.2530362
2.89_255.2331m/z	HMDB33166	Octyl octanoate	0	0	0	0	0	0	0	0	4122.178571	0	203.7713431	152.2809498	0	0	1183.031987	0
2.89_258.0387m/z	HMDB01254	Glucosamine 6-phosphate	0	0	1280.202752	0	0	8163.685678	190.0336897	0	0	613.8130038	0	0	4712.289389	24543.52718	302.7914403	10149.20097
2.89_264.0879m/z	HMDB59732	2-(2-Phenylacetoxy)propionylglycine	32426.88807	40449.56309	33545.46893	31060.18869	2598887.326	27320.3695	607766.2985	2705078.551	11012.10945	381938.4037	182886.6951	214922.5597	419664.2037	516857.0237	3870659.791	394998.2175
2.89_393.1773m/z	HMDB31690	cis-3-Hexenyl b-primeveroside	0	0	0	0	0	0	0	0	0	0	0	0	0	76586.97059	6854.304257	0
2.89_398.1243m/z	HMDB33440	Narcotoline	0	0	37.54291277	0	0	0	0	0	0	38.27669784	0	0	0	726.9604217	0	150.5954759
2.94_135.0303m/z	HMDB00613	Erythronic acid	635683.305	89498.52656	18134.64	241909.7124	53784.36906	280275.8753	1521062.07	31552.11542	497366.3216	265453.356	393219.4412	70534.65545	118147.0931	82013.18709	67471.21086	452359.6416
2.94_170.0287m/z	HMDB32420	2-(4-Methyl-5-thiazolyl)ethyl formate	7393.611685	42558.27202	2587.992792	2762.314641	11154.88988	697.886481	4560.816777	545.5609866	872.7641871	0	326.0408638	0	0	0	0	424.3909373
2.94_176.0380m/z	HMDB33592	(R)C(S)S-Alliin	44549.27793	244512.2437	55970.87045	46590.1939	5338414.29	63363.52482	1341065.362	1718816.454	107527.3273	18267045.5	529562.2176	1356220.5	20904.15537	467724.0012	203730.3675	9306337.966
2.94_197.0567m/z	HMDB15188	Mimosine	4866.765736	524.1792508	3390.194646	6569.322081	6005.188966	789.4956536	3639.863541	131.4315185	434.0344624	10885.81975	834.4036208	0	398.0081042	0	0	700.2491715
2.94_260.1145m/z	HMDB34777	Epidermin	327.3079691	0	210.148359	536.0802973	6318.673649	0	0	0	0	1396.375637	0	0	0	0	0	2312.02761
2.94_283.0686m/z	HMDB00299	Xanthosine	12737.67729	54379.24853	39080.8094	112983.869	3510.121623	16099.23135	24444.91003	20747.91436	4811.98575	88880.06702	16252.58163	160770.6653	312.9971857	11878.92205	445.8572136	1274.628729
2.94_385.0923m/z	HMDB33876	Dehydrodiferulic dilactone	942.5459579	15961.76925	512.9091109	461.1090184	1495.069045	1474.58833	950.3043625	1483.887552	40323.66198	3459.293944	57824.48257	0	1163.274759	0	2675.803756	1109.500249
2.94_402.0836m/z	HMDB06806	Propinol adenylate	0.032443079	0	0	127.9975671	0	0.460461791	178219.5317	0	4.53786895	0.087495894	730.0637326	0	0	0	0	0.79127289
2.94_505.1735m/z	HMDB30084	Diosbulbinoside D	0	0	900.205056	0	83146.57118	0	0	0	0	0	6358.418999	0	0	0	0	22227.0142
2.97_204.0875m/z	HMDB36394	N-Methylcalystegine C1	21235.04678	2234.046614	9425.802975	20711.51227	165929.215	19151.31374	4758.030902	4790.405941	13494.34496	6144.516746	4121.002734	7496.793054	11761.40113	2294.8802	648.378128	16711.71866
2.97_365.1026m/z	HMDB33882	Glycyrol	2904.703264	17101.25252	2341.777787	3232.0742	17089.93504	60892.52212	10719.02779	5626.998466	86315.12576	11669.34267	3120.129352	0	12380.67782	8873.060314	1524.52522	13294.24174
2.97_477.1392m/z	HMDB37482	Persiconin	168.3990356	0	0	0	18720.98329	0	0	2511.554719	0	0	0	0	0	0	0	163543.48
24.82_182.0678m/z	HMDB11657	2,6-Diamino-4-hydroxy-5-N-methylformamidopyrimidine	919.2262212	667.1918423	674.5023357	818.8988952	1002.093149	834.3946404	1065.395381	1209.099673	939.6414428	966.0694909	1152.14095	1427.344203	1239.392218	1817.068407	1360.725122	1558.053304
24.91_191.1072m/z	HMDB33380	3-Methylbutyl benzoate	14824.71966	16464.50003	12622.01597	16601.09307	21446.8436	15462.39408	19913.94529	24573.24385	16797.88976	18282.78114	15321.0306	23207.21381	22237.45667	24883.03142	18136.85253	24249.47273
25.88_131.0349m/z	HMDB00661	Glutaric acid	1241.091391	985.1183799	634.9065375	1274.026486	1285.899693	635.4111279	1094.26852	1089.363161	1065.072851	715.0041729	1220.592875	1406.153439	1239.335927	999.638861	1045.794978	2044.18388
29.08_177.0775m/z	HMDB29569	Dibutyl disulfide	33197.61274	35202.9896	26602.05639	37580.53552	44482.09639	30280.21596	42572.29269	46062.46335	33212.55772	35477.36344	30181.15781	42727.03545	43849.06766	44373.11495	36633.72353	46106.30142
29.37_189.0776m/z	HMDB40220	Diethyl L-malate	37973.41897	41662.67695	29331.64323	41598.79365	51759.49218	34377.14869	49857.7792	52488.39836	36295.12051	40839.95278	35172.82189	48176.08201	50322.09201	50803.91773	41136.42666	56608.87589
29.40_311.1690m/z	HMDB32549	N-Undecylbenzenesulfonic acid	396917.9689	401129.8623	306072.0731	441698.076	579768.8715	406661.2255	580165.142	584546.7036	488476.4204	518865.9631	448179.1752	611712.2254	630149.98	666183.6481	533733.2239	675895.8915
29.44_163.0618m/z	HMDB00174	L-Fucose	118718.9524	120276.2095	89440.68688	129031.0546	162351.4292	109844.3028	150088.9813	161577.2119	119099.1163	127109.1149	110207.7572	149946.191	159614.5834	160718.6107	131192.2168	177888.2761
29.47_196.0623m/z	HMDB38336	2-Hydroxy-3-(3,4-dihydroxyphenyl)propanamide	2655.593514	3003.202997	1805.237444	3392.152935	4005.457219	2666.997106	3753.230468	3826.225488	1865.545577	3000.279035	2289.157424	2743.036445	4239.077838	4301.00191	2354.152376	2762.024819
29.47_325.1846m/z	HMDB31031	2-Dodecylbenzenesulfonic acid	265835.8957	282887.1169	211974.9325	301676.8445	390972.067	272402.4678	400691.7903	393762.0397	318543.454	342705.8466	303812.2364	397022.3784	440649.9695	444701.3598	357481.7724	458629.3513
29.52_133.0511m/z	HMDB01292	1-Deoxy-D-xylulose	158376.5037	171810.4403	132117.9635	183117.1037	225190.5003	152055.0926	227593.6715	235183.8315	168410.215	180445.0262	155909.3168	209702.5124	224703.3559	228341.129	185813.2098	233511.0085
29.52_160.0620m/z	HMDB33747	(±)-2,2'-Iminobispropanoic acid	34784.75038	36176.9639	27158.16957	37903.18894	46671.07373	31265.37953	44914.63871	47851.94605	36238.15876	37214.65786	31751.17818	43552.66949	45983.72092	46746.61817	38620.47203	49938.25632
29.57_145.0511m/z	HMDB06900	(S)-2-Aceto-2-hydroxybutanoic acid	249288.338	244478.6599	189684.8391	257882.3148	329237.9028	203775.4555	297082.5318	309924.7104	246246.5607	262502.3577	220202.0743	282305.5572	325165.3373	321514.3779	270706.8085	350822.3476
29.57_147.0668m/z	HMDB00227	Mevalonic acid	141059.4899	147842.6694	113245.8221	153193.0331	192656.529	126341.4962	184267.989	198120.7396	146750.6737	154588.1503	133108.6608	178362.2557	187295.6482	189136.4199	157075.9972	202208.4347
29.57_155.0355m/z	HMDB29610	Ascladiol	23516.85101	25809.51828	20148.38689	27244.89062	31781.44029	20970.39702	30887.67775	32659.71552	23911.0873	24155.86922	20691.10152	27711.51936	31321.48972	29637.13648	25052.12508	33521.58709
29.57_157.0512m/z	HMDB36380	xi-2,3-Dihydro-3,5-dihydroxy-6-methyl-4H-pyran-4-one	188055.3484	198379.2821	152649.566	209105.466	260388.8035	173016.2847	244049.8842	267176.8885	199894.666	205069.5166	176609.6669	240508.5262	261669.7087	256362.5047	214187.6025	280055.4269
29.57_174.0778m/z	HMDB02201	N-Carboxyethyl-g-aminobutyric acid	39622.04081	41936.39816	30973.63069	42659.26652	50940.02557	34159.63625	49551.70508	53722.3038	38292.75181	41002.30317	34175.41507	47424.82613	50128.68344	50020.7478	40914.39347	54615.55716
29.57_186.0779m/z	HMDB12150	2-Keto-6-acetamidocaproate	74426.99055	74294.21885	52944.515	75105.75063	97775.69212	61439.47599	89098.87849	90166.82058	70665.42181	79381.96751	66497.61584	82490.97254	95258.17722	98668.12254	79713.10033	98714.30587
29.57_188.0936m/z	HMDB36604	N-Methylcalystegine B2	38178.68152	40475.44301	31242.2817	43188.05749	53926.10033	35034.66874	50011.36368	53763.17696	40471.42554	41633.34145	35415.76415	48373.51396	50801.65477	50726.96705	41836.39188	53369.97345
29.57_201.0890m/z	HMDB34266	L-Coprine	19455.31845	20694.41057	15553.14063	23227.01809	27514.27783	16600.32901	24066.78966	25174.14481	20951.53154	20637.37636	17278.65866	18763.89089	25565.22498	24406.74659	17376.30442	26022.97724
29.60_161.0825m/z	HMDB59918	2-(1-Ethoxyethoxy)propanoic acid	40593.06376	40815.50507	30275.26129	42176.40662	54771.54718	34615.0769	49350.44756	52599.99537	42386.68849	41113.29772	37015.49029	45995.44727	53764.87321	51004.35714	42945.54159	57731.03295
29.60_191.0569m/z	HMDB03072	Quinic acid	77310.6287	78245.44278	55482.27679	81925.11419	104032.6685	65015.7167	90563.07933	94929.17363	74936.78898	85049.76513	71449.99428	87344.63623	98589.19529	98869.08516	85831.09841	110079.1555
29.81_131.0354m/z	HMDB00661	Glutaric acid	42064.01572	38698.82282	27570.89442	39315.22167	53748.29111	32712.97411	41811.55695	60936.89267	44745.47615	44092.07025	30599.26717	53305.53462	53050.05467	46614.2946	42810.9927	60134.34932
29.81_171.0670m/z	HMDB32352	3-Isopropenylpentanedioic acid	11204.40263	11701.60941	9086.46961	10324.71177	13205.60361	10138.17013	14156.80808	15984.57866	12261.99524	10682.41792	10187.89948	13710.93792	15177.59023	13600.19948	11358.37237	16273.31658
29.81_210.0781m/z	HMDB11754	Methyldopa	40178.15895	41293.20028	30816.97161	41792.95728	50918.82633	34499.31969	48189.0969	54359.54214	39541.98797	41733.22164	36884.31032	46417.71389	51035.27501	53978.97537	43243.3468	54691.11323
29.84_169.0512m/z	HMDB00318	3,4-Dihydroxyphenylglycol	36087.46775	35230.97465	25843.75275	36969.62826	47889.81401	29681.78957	44481.35567	45219.31946	35834.16449	36345.50023	31028.31397	41860.51129	44814.04591	44860.48599	37105.38406	49855.55666
29.84_212.0938m/z	HMDB15506	Phenazopyridine	46885.63795	50684.75587	38412.32642	51948.62022	65422.14118	41609.22741	57566.2343	64981.04138	47694.70968	50225.86691	43424.27687	58123.86894	60262.76481	63065.7553	50926.57323	65196.76087
3.00_184.0245m/z	HMDB01330	2-Amino-3-carboxymuconic acid semialdehyde	747.9679646	0	2961.733404	324.058539	0	66.05490781	0	0	0	0	0	0	0	0	0	0
3.00_190.0538m/z	HMDB11745	N-Acetyl-L-methionine	124574.8897	612895.0015	143368.1151	99764.24336	140910.2871	94054.34005	240550.2325	448128.7782	1566346.543	951702.6582	4285377.552	794259.5814	209359.6478	665404.3764	1302577.433	1451910.237
3.00_239.0344m/z	HMDB29752	Dantron	494.6936983	218.536781	179.6037116	0	5554.234372	194.5023953	742.1325378	690.6998464	0	16108.30185	0	0	0	0	0	9980.316785
3.00_281.1397m/z	HMDB34941	Artabsinolide D	0	0	0	53380.03437	0	0	0	0	0	0	0	0	0	0	0	0
3.00_403.1019m/z	HMDB33913	Cassiaside	2171.153159	0	0	2939.423936	11667.62611	1384.988826	7926.33035	0	13999.09246	530.5610858	123549.646	0	2015.027486	0	0	3888.428223
3.00_431.0969m/z	HMDB33988	Genistin	0	0	19868.62521	1495.651895	1391.605599	54646.68343	5804.427441	0	0	0	12196.00668	0	2.581337992	0	0	24461.89294
3.00_546.1472m/z	HMDB34675	(S)-2,3-Dihydro-3,5-dihydroxy-2-oxo-3-indoleacetic acid 5-[glucosyl-(1->4)-b-D-glucoside]	0	0	0	0	204945.5829	0	0	0	0	0	10618.85771	0	0	0	0	0
3.02_159.0293m/z	HMDB39447	2-Methyl-4-oxopentanedioic acid	39360.37992	12504.67714	13249.44779	14228.93545	35252.46805	15246.42947	43960.47389	28834.2279	38547.20846	39002.44414	13956.958	276.4507822	41305.658	495.1433838	335.767139	57084.26432
3.02_189.0592m/z	HMDB32259	Ethyl 4-(acetylthio)butyrate	186.7816867	0	199.2160814	1505.80273	0	282.2947373	26995.12846	0	151.8681136	0	0	0	3736.395618	88.7247543	0	0
3.02_202.1081m/z	HMDB00201	L-Acetylcarnitine	3424.155916	1890.663834	2461.298819	3595.822208	6538.644051	4438.417352	2780.125721	7645.322553	9334.726511	9567.799549	20934.72135	9796.123498	0	5898.493319	13368.69305	22462.49377
3.02_207.0772m/z	HMDB12948	Formyl-5-hydroxykynurenamine	0	1740.377544	0	0	0	2319.081909	24805.77573	18649.78713	6742.340993	12401.97699	2920.058847	519.327429	0	2817.88654	18277.47172	4734.420698
3.02_216.1238m/z	HMDB00824	Propionylcarnitine	2246.324629	753.4949882	4585.761706	2837.961552	0	2827.24539	6228.285877	14639.56596	5113.979888	4242.605642	6075.590981	0	0	1431.757365	4911.082281	4990.408108
3.02_256.1556m/z	HMDB13161	2-Hexenoylcarnitine	13282.08661	0	23218.76245	1609.789153	0	502.9356616	52785.2092	0	10788.68852	0	0	67376.8464	180.8087285	0	0	0
3.02_397.2003m/z	HMDB33881	Mammea C/AB cyclo D	38121.54086	10300.90464	20558.99183	64867.35597	5602.598729	60968.4328	85922.05567	0	15659.98968	0	24192.33834	0	37257.89844	664.4973265	0	0
3.02_428.3023m/z	HMDB00712	Hexadecanedioic acid mono-L-carnitine ester	0	0	0	0	0	0	0	0	58153.12262	0	10864.95462	0	0	785.6151996	4095.052323	0
3.05_194.0454m/z	HMDB39119	L-Dopaquinone	10570.15695	3770.552799	6171.314784	11637.16486	15734.7339	7667.002115	19893.2287	8671.9881	5175.043763	1575.438971	34202.89357	3473.549561	3591.927085	2384.788026	4506.475559	86.64733168
3.05_227.1046m/z	HMDB28871	Hydroxyprolyl-Proline	40103.59376	48961.92562	48042.70924	54559.68676	43922.51309	32495.02434	34971.00534	104008.1243	32770.53426	22945.41417	54287.66505	33497.07536	42730.78493	87927.14496	75026.45759	31982.45562
3.05_339.2095m/z	HMDB30359	14,19-Dihydroaspidospermatine	241.8991452	565.8206928	115.3390688	146.2177048	543.7756264	176.5055834	17227.52418	32622.49306	218736.3667	85.81610732	120.6167329	1399.738409	38110.02986	5431.368903	55801.93895	860.9449526
3.05_341.0648m/z	HMDB41890	etizolam	203113.5665	91418.17736	411652.4876	249147.4555	105968.821	169533.0538	75367.88619	832.5832841	23059.58182	286797.0065	15230.6577	3480.107539	196024.8335	845.0735102	69229.73488	285867.3933
3.05_364.0847m/z	HMDB37475	4beta-(2-Aminoethylthio)catechin	731.1115638	27683.37569	6123.492184	162.1339232	518.6465766	6828.148883	0	0	0	723.1985108	1369.368181	99658.25887	11299.695	13913.21339	207438.3814	8315.695831
3.08_214.0485m/z	HMDB00114	Glycerylphosphorylethanolamine	183.0382353	0	0	4678.194785	7599.205452	3027.09951	351.6152004	0	0	185.9868786	0	0	1.42814363	0	0	0
3.08_274.0936m/z	HMDB30697	Sarmentosin	13522.70408	5042.074131	18433.14593	11398.2705	1014.543077	173.8580873	1827.441536	7845.36868	14271.86307	40054.40819	7898.717214	5096.805836	2884.98837	10862.11457	3760.845024	29504.45311
3.08_279.1023m/z	HMDB32987	Ipriflavone	352.3628995	37.68826026	305.6902126	434.8006734	24.53236328	71.16629802	82.01643404	12.92367019	13.45896069	549.1717758	232.6977785	0	34111.19397	0	3.733922906	0
3.08_475.2342m/z	HMDB30153	Austalide H	267.6202786	0	0	0	0	762.9552044	0	0	0	15535.2167	0	0	409.9609401	0	0	0
3.12_184.0722m/z	HMDB34912	(S)-N-(4,5-Dihydro-1-methyl-4-oxo-1H-imidazol-2-yl)alanine	0	0	0	0	0	0	0	110.2257173	0	0	0	131.3625175	10985.72689	881.7164648	0	0
3.12_359.0755m/z	HMDB03572	Rosmarinic acid	217843.0261	343285.8146	535200.0308	260196.4555	1357624.495	1241678.038	816550.8544	1193794.831	84595.59661	3338584.112	18756688.12	1325241.067	316383.8551	640367.1948	5549120.933	295464.2231
3.12_452.0493m/z	HMDB14446	Flucloxacillin	0	0	0	0	0	0	0	48921.88931	0	0	6302.112498	110007.3777	0	23461.74416	0	3047.077649
3.16_301.1660m/z	HMDB31094	Glycerol tributanoate	252616.8868	622.9139625	9215.84207	166012.4247	224.4771834	0	1681.148697	0	0	0	0	0	0	0	0	0
3.16_303.0505m/z	HMDB40631	Pratenol B	152048.4085	29733.16295	913.2155598	9265.305552	81064.08599	794.1993966	0	426.0155473	3232.371684	2121.434855	112344.5507	190587.5085	0	26417.06583	2348.886381	802.9127365
3.16_337.0452m/z	HMDB06032	Imidazoleacetic acid ribotide	18557.87737	24833.38732	15807.69613	819.8151865	24.88092163	739.5156313	0	1027.847561	0	20528.93129	0	0	0	0	0	0
3.18_187.0607m/z	HMDB59767	Tetrahydro-2,5-furan-diacetic acid	14874.70439	7077.903937	6962.955323	14822.30741	30483.65426	5914.811892	5649.050872	3538.808312	3361.872536	1897.711329	989.3148149	0	15257.37253	0	0	6435.003406
3.18_267.0742m/z	HMDB00195	Inosine	99842.46948	192793.1615	7775.034185	19592.75469	60552.99755	3681.79371	1557.638191	18037.16029	814.1126229	163289.1033	64792.16907	116726.1359	5119.568316	57885.20731	241.9115581	1737.881931
3.18_299.0712m/z	HMDB41849	carboxytolbutamide	92022.73556	43213.02208	74691.19786	16579.00823	10486.36002	12713.71522	2402.175569	10433.13816	1825.790779	2830.100545	0	198.8978224	0	0	8783.479062	492.7070613
3.18_367.2132m/z	HMDB05099	Thromboxane B3	0	8451.789544	291.0179444	32811.64993	0	476.0994859	2517.988496	0	1107.650348	0	737.3785562	0	93036.81552	0	0	0
3.18_405.1176m/z	HMDB40863	Piceatannol 4'-glucoside	4002.670113	8818.221936	152715.6303	16980.39705	46613.8574	1852.928847	2898.180115	519.8330372	100323.8584	5722.095214	3137.284878	0	30042.28363	1000.599536	5561.804958	41526.16864
3.23_157.0611m/z	HMDB31670	1-(Hydroxymethyl)-5,5-dimethyl-2,4-imidazolidinedione	45835.1876	18599.29067	43330.68611	40054.08388	11395.24466	10523.67096	3451.0465	507.3655922	1149.180836	790.1854521	76.41719337	0	12792.82274	49.61704284	2075.625737	3997.281867
3.23_212.0020m/z	HMDB00682	Indoxyl sulfate	985.5472008	5070.540767	303.895219	1466.645539	0	77.93178466	4695.59479	1702.479173	548.0179484	266.313482	0	0	2201.308932	0	170.9977202	3071.440413
3.23_218.0679m/z	HMDB38441	1-Isothiocyanato-7-(methylsulfinyl)heptane	342.4850631	92.59133148	468.4781846	810.1330826	1890.842217	472.93012	120.8749085	233.8972242	3958.138916	3107.875007	773.1614843	0	12206.5532	0.116577376	0	8668.100229
3.23_243.1351m/z	HMDB28866	Hydroxyprolyl-Isoleucine	11831.8231	19244.71115	7913.331656	12703.27373	34360.63556	106501.3787	76007.2688	1416.933905	26608.73331	10872.1391	91597.90316	1751.659723	7951.093368	806.9072654	3834.83885	1622.59368
3.23_249.0463m/z	HMDB14503	Sulfadiazine	0	1317.370229	621.7643155	4769.485807	0	3972.044754	569.4280557	332.4160502	1524.917225	8848.573596	155.1946148	0	0	0	0	0
3.23_312.0761m/z	HMDB33662	(S)-5'-Deoxy-5'-(methylsulfinyl)adenosine	33.37795451	249.2069836	292.002839	111.9238905	16.30641692	1025.674503	146.9943394	5040.445223	3.419099839	4052.807419	7008.677297	18166.17668	1578.606936	4169.528782	14406.40705	0
3.23_561.1754m/z	HMDB41125	Artonin R	0	3117.65996	0	0	231.1309249	0	0	520085.5191	0	0	0	0	0	0	0	0
3.25_183.0293m/z	HMDB13198	4-O-Methylgallic acid	79385.35668	345.7595217	130890.4286	34489.12091	39885.76412	30264.52041	1705.884105	987.9662624	976.1018551	7631.539122	0	0	512.2694748	0	0	6455.545356
3.25_208.0612m/z	HMDB00735	Hydroxyphenylacetylglycine	43986.76549	94244.03177	39412.96309	27938.28816	47203.42034	15100.95657	31709.06761	18179.05731	50296.11415	55698.35093	27302.33631	15571.42652	7789.549248	12509.90714	11057.26966	75500.50103
3.25_231.1349m/z	HMDB29065	Threoninyl-Leucine	0	0	0	0	0	6146.759654	8659.593159	0	48853.27708	0	0	0	28026.48862	388.1130977	0	8388.910433
3.25_239.0675m/z	HMDB32559	(±)-2-(1-Methylpropyl)-4,6-dinitrophenol	86.26816789	0	730.5768313	111.2265124	1191.813905	0	0	0	0	303.3757026	4938.492501	0	0	0	0	0
3.25_289.1659m/z	HMDB32959	1-Octen-3-yl glucoside	7519.600676	1403.992354	470.7966002	279.6832207	3519.747985	1775.404462	640.6221286	0	308.6043737	0	0	0	3683.890342	154.71781	0	0
3.25_317.0651m/z	HMDB01941	Brompheniramine	24177.60388	23123.10308	23663.75992	50865.55835	47429.46636	17083.75115	75253.88285	90347.14081	1202.603487	44612.66809	8976.925118	20813.48845	413.3712365	11922.00202	66686.98587	45.58976865
3.25_319.0453m/z	HMDB30835	trans-3,3',4',5,5',7-Hexahydroxyflavanone	0	1068.494027	5548.606561	12975.30731	262.2059096	5815.958862	18133.98449	1116.689864	36.07807025	10864.26398	0	8874.352565	0	605.8480156	0	0
3.25_381.1924m/z	HMDB12553	12-Oxo-20-trihydroxy-leukotriene B4	46.23598306	25.20477011	159.6986799	1594.6386	15337.50049	190.9638259	10698.19834	31218.12913	345478.6423	13714.60528	10146.45443	0	186649.7249	0	0	33413.80806
3.25_389.1248m/z	HMDB30565	(Z)-Resveratrol 4'-glucoside	190.4310812	1352.899074	7.987439079	0	658.5999819	231.2424952	0	0	0	423.868417	0	0	0	0	0	0
3.28_227.0924m/z	HMDB32496	Propyl propane thiosulfonate	77777.81699	2018.215735	6724.731258	22032.61306	76159.93003	5486.045762	10421.70566	2038.533511	40494.46603	935.9883445	4602.855448	131.5487003	2179.474713	0	450.7349319	6395.635382
3.28_247.0491m/z	HMDB01555	Pyridoxamine 5'-phosphate	21.717479	21632.04381	8648.513065	15904.93715	0	32894.76131	11236.82173	14610.00076	649.9123245	17587.2904	1389.614386	328.1805301	0	275.9425671	2869.26819	150.1518528
3.28_302.0884m/z	HMDB29913	Gynocardin	0	0	0	0	214.5104496	0	584.4068888	1325.621484	0	1647.609686	0	0	93818.35603	0	3080.320934	10124.00165
3.28_487.3202m/z	HMDB36884	7',8'-Dihydro-8'-hydroxycitraniaxanthin	154529.9765	1489445.948	75153.30328	1567187.976	257613.0791	1312756.476	1075816.401	2003125.305	945189.319	158182.9464	361631.2516	152758.7179	88617.37854	2246522.812	3973049.668	113900.8973
3.32_165.0410m/z	HMDB00867	Ribonic acid	61790.60768	61060.26794	74205.11308	104014.1139	31905.92036	85337.5834	20286.51032	11457.36277	4983.309424	2645.389651	8299.732332	3174.003235	79573.22858	7105.055901	6552.687142	9678.151049
3.32_166.0172m/z	HMDB06462	Homocysteinesulfinic acid	0	0	0.518347783	0	0	0	0	0	26091.43924	3972609.328	0	0	156323.0091	0	0	123274.6688
3.32_276.1137m/z	HMDB28706	Arginyl-Cysteine	0	0	0	0	0	0	0	0	57.34049686	2936.356061	0	0	67.09072853	0	0	0
3.32_296.1113m/z	HMDB14619	Duloxetine	0	0	196.9278661	2138.729294	413.0090595	0	0	0	0	0	0	0	0	0	0	0
3.32_331.0618m/z	HMDB14831	Fluorescein	10773.18226	11521.87259	13673.91585	3480.028169	3777.539207	14726.80686	19208.82202	22.92762477	12452.52347	43075.75738	217.1667755	859.0852686	0	786.3600894	2695.755598	0
3.32_350.1613m/z	HMDB14808	Pirenzepine	0.016581021	0	39.86437673	0.002707097	31130.25041	50.76516108	79.7798127	0	0	0	0	840.7515495	208.9544889	360.0398748	0	0
3.32_387.1082m/z	HMDB40722	7-Hydroxy-3',4',5,6,8-pentamethoxyflavone	392.0845564	0	0	563.410761	1266.319433	283.252928	106.6642753	0	0	103054.4296	1128.012116	0	0	0	488.4961803	12849.86603
3.32_457.1543m/z	HMDB41222	a-L-Fucopyranosyl-(1->2)-b-D-galactopyranosyl-(1->2)-D-xylose	0	0	0	0	279.3851223	116.2841832	0	0	0	0	0	0	0	0	0	0
3.32_461.2920m/z	HMDB35973	Lucidenic acid M	54946.67276	2735.156849	0	4312.486587	0	6420.506803	8136.058968	158810.2763	161941.4675	3244.504594	5533.270149	35824.11757	6973.263018	125537.9543	165796.5149	19696.11407
3.38_241.0831m/z	HMDB00273	Thymidine	9744.562514	2748.356211	2517.464475	76785.4125	33695.54874	16116.31813	25344.49348	6573.48174	3822.142118	25643.13373	22675.03394	22323.52955	4022.641731	131.6541848	0	12064.63048
3.38_251.0786m/z	HMDB00071	Deoxyinosine	323441.6409	483782.1098	42024.64725	338934.2249	17015.0756	130299.8554	153660.3861	102859.2769	518975.9854	171504.2158	35098.11435	22397.19588	55052.58117	40344.58478	2355.524031	44593.22621
3.38_287.0552m/z	HMDB32707	Dalbergioidin	637364.428	971648.8485	160623.4857	765396.8279	48649.95369	349551.6612	358404.3978	219480.3656	57526.87682	71075.43732	135227.996	56787.35246	0	61400.03693	29076.83234	201.2989021
3.38_423.2757m/z	HMDB00311	3b,4b,7a,12a-Tetrahydroxy-5b-cholanoic acid	0	0	0	0	0	0	0	3600.713398	92378.79487	2035.170569	877.8105958	100.3050962	6400.283791	12035.3586	215.0636647	27632.39304
3.38_458.1449m/z	HMDB38598	Narceinone	0	0	0	0	0	0	90.97351581	0	0	0	0	0	3062.179575	0	0	12.80190725
3.38_463.1590m/z	HMDB34608	PSF-A	0	238.2813034	0	1063.644776	0	217.5671186	0	0	25377.5082	0	0	0	0	0	0	407.5682471
3.38_585.2693m/z	HMDB14900	Irinotecan	0	0	0	0	0	0	0	96759.44216	0	3.87841446	0	0	0	0	0	0
3.41_160.0396m/z	HMDB03320	Indole-3-carboxylic acid	0	357.7361561	0	829.7929552	6513.245542	2163.246537	14958.88532	120.0290066	0	0	0	0	359.7389215	0	0	0
3.41_241.0718m/z	HMDB39136	Elenaic acid	89440.42149	1939.886093	95268.31746	79201.67149	232316.1574	26311.23372	28778.79887	794.3308506	27482.03921	531596.1001	29675.25148	6678.63532	125335.8399	1462.604509	0	604.5661624
3.41_253.0842m/z	HMDB29445	L-Agaridoxin	2781.689446	5233.596797	2353.452668	7441.125933	0.075746399	2041.833873	1069.843555	355.5780355	1961.850765	122.0667569	2230.497815	0	0	0	0	0
3.41_331.1243m/z	HMDB14698	Zanamivir	13744.60099	788.3131182	4047.695684	8670.637838	738.9427727	65319.32112	1551.60491	0	22.85194229	462.7437376	240.7459585	19061.38183	0	0	0	6875.834343
3.41_419.1331m/z	HMDB37484	2',4',6'-Trihydroxydihydrochalcone 4'-glucoside	0	0	238.2820083	0	766.4730878	0	0	72442.86395	0	2795.902153	0	6265.542644	0	0	0	0
3.41_449.1964m/z	HMDB42013	sofalcone	0	0	5189.862185	75205.13539	1.248151923	0	0	0	194.3758704	551.7402389	728.3148973	0	5.83205366	0	0	0
3.41_483.1511m/z	HMDB34909	7-Methyl-1,4,5-naphthalenetriol 4-[xylosyl-(1->6)-glucoside]	0	0	0	0	0	0	0	0	0	0.167498616	0	0	0	0	0	0
3.41_517.3175m/z	HMDB34392	Perulactone	0	0	0.6490299	13.96696008	0	2.428182537	0	120558.3754	477.21515	0	0	0	0	0.738376794	0	0
3.46_161.9682m/z	HMDB41805	2-thiothiazolidine-4-carboxylic acid	597.7615075	3431.137395	2098.707747	5736.427722	0	5311.959712	405.8000819	1632.046088	161.3820574	0	84.49508715	0	412.2173753	1287.342326	0	0
3.46_182.0123m/z	HMDB02205	L-Homocysteic acid	0	0	0	319.1944527	0	0	0	1370.994697	163.3989243	86910.64092	9193.532128	0	4896.145015	0	0	11043.05535
3.46_235.0831m/z	HMDB15037	Didanosine	55869.54355	567.96892	51012.42353	99827.74222	0	31066.44241	96726.2424	23164.70633	2702.474898	72005.75912	253.9068585	0	2635.600968	714.9655701	5222.620572	90211.94386
3.46_249.0463m/z	HMDB14503	Sulfadiazine	0	2924.283586	491.7010743	662.0690262	0	6505.121487	415.4421833	503.3088069	0	0	0	0	0	0	0	0
3.46_259.1189m/z	HMDB31216	Ethyl acetoacetate	46778.04373	50979.60106	45218.0672	226402.8154	64958.71151	38254.82015	28993.56404	3289.419744	47225.15261	8141.813154	19986.72867	0	24604.77215	0	3239.482546	38888.25645
3.46_323.0545m/z	HMDB30588	Sterigmatocystin	27003.44593	3558.905942	9351.352081	10516.44006	7176.364539	14148.85071	3366.220791	10356.72073	3836.551012	6416.862955	0	0	0	0	10509.82528	6.898747758
3.48_166.9929m/z	HMDB15320	Desflurane	0	0	0	0	0	0	0	0	0	54.07298402	0	0	126.3648961	0	0	0
3.48_407.1315m/z	HMDB39126	Wybutoxine	207.0190745	0	0	0	4183.425787	0	0	0	773.4487983	0	0	0	0	0	0	8633.528711
3.48_417.1191m/z	HMDB40620	Gaylussacin	504.1789758	0	889.0140742	455.5221983	2797.515571	8706.300115	0	646.9939509	0	1883928.851	118524.2912	140.0743719	22483.22481	0	3.865977525	79872.90078
3.48_422.2322m/z	HMDB11501	LysoPE(14:1(9Z)/0:0)	0	669.3444037	0	0	302.5682582	29822.85899	0	0	0	0	0	0	0	0	0	0
3.48_449.1075m/z	HMDB41768	Phloretin 2'-O-glucuronide	3473.320548	0	927.3349146	0	14011.42717	1883.682789	6558.441777	73364.54824	1892.112172	41744.77527	0	272.9803657	723135.5681	340.3516697	2321.564852	16060.53468
3.51_232.1189m/z	HMDB13125	Hydroxypropionylcarnitine	451.2137049	0	0	81.57294811	185514.4905	0	0	0	0	0	0	0	0	0	0	0
3.51_317.0820m/z	HMDB41451	Musanolone F	882.5610179	0	874.3848255	349.8831136	0	608.0959536	0	0	177.3746123	0	282.5189684	0	19455.27836	0	0	0
3.51_319.0825m/z	HMDB41295	7-Hydroxy-6-methoxy-alpha-pyrufuran	11453.7806	697.1965966	8836.51653	47580.26126	2268589.962	28130.07946	8862.624482	29.47960229	58752.229	38659.15566	1969.545042	18101.54767	125681.7138	0	71.24247066	31543.99484
3.51_405.1902m/z	HMDB39971	(1R,3R,4R,5S,6S,8x)-1-Acetoxy-8-angeloyloxy-3,4-epoxy-5-hydroxy-7(14),10-bisaboladien-2-one	0	2769.531009	892.7993466	464.5855634	3830.150713	749.7148679	1205.979888	3251.026074	129.2262803	7209.949698	21041.52743	0	644.1365444	14230.03522	324.5137264	0
3.51_413.1307m/z	HMDB38861	beta-D-Xylopyranosyl-(1->3)-alpha-L-arabinofuranosyl-(1->3)-L-arabinose	0	16808.97624	387.1366585	0	9689.466237	0	83.67844693	56.52900633	0	1310.521829	3518.622987	0	1241161.382	13.55028554	7582.914564	21413.50686
3.51_415.1019m/z	HMDB14823	Trovafloxacin	3544.654011	0.087299334	2744.319206	9207.983026	8222.166478	5513.000924	0.481403039	9.280707747	0	0	0	0	365.9437707	0	0	0
3.51_482.2953m/z	HMDB00722	Lithocholyltaurine	0	125980.3618	0	2351.274434	3366.033164	4909.730948	1952.4073	0	319.0498613	0	2043.73772	31036.69261	0	978.3237421	10055.33876	0
3.54_174.0401m/z	HMDB03470	N-Formyl-L-glutamic acid	138235.3352	95183.26721	84396.16369	390466.2145	390443.2101	309512.957	17828741.75	143870.8992	377483.1834	448533.4329	819333.783	30696.15924	5618559.02	150897.4418	571317.3192	3694153.254
3.54_287.0777m/z	HMDB38341	Glucosylisomaltol	5606.501214	38.7500205	3284.982897	849.1816828	11289.3292	2860.126456	1622.74019	6569.735818	808.7502177	12545.82506	18810.14169	16406.10658	7870.687344	370.0942873	16874.36054	65841.02419
3.54_411.1078m/z	HMDB33341	Mollicellin C	174823.7389	0	12013.67145	758.2760151	61824.05905	3956.609051	10817.91105	4562.352864	24040.00737	6303.009414	32059.21488	56847.32138	0	1271.624611	0	14633.92615
3.57_178.0173m/z	HMDB29415	S-Carboxymethyl-L-cysteine	4494.032701	0	1712.429042	14866.10532	9315.374458	3727.014511	15243.01721	1151.668069	13263.40736	72738.50495	4816.528881	0	43922.1933	11351.2805	0	12829.63712
3.57_393.1479m/z	HMDB15011	Loteprednol	0	6.529235261	3.694488005	326224.9042	0	250.5329157	2022.17472	0	37157.92249	9795.116269	7423.866947	2717.10744	0	0	4.233640398	30.4759186
3.57_451.2301m/z	HMDB15704	Tafluprost	0	0	0	0	57633.32826	0	0	0	0	0	1767.721581	0	0	0	0	0
3.60_177.0551m/z	HMDB31055	(Z)-10-Hydroxy-8-decene-4,6-diynoic acid	0	0	0	0	0	0	0	0	0	0	17536.05093	0	0	0	0	0
3.60_218.1031m/z	HMDB00210	Pantothenic acid	64461.82322	1881.826201	1459.045974	2850.626115	5310059.1	2231.957684	401.7568765	0	0	0	1536.329852	42757.3158	0	0	0	0
3.60_225.0402m/z	HMDB12283	Prephenate	69265.27861	1557.61154	1605.926035	630.5651893	98209.33148	3480.15753	1181.780203	0	12633.80042	12367.20098	86963.56144	67.2794672	0	149.3600816	0	681.4037418
3.60_393.1198m/z	HMDB30817	6-Hydroxymusizin 8-O-b-D-glucopyranoside	0	0	0	0	106022.7929	0	0	0	2159.778204	0	0	0	434.1114209	0	0	236.3211565
3.60_397.1290m/z	HMDB34030	Dulxanthone E	167.9603773	98.74797667	0	2.073552329	10254.30574	0	1531.574949	13382.81512	10579.42227	465028.9762	2754.251634	1656.90444	0	0	0	509643.5245
3.60_481.1124m/z	HMDB33953	Silicristin	352.2317691	4752.546716	73.65493709	0	4819.587068	337.409071	0	502380.0595	3411.108264	0	0	0	2495.570999	728.2948704	0	0
3.60_487.1675m/z	HMDB02098	2-Fucosyllactose	0	606.1914208	0	492.9905482	12260.42944	0	13712.84665	0	0	113591.1863	956.7208687	0	509.7934316	0	0	1719958.298
3.65_255.1087m/z	HMDB28895	Histidinyl-Threonine	9.095676154	0	0.178077262	0	907.5623827	1973.116775	0	0	0	0	0	0	0	0	0	0
3.65_373.0914m/z	HMDB30660	Casticin	9779.687253	39492.22499	12083.71901	18207.0608	41748.12535	17053.44035	0	0	334.0200477	2868.14019	4459.326827	1910.646561	48.44338497	0	0	378.2190687
3.65_387.1081m/z	HMDB40722	7-Hydroxy-3',4',5,6,8-pentamethoxyflavone	1380.703695	0	291.1267816	403.7001328	0	753.3305115	522.0061774	168547.1088	0	14392.0782	191295.6893	0	0	0	0	7150.671303
3.65_499.1764m/z	HMDB30489	Artonol C	17.46541892	2984.59792	0	0	1349.152567	0	254960.9099	266.1053118	0	0	0	0	0	0	34.57110067	0
3.65_528.2645m/z	HMDB02497	Glycochenodeoxycholate-3-sulfate	5662.877396	2048.921927	0	351.4809691	110308.5229	56400.88397	4041.767276	463764.8449	20657.06189	63717.81065	183275.1265	587333.1432	1342.085411	12025014.43	97311.3672	3734.578931
3.68_166.0172m/z	HMDB06462	Homocysteinesulfinic acid	0	0	0	0	52229.06316	0	0	2995877.816	0	60449.08659	761909.8886	0	18163.29354	0	0	26616.06036
3.68_180.0521m/z	HMDB06037	8-Hydroxy-7-methylguanine	16381.28989	847654.5549	29240.68993	1218912.477	355171.9577	1533876.461	734693.1836	521538.0221	439082.8441	265115.6846	4687208.673	387903.2737	909132.7017	383060.2106	397052.4973	675895.3675
3.68_199.0608m/z	HMDB33091	(Z)-3-(1-Formyl-1-propenyl)pentanedioic acid	170617.5498	0	5973.655734	7083.806539	170534.8112	4193.841454	639.9672753	0	486.2098172	1861.972841	41189.77955	0	1967.773248	0	861.4517138	5933.403402
3.68_340.1252m/z	HMDB06591	Lactosamine	8407.463836	0	469.2312825	933.0046871	13150.71335	1784.843945	2894.746489	0	59676.85465	0	0	0	0	0	0	54500.64253
3.70_266.0883m/z	HMDB00830	Neuraminic acid	250530.8791	78201.13187	93439.82306	123138.4616	186276.9195	325984.5648	124973.7269	106799.7959	5571011.065	1501341.732	315834.7546	63033.2353	2040963.855	179672.0299	185527.4207	2378707.95
3.70_409.1837m/z	HMDB14256	Tafluprost free acid	0	0	0	0	0	0	0	0	1008.986871	0	12853.36393	225.8145337	0	0	0	5536.560786
3.70_457.1179m/z	HMDB14438	Raltitrexed	0	0	0	253.7075095	322521.8668	0	0	0	0	0	0	0	0	0	0	0
3.70_605.3109m/z	HMDB15082	Fulvestrant	753.9555053	297.2393375	0	0	310.884019	2181.677413	0	5981.971066	0	0	2332.565551	310480.9014	0	2239.015153	1043945.238	0
3.70_607.1304m/z	HMDB39373	6''-(4-Carboxy-3-hydroxy-3-methylbutanoyl)hyperin	0	0	0	0	9510.835542	0	0	0	0	0	14669.48827	441330.1555	0	948519.1375	0	0
3.73_220.0824m/z	HMDB00212	N-Acetylgalactosamine	62183.84097	14916.6284	16652.79732	22530.53418	23010.6223	35293.50701	56838.88863	15744.99708	825857.5174	166117.4455	52239.52414	6315.95701	313389.5431	30185.7001	38208.09689	396823.8135
3.73_229.0352m/z	HMDB39670	3,3'-Dithiobis[4,5-dihydro-2-methylfuran]	3864.281735	0	2771.655688	2809.638383	496.6696469	0	0	0	0	25.62584362	0	1009.281151	0	0	0	794.8301507
3.73_291.0674m/z	HMDB39405	3-Hydroxy-4-(4-hydroxyphenyl)-1H,3H-naphtho[1,8-cd]pyran-1-one	10836.39217	2722.882148	28880.27915	20892.74627	24945.74205	779090.7718	3422.254125	0	0	2643.780591	11423.81226	7263.526253	0	272.4003887	1441.210402	910.395299
3.73_331.0616m/z	HMDB14831	Fluorescein	6757.005328	39119.1285	10164.89808	2007.040814	41900.26721	4930.798495	4246.667767	0	0	450.82542	0	2476.537343	0	370.479682	0	0
3.73_350.1098m/z	HMDB00796	N-Acetyl-4-O-acetylneuraminic acid	1120.292981	828.6521153	879.3099426	349.3534171	10304.92217	20751.55813	248.1105659	4148.956999	163930.4006	67004.22876	16465.89489	0	30827.58778	0	4281.595219	328269.7653
3.73_401.1239m/z	HMDB39379	Chrysaloin	9305.207539	150321.4526	17373.16681	665.2806983	318.3738011	713.9462964	44.66021841	4889.284536	15641.96906	817.1552884	52231.48424	1277.041615	5315.457182	135833.4942	95021.51236	16449.55887
3.76_383.1497m/z	HMDB40446	Benzyl acetoacetate	0	0	0	0	36082.57629	0	0	0	0	0	0	0	0	0	0	0
3.78_178.0173m/z	HMDB29415	S-Carboxymethyl-L-cysteine	67442.97964	0	1219.305287	13360.13625	204759.1815	20403.013	10944.04832	389.2932657	2569.116067	9295.540754	1210.306913	0	2644.366827	8565.382349	0	630.3901356
3.78_214.0485m/z	HMDB00114	Glycerylphosphorylethanolamine	14.99213456	0	0	3461.067106	3241.37485	1719.584486	0	0	0	5942.982531	0	0	0	0	0	0
3.78_269.0546m/z	HMDB15229	Leflunomide	0	0	11769.55438	2292.095326	0	10656.79889	33280.07581	3688.224402	0.300498414	0	94.98782164	531.0233736	0	5404.352169	13629.85057	567.7999089
3.78_570.0968m/z	HMDB36242	4-O-alpha-L-Rhamnopyranosylglucosinalbin	0	0	0	0	507948.0245	0	0	0	0	0	0	0	0	0	0	0
3.82_160.0610m/z	HMDB33747	(±)-2,2'-Iminobispropanoic acid	3571.938091	1183.703419	11212.34499	10515.55566	124394.4927	25008.7355	5227.890026	11241.1948	31693.65678	15242.26238	10051.20482	8570.435523	13720.20809	3123.374662	1987.89051	44681.67475
3.82_167.0344m/z	HMDB29644	2',4',6'-Trihydroxyacetophenone	6931.482236	95.36830363	80.85087902	332.5053757	2867.305349	1486.00624	1884.974194	111.9516122	905.6174517	6860.415944	3995.072544	2429.955161	2610.262131	1502.560487	0	1139.602798
3.82_225.0515m/z	HMDB01904	3-Nitrotyrosine	18047.98117	0	2252.653867	1999.80547	2930.493489	1155.735661	0	0	0	472.842117	68.97820911	0	0	3121.869556	0	0
3.82_350.1461m/z	HMDB30388	9-(beta-D-Ribofuranosyl)zeatin	6386.936648	119.2175976	10942.88245	2239.359009	0.128820613	1288.604963	76.95366906	63349.54661	9620.799865	4122.217916	55688.30309	0	1139.765486	0	0	143073.0456
3.82_386.1229m/z	HMDB31401	Dihydroxycitracridone I	5323.347732	1167.608858	178.7826353	22751.40153	60.84182801	7580.335108	39097.66201	100.3348345	16.04942089	0	0	0	24.53662613	0	0	245.8016007
3.85_197.0675m/z	HMDB04400	5-Acetylamino-6-amino-3-methyluracil	231375.7938	64422.96442	64991.61635	131246.6261	428321.1407	113223.1381	501775.3255	20341.29134	98273.66384	796955.1189	1145042.639	43949.78503	1585980.969	11576.71397	77394.87278	559894.3183
3.85_230.0129m/z	HMDB59994	Benzeneacetamide-4-O-sulphate	13252.97385	5956.626777	5269.637033	492.1656447	690716.2282	494.203228	5319.042851	276.8728029	28101.69651	5189.457595	39945.44551	30513.83557	933.4803327	464.7820301	0	4574.694116
3.85_233.0446m/z	HMDB34345	7-Acetoxy-6-methoxycoumarin	83637.23146	23831.64763	28460.10637	47421.86625	96379.50899	35097.94028	197625.0704	0	478.548324	15033.17697	65939.95025	15268.49393	25222.91709	2289.07926	28986.97463	7161.308419
3.85_353.1019m/z	HMDB38395	Gancaonin C	4229.956868	0	1703.8996	5854.010395	3245.763821	144.5029983	0	0	0	135.4933451	227.9846203	0	0	0	0	557.7038551
3.89_276.0186m/z	HMDB02028	DOPA sulfate	15005.06785	0	0	0	9037.565186	4429.408352	0	2356.24999	31128.87212	25067.59577	10966.05807	0	4860.083633	0	0	30735.41784
3.89_323.0289m/z	HMDB11641	Uridine 2'-phosphate	13.38827084	46311.0328	0	0	0	8984.70626	1.738235503	0	0	0	0	7213.688848	0	0	0	0
3.89_377.1319m/z	HMDB11739	Galactinol dihydrate	0	0	0	0	0	0	0	0	0	18798.63323	1025.419522	0	19592.3728	0	0	1744.923727
3.89_526.2023m/z	HMDB15381	Gliquidone	27534.53181	0	1040.127671	0	48510.22538	2969.4276	0	0	0	0	0	0	0	0	0	0
3.91_213.0335m/z	HMDB14772	Sulfacetamide	4194.193058	0	0	0	0	313.3573213	0	387.574379	0	0	0	1083.63922	0	0	0	0
3.91_391.2626m/z	HMDB39019	3-Hydroxy-10'-apo-b,y-carotenal	7068.839842	0	104.7059134	0	0	0	0	274.5372139	37634.57242	20672.20277	82721.73476	497711.8671	0	3250.889991	917230.824	0
3.91_624.1459m/z	HMDB29240	Pinotin A	0	0	0	0	0	0	0	0	0	0	69621.10539	28979.99462	0	2033.536299	0	0
3.94_182.0122m/z	HMDB02205	L-Homocysteic acid	12439.00418	0	1076.410498	5460.033172	8676.1124	5605.632581	27521.16816	2532.529471	0	7406.124413	336.7705835	23138.80047	16316.66996	2524.22774	0	2838.055579
3.94_198.0770m/z	HMDB35177	2-Acetyl-1,5,6,7-tetrahydro-6-hydroxy-7-(hydroxymethyl)-4H-azepine-4-one	237636.0728	45547.70422	334210.0058	444553.4283	83248.36623	193188.4587	138721.6293	56192.83064	61746.23678	104365.0706	38126.04709	59880.88937	98061.14712	23823.89203	13866.02232	120327.8518
3.94_258.9920m/z	HMDB41706	Caffeic acid 3-sulfate	0	0	0	0	0	0	799.1503951	206.1085122	0	0	15892.06063	0	0	0	0	0
3.94_325.1437m/z	HMDB34720	Gingerenone C	10788.78217	264.0229632	18760.63429	10401.42626	0	6236.105182	4086.918455	0	0	0	199.4460471	263.5268729	0	0	0	267.350687
3.94_349.1088m/z	HMDB32602	4'-O-Methylkanzonol W	0.000628006	0	0	0	0	166258.8584	0	0	0	0	0	0	0	0	0	0
3.94_531.3005m/z	HMDB06888	5b-Cyprinol sulfate	83629.34515	19020.72371	0	43882.04429	2888.286199	47049.34884	3707.106889	1664.873038	1385.065401	408.1684153	0	11005.06604	0	49586.13647	0	0
3.97_154.0138m/z	HMDB02916	4-Nitrocatechol	2268.531888	150.580145	465.9798171	465.3173018	543.2197482	163.4866321	1562.5421	0	0	4094.109716	497.1671935	97.27365826	1227.696023	4.028148966	0	4295.678171
3.97_166.0172m/z	HMDB06462	Homocysteinesulfinic acid	261287.9879	0	204.2747844	0	4404.181265	18709.1247	0	139787.2435	0	18046.56422	16559.72149	7406.863203	8605.834739	113533.4129	0	10798.14958
3.97_166.0871m/z	HMDB00022	3-Methoxytyramine	108.9020209	0	0	0	0	0	0	0	0	0	0	0	0	0	0	0
3.97_227.2015m/z	HMDB33788	Ethyl dodecanoate	0	0	0	0	0	0	0	0	14014.4451	163.3592445	133.2065212	0	0	0	0	0
3.97_340.1338m/z	HMDB15135	Cyclacillin	14.30270487	29.74615266	762.7905911	2214.950079	243.0441566	512.4942878	2235.306118	565.0197815	892.7497637	808.8557686	332.297692	0	0	0	0	18042.19054
3.97_419.1383m/z	HMDB13846	E-3179	0	0	0	0	0	0	0	0	0	0	0	7044.235254	0	0	0	0
3.97_557.1912m/z	HMDB41053	Ustiloxin C	0	0	245.0295695	0	0	0	0	0	0	0	3705.079314	0	0	0	0	0
4.00_171.0403m/z	HMDB34322	L-alpha-Amino-5-oxo-2(5H)-isoxazolepropanoic acid	1818.978311	291.7241553	44.09007921	530.2420659	66.50301473	0	0	0	0	1076.116228	0	0	504.8001148	854.3132045	0	0
4.00_188.0924m/z	HMDB36604	N-Methylcalystegine B2	32083.78391	10545.94606	16402.89939	34362.28148	7546.604421	33220.42895	19201.98439	44728.2409	27746.18276	45573.35545	622463.3568	31047.36446	11027.98888	52159.97986	33069.6035	146978.7168
4.00_204.0663m/z	HMDB04096	5-Methoxyindoleacetate	404.2274857	9.881326874	155.8134537	392.8767653	703.4928407	161.1390928	0	22.68741211	92.40020099	60.41930627	2598.93928	213541.8799	180.3345406	0	0	475.6591242
4.00_204.0875m/z	HMDB36394	N-Methylcalystegine C1	24202.19608	398.4798314	5729.068938	6091.930766	61294.29173	4387.877398	344.5284527	3458.19109	8244.986998	8221.146721	8750.179066	0	12442.84156	0	0	12181.71158
4.00_231.0332m/z	HMDB38182	4,7-Dihydro-5-(4-methyl-3-pentenyl)-1,2,3-trithiepin	4661.238117	1424.773773	11572.65336	710.482295	288.3073853	349.9421956	8560.895533	0	106.5568803	0	0	0	0	0	0	0
4.00_231.1349m/z	HMDB29065	Threoninyl-Leucine	114399.4034	3928.243702	14897.74689	286.5851128	41223.14494	181875.7655	3003.401454	36463.31553	745861.7662	10998.95161	9150.82853	0	1452318.576	2879.241607	0	126052.4489
4.00_267.0295m/z	HMDB02326	Coumesterol	3703.021919	100.2242012	650.1450963	194.5922958	0	189.3428982	602.0657825	0	0	0	0	0	0	0	0	0
4.00_273.1167m/z	HMDB01944	Chlorpheniramine	2929.183557	12.47665788	16.11829299	28.30333464	215.2744411	802.722596	6303.123907	227.4062989	5.730745855	1970.081908	636.8657418	242.4871679	0	204.4676233	695.5738155	74.87463817
4.00_333.1381m/z	HMDB41826	amifloxacin	49.61494984	0	26.50234531	119.5607214	0	0	0	0	0	0	0	0	0	0	0	0
4.00_381.1924m/z	HMDB12553	12-Oxo-20-trihydroxy-leukotriene B4	1175.716033	32.40537435	45.00935697	10373.49647	5966.765429	191308.3432	63647.9497	218.2166132	4981.226131	0	0	0	269.0003504	6044.256793	0	0
4.00_387.1082m/z	HMDB40722	7-Hydroxy-3',4',5,6,8-pentamethoxyflavone	1014.480755	4048.064017	6721.980948	765.893225	272.3026212	0	74.83837533	724.58179	0	0	281.5145808	422.1108445	317.4341627	2827.188453	0	0
4.00_543.1880m/z	HMDB34353	Physalin D	0	0	0	0	33561.5972	0	0	0	0	0	0	0	0	0	0	0
4.03_171.0127m/z	HMDB59933	p-Toluenesulfonic acid	1260.872543	0	0	0	7600.750744	4271.224911	0	0	0	315.3992833	0	0	0	0	0	0
4.03_178.0361m/z	HMDB30408	2-Amino-3,4-dihydroxypentanedioic acid	10616.36647	4158.451074	3025.241527	7418.795689	175.3448104	10273.35449	6761.831512	206.5775637	0	9674.738705	2569.708583	1027.490924	2047.424684	0	1265.332966	4298.354048
4.03_205.0431m/z	HMDB36187	2-[(2-Furanylmethyl)thio]-6-methylpyrazine	0	0	0	0	0	6444.582416	0	0	0	5485.498278	0	0	0	0	0	0
4.03_210.0881m/z	HMDB15078	Zalcitabine	2748.522934	0	0	0	19742.33968	6970.094585	478.4158012	4948.772002	10705.16428	27624.28633	14626.08146	0	33340.41281	616.4612125	0	9939.656253
4.03_250.0721m/z	HMDB29355	N-Phenylacetylaspartic acid	23355.45662	2121.953056	117669.4887	10300.46437	2784.242992	1189.351762	193198.4783	29.5518872	29659.81782	92390.5459	2263.980133	13833.05915	263.2896977	10.74272567	18187.9368	266340.5516
4.03_256.0941m/z	HMDB00982	5-Methylcytidine	0	0	0	0	12709.24314	5325.327014	0	951.7255313	9576.365726	15401.80446	10381.44919	0	23745.53047	0	0	7444.08433
4.12_185.0450m/z	HMDB41026	Erinapyrone C	31276.7908	26590.16015	12110.2374	34360.52335	392645.6334	13291.33497	24298.83004	910.0427315	7860.122801	13539.87289	11838.04273	9830.916152	11896.15836	688.5311157	170.8286509	24249.52517
4.12_243.1351m/z	HMDB28866	Hydroxyprolyl-Isoleucine	32326.75268	15852.50433	276884.0142	13316.71642	7475.693176	166938.5349	35639.29489	163.0870519	122132.8433	3647.744901	36261.86755	5579.967828	89844.60275	36253.35488	0	4757.148038
4.12_246.0995m/z	HMDB02095	Malonylcarnitine	13194.09226	6794.538175	24991.49486	55401.40775	12542.35603	2852.3229	304.8403931	2649.05544	1580.592956	37445.55289	689.5874291	0	4447.358815	0	0	7121.813237
4.12_267.0737m/z	HMDB00195	Inosine	39732.70605	121293.1892	46906.04169	184388.9061	9396.583948	149472.6287	211464.8047	153997.1636	25165.54827	1091533.406	88076.24865	18566.8758	602431.0769	650700.9494	312668.0785	104934.2489
4.12_297.0982m/z	HMDB10350	2-Phenylethanol glucuronide	2929.839032	0	1177.296159	2934.555264	20658.0739	244.5168181	0	0	0	0	103181.9081	0	0	0	0	435.7549578
4.12_303.0505m/z	HMDB40631	Pratenol B	148399.2998	24706.22571	95198.55049	261791.0784	30395.83273	114694.6473	295441.0613	1367.471546	2256.855738	51779.39862	31120.45558	22151.82463	8542.056944	743389.2455	693193.8382	108494.8665
4.12_411.1082m/z	HMDB33341	Mollicellin C	28155.89384	118041.5571	620403.6604	97027.80124	196.7594474	271513.479	298500.749	3009.552812	29053.62463	1562.836049	10519.77203	7115.595302	17715.74284	134946.1482	159040.6164	4013.110007
4.14_186.0402m/z	HMDB31700	1-(Malonylamino)cyclopropanecarboxylic acid	154996.9701	32449.57694	415648.0903	570370.3961	196478.8716	297704.4905	287286.9384	14372.04143	92747.7554	405788.5139	38084.04935	62097.27252	1352127.097	3737.164364	41.63703725	537472.0047
4.14_208.0613m/z	HMDB00735	Hydroxyphenylacetylglycine	11962.23127	14336.20296	19270.53446	8117.215526	7800.499883	5965.458277	53351.96711	3819.917664	11573.57434	13588.79967	20382.64861	13170.23732	30669.40089	2684.587044	88929.46814	33354.24816
4.14_232.0835m/z	HMDB35923	Hirsutin	667.41739	0	2367.617016	3522.086295	2253.669404	1308.423136	213.0061451	153.752208	264.5671958	870.8318434	0	0	918.1047161	0	0	866.9228026
4.14_236.0563m/z	HMDB34251	N-Benzoylaspartic acid	60694.2447	12534.32719	98238.05222	93117.36604	39574.06711	64860.57306	32865.14527	1696.84052	22770.1257	43989.95547	36166.65509	43675.74053	23234.63375	1151.681867	2224.178408	30607.19369
4.14_241.0468m/z	HMDB15289	Bretylium	37.56263829	275.9580985	337.7058348	524.2411008	124.4471128	2387.871516	930.4330834	2901.45991	1302.285409	5521.745739	2444.088476	1861.708611	2886.169834	0	3868.6614	2205.359851
4.14_381.2053m/z	HMDB37588	Gancaonin R	19.48281537	4269.128419	5711.412726	15803.83135	119.0142844	7861.240411	6156.619807	0	45.82960819	0	0	9.238419516	26.87169124	62.18278526	0	0
4.14_593.0959m/z	HMDB30665	3,5-Digalloylepicatechin	0	0	0	0	0	0	0	0	0	0	0	72705.11415	0	199175.7063	0	0
4.16_276.1127m/z	HMDB28706	Arginyl-Cysteine	0	0	0	0	88.47955445	90.39160105	0	0	110.4833211	0	5071.615423	659.8047166	0	13636.93116	0	0
4.16_310.1448m/z	HMDB34592	Lansamide 4	0	0	0	0	0	0	0	0	0	0	0	0	0	14423.25866	0	0
4.19_170.0564m/z	HMDB15052	Metronidazole	0	0	0	0	0	3279.207356	0	21887.89829	6479.511067	0	18741.40203	0	14455.27584	5865.59017	0	0
4.19_198.0404m/z	HMDB14904	Clavulanate	6539.387437	11644.52573	18319.51976	15456.73411	3117.835353	3796.511359	18325.57481	127.8609721	3524.394474	7168.092933	992.9011383	22149.13237	147.0813603	18602.6826	29062.87293	3515.492998
4.19_225.0516m/z	HMDB01904	3-Nitrotyrosine	15584.08978	0	887.3254981	909.7909524	0	0	0	0	0	954.0518525	0	0	0	0	0	150.3349402
4.19_229.0352m/z	HMDB39670	3,3'-Dithiobis[4,5-dihydro-2-methylfuran]	5668.685646	0	477.9650358	26487.05131	5320.784603	0	267.0851467	0	378.345071	201.8218452	294.3051946	200.689873	0	0	0	1912.911586
4.19_235.0725m/z	HMDB01200	N'-Formylkynurenine	75219.16463	2050.936238	12581.36389	23279.78832	10277.60114	37552.98707	111772.4509	106.7596485	904.6728925	15682.97924	5530.570446	617.5177563	7707.349804	617.0811204	525.6080128	16670.67457
4.19_240.0878m/z	HMDB14567	Methocarbamol	1344.968327	2479.96649	4547.216689	2637.144258	943.4816115	1049.549824	0	0	0	151.0410264	486.7508103	0	0	0	0	130.1321033
4.19_264.0517m/z	HMDB41949	nitecapone	18925.90351	3201.313852	23066.5721	34974.23773	1469.786394	17792.65577	76474.39466	769.4105272	12951.69003	247.9756853	1666.02444	21562.99613	382.6475646	0	0	6182.888038
4.19_306.0512m/z	HMDB01202	dCMP	102.3935104	0	0	155.5813716	0	0	1855.262689	0	0.649273688	0	0	0	0	3210.130329	3353.720915	0
4.19_337.0715m/z	HMDB30589	O-Methylsterigmatocystin	0	0	0	203.6364683	26205.37167	0	1.000333173	0	0	1562.210317	0	0	2382.409638	45146.94882	0	0
4.19_503.1929m/z	HMDB31536	Myricatomentoside I	53717.10082	0	228.2913596	0	0	7915.116473	2297.773015	0	0	1695.170991	0	0	0	0	0	0
4.23_236.0927m/z	HMDB13067	Salsoline-1-carboxylate	0	0	335.0146465	456.7905694	0	0	2575.006474	0	471.7019572	371.2261115	3844.656367	1526.673302	0	0	187.1357097	5839.073627
4.23_287.0776m/z	HMDB38341	Glucosylisomaltol	44936.11229	7.623427333	31236.25896	17125.90856	79494.48962	27424.55445	35521.68615	7805.887936	8443.099505	201705.7616	15230.21596	1796.993442	19828.48013	2520.123239	169151.6683	147858.7119
4.23_291.1080m/z	HMDB41269	Pantoyllactone glucoside	261.2273566	6.060747652	84.73655235	109.5000329	0	0	98721.38207	0	391.8681694	0	0	0	0	0	0	0
4.23_331.1042m/z	HMDB31721	Leonuriside A	4391.798165	127.4326247	204.2122567	514.9277844	15805.07931	109.6495439	0	1.536215218	0	1702.709425	540.7808287	0	2.414496217	179.7841779	0	300.3330289
4.27_155.0177m/z	HMDB32160	3-(Acetylthio)-2-methylfuran	52.53982428	0	0	1111.831926	0	0	9676.014706	0	0	0	0	0	0	0	0	0
4.27_262.0393m/z	HMDB01876	Epinephrine sulfate	2955.295451	308.5693733	27891.86228	22920.82683	2964.70761	3488.337745	2018.053798	0	2009.067535	12490.53571	434.3547167	2383.858814	0	0	0	952.9770924
4.27_267.0913m/z	HMDB15302	Moclobemide	7663.715348	12492.11968	21457.76872	26714.85629	2912.242993	27795.4685	1450408.293	0	48651.9991	4424.394587	86.19145777	664.3213744	48403.06503	16263.35503	0	9148.969262
4.27_273.1168m/z	HMDB01944	Chlorpheniramine	13.49336904	33.05393592	3774.857868	262.9944375	253.5442948	1266.181987	250539.3976	93.67571893	33.04003492	3263.606004	722.3719101	45.57478806	42.14904579	4164.18301	144.6042139	335.2789538
4.27_331.0609m/z	HMDB14831	Fluorescein	0	52338.57248	2777.855331	6829.356957	828.2424757	174.8659789	116749.9834	75.47608067	0	434.3019401	0	0	0	0	0	0
4.27_411.2525m/z	HMDB30057	Boviquinone 4	3237.674043	23484.79137	2512.037788	516.5182135	0	385.7104927	0	0	276.2247227	0	0	0	0	553.8894839	0	1019.805886
4.31_168.0659m/z	HMDB35178	6-Acetyl-2,3-dihydro-2-(hydroxymethyl)-4(1H)-pyridinone	1530.002372	1891.962745	3532.47787	3506.519962	1261.982206	3339.585288	967.8594112	0	2954.628314	4899.577499	0	0	6402.39098	0	0	2672.378157
4.31_171.0127m/z	HMDB59933	p-Toluenesulfonic acid	0	0	0	3842.542107	0	0	3885.56835	0	0	0	0	0	0	0	0	0
4.31_192.9990m/z	HMDB35717	S-Acetyl dihydroasparagusic acid	0	0	0	606.5422119	76.57240092	0	37256.37149	0	0	1457.597427	0	0	0	0	0	0
4.31_214.1083m/z	HMDB13124	Propenoylcarnitine	83566.99748	31382.75788	17476.93265	53839.30312	39323.93654	57299.95305	35599.65193	3922.892524	29795.34726	51799.11611	26368.87997	8780.2231	87623.66672	2936.404471	25534.27264	37638.29078
4.31_292.1042m/z	HMDB29353	Galactosyl 4-hydroxyproline	20564.24835	107.6085697	5448.37777	2058.84624	9011.519095	39975.98671	57610.11127	1555.74732	60966.9307	216364.6108	1150.951515	0	105993.2402	509.7697037	0	50128.7467
4.36_167.0203m/z	HMDB00289	Uric acid	195049.0109	2960736.39	3552246.53	1003832.965	139377.61	209098.8489	213405.4119	493720.4951	576044.0751	86722.56168	58391.61014	10388849.84	433740.1356	789322.6958	597743.3175	143314.5028
4.36_188.0018m/z	HMDB04823	Lanthionine ketimine	0	0	225.7709687	341.571879	3336.771487	0	30082.49361	0	0	227.2595875	0	0	0	0	0	0
4.36_340.1341m/z	HMDB15135	Cyclacillin	0	0	0	0	0	0	50094.74576	0	0	0	0	0	0	0	0	0
4.36_391.1024m/z	HMDB38066	Garcimangosone D	4869.819462	0	7993.785165	5320.57644	14805.78369	2917.960717	0	0	0	0	402.3242759	0	211.3930818	0	0	342.7298853
4.36_405.2071m/z	HMDB15564	Lincomycin	0	0	0	0	0	0	60164.16669	0	0	0	0	0	0	0	0	0
4.36_489.2138m/z	HMDB34434	Austalide F	901.0145882	0	0	0	0	0	22048.0639	436.7386497	0	0	0	0	0	0	0	0
4.37_220.0283m/z	HMDB02135	S-(3-oxo-3-carboxy-n-propyl)cysteine	9.018081486	46252.74504	10043.64983	1088.3145	307.3843674	93.80056518	1299.874307	9.252514228	18.38270374	21.28715584	44.47376843	264.9159967	38.39593037	1.459060501	0	34.9081775
4.37_294.0990m/z	HMDB34934	Prunasin	6933.333658	14350.89891	12137.90255	13123.24377	21245.5217	2182.414373	7323.678513	31.5421438	0	4513.006107	11663.32853	0	7.216110568	0	0	12743.14449
4.41_165.0411m/z	HMDB00867	Ribonic acid	1897.07738	12361.92487	60.743822	246196.6508	23879.61384	109665.8214	21828.68235	0	6689.002397	8775.193634	7034.711693	0	293500.2458	1492.526951	2373.830225	14908.60573
4.41_197.0576m/z	HMDB15188	Mimosine	664.1937087	369.9339802	0	410.600976	893.4742526	443.07288	0	117.3740398	743.3870596	470.8388596	600.2555057	0	470.3845471	114.2448869	0	394.6183991
4.41_217.1191m/z	HMDB29043	Serinyl-Leucine	144.0653119	192.2916849	80.87592748	4158.340357	3551.717067	317441.4485	388044.7909	21675.33489	1027602.164	11079.31014	93031.65541	198.9184283	449223.256	11671.23478	0	468079.1799
4.41_245.1143m/z	HMDB11172	L-gamma-glutamyl-L-valine	5270.896512	5381.241062	8586.388809	5083.201858	1197.523426	6148.108171	1253.572456	3332.229865	11748.55331	6067.770213	694.4466992	0	9301.970242	4553.039584	0	15789.33825
4.41_343.1040m/z	HMDB34862	4',6'-Dihydroxy-2'-methoxyacetophenone 6'-glucoside	3983.922743	0	1349.076322	1336.911531	4159.26893	607.1446935	0	0	0	0	168.4469391	0	0	0	0	379.6662268
4.41_578.2471m/z	HMDB02486	Taurochenodeoxycholate-3-sulfate	0	48622.5619	0	0	0	0	0	1135622.219	0	16358.89046	0	580568.1396	0	323305.4274	0	0
4.45_155.0177m/z	HMDB32160	3-(Acetylthio)-2-methylfuran	1812.234185	0	3550.478886	1305.004584	1636.015621	95.02014754	9183.562678	0	3166.166393	1158.929832	631.9948241	0	2939.436554	0	0	2123.937756
4.45_377.2217m/z	HMDB14701	Doxapram	0	0	4312.010629	4546.939373	0	569.7174358	0	0	0	0	0	0	674.7180676	0	112749.4266	0
4.47_166.0173m/z	HMDB06462	Homocysteinesulfinic acid	0	4187049.358	70268.77202	1575.752517	0	0	1043.879343	7926.978078	61.94815797	7809.026434	6.444028835	285427.1322	2179.512463	3738.806904	0	2751.032627
4.47_234.0639m/z	HMDB13204	6-Succinoaminopurine	988.4825298	49037.62946	5013.075282	22750.24452	617.3276051	0	77891.47411	0	245.8764889	102.7138308	465.7107584	0	5003.546776	0	0	4075.106748
4.47_299.0987m/z	HMDB29941	D-Apiose	4572.078224	21081.21097	4611.608895	2086.346067	6089.420718	548737.811	20662.78523	11433.16449	12629.25913	250996.2388	31336.60235	182504.7358	36777.68426	0	0	441233.8348
4.47_385.0578m/z	HMDB34582	Shoyuflavone A	0	0	10374.11093	4125.699121	0	0	0	0	0	0	0	0	0	0	0	0
4.47_612.3582m/z	HMDB14369	Indinavir	0	2371.56624	0	0	0	0	0	0	171.596031	0	0	1991.78866	0	0	0	0
4.51_261.0720m/z	HMDB30419	Ng-L-Glutamyl-L-aspartic acid	0	0	0	0	0	74.08583557	0	0	0	0	0	0	0	0	0	0
4.51_276.1135m/z	HMDB28706	Arginyl-Cysteine	123.2430242	16172.81823	75.06897113	77.33152849	0	56.77280515	0	0	0	0	0	1922.856621	4884.891948	0	0	0
4.51_303.1188m/z	HMDB34894	2-(1,2,3,4-Tetrahydroxybutyl)-6-(2,3,4-trihydroxybutyl)pyrazine	14844.72238	12353.07481	0	126.0110128	127.931	7.659488649	0	0	0	0	0	0	0	17.14952977	0	1362.115051
4.51_310.1448m/z	HMDB34592	Lansamide 4	0	23684.75868	0	0	0	0	0	0	0	0	0	18331.35486	0	0	0	0
4.51_381.1923m/z	HMDB12553	12-Oxo-20-trihydroxy-leukotriene B4	0	51106.41269	0	0	0	393.4395079	5194.940374	0	0	0	0	937.7698043	270.6952533	0	0.026948399	0
4.55_226.0355m/z	HMDB06794	5-(2'-Carboxyethyl)-4,6-Dihydroxypicolinate	1460.503092	0	188.6811232	5002.848105	1134.011646	379.565855	3353.18132	0	74.92165819	9718.155529	435.4428579	0	0	0	0	9891.636992
4.55_531.3003m/z	HMDB06888	5b-Cyprinol sulfate	0	57179.04924	0	5729.865659	0	0	0	0	0	0	0	0	0	0	0	0
4.61_199.0374m/z	HMDB37192	Potassium 2-(1'-ethoxy) ethoxypropanoate	0	72.024086	0	0	0	0	0	0	0	0	0	0	0	0	21628.74769	120.4911167
4.61_206.1030m/z	HMDB14634	Miglitol	0	0	0	47110.21309	0	0	0	0	0	0	0	0	0	0	0	0
4.65_173.0449m/z	HMDB03070	Shikimic acid	16889.20205	4950.882497	26579.72052	28556.15053	6781.83353	253210.4191	25277.84684	4203.018299	14246.28632	8233.311511	5916.447339	860.7605952	11641.98157	2695.193017	0	18110.94964
4.65_489.2138m/z	HMDB34434	Austalide F	0	0	0	0	0	0	6135.024154	0	0	0	0	0	0	0	0	0
4.65_605.3110m/z	HMDB15082	Fulvestrant	23910.86846	19418.16443	0	2955.686076	2233.652588	22360.46581	39968.13367	27.99196578	14565.81859	565.7262031	553.6951001	375.7156042	0	0	1037423.816	557.4301157
4.68_218.0676m/z	HMDB38441	1-Isothiocyanato-7-(methylsulfinyl)heptane	2990.503739	854.0963065	6039.915033	4863.814426	4906.252612	1919.808259	8412.518543	667.2958448	2263.657971	10930.94282	1311.669192	0	4998.766972	957.4636187	0	4978.414452
4.68_302.0884m/z	HMDB29913	Gynocardin	158.9467104	0	0	0	298.3368959	0	218.1185021	0	0	215.0420071	354.4987367	0	417.0437955	0	15794.54735	1803.005021
4.73_174.0767m/z	HMDB02201	N-Carboxyethyl-g-aminobutyric acid	23697.05657	7614.954835	20086.8689	87591.98934	42551.66758	20999.75054	59356.88599	7075.056127	28594.00745	63273.20067	523276.7781	39810.68368	20367.78481	6134.268058	12718.52661	110328.8301
4.73_399.1599m/z	HMDB41278	3b-Hydroxy-6b-(3-chloro-2-hydroxy-2-methylbutanoyloxy)-7(11)-eremophilen-12,8b-olide	49093.39515	0	2767.30517	49804.87186	183.6152265	169.9408012	0	370.9589982	0	0	0	0	0	0	0	123.6848726
4.75_293.0727m/z	HMDB15412	Sulfacytine	518.2539435	0	46.33813015	0	1472.153994	148.4056529	0	0	0	32.2013419	1105.758752	0	0	0	27878.28831	138.7828016
4.75_343.1042m/z	HMDB34862	4',6'-Dihydroxy-2'-methoxyacetophenone 6'-glucoside	3207.146483	0	1431.348648	539.1693442	2548.3293	966.4782654	0	0	0	13.61779241	0	0	0	0	0	966.8528234
4.77_159.0298m/z	HMDB39447	2-Methyl-4-oxopentanedioic acid	11355.13389	2039.047918	5105.0739	10828.70213	6911.983742	3107.907238	16035.38514	1729.360044	9629.757892	10822.42419	5139.714637	540.6984432	8866.712137	3286.268878	374.7936538	13195.54022
4.77_163.0617m/z	HMDB00174	L-Fucose	21329.0455	14532.12341	15969.65177	20618.34461	27139.36626	22310.44932	30098.94608	22142.75417	37909.69892	20929.55471	19345.7661	20369.84985	170475.671	23182.42368	2100.480649	35156.4286
4.77_198.0516m/z	HMDB30376	(S)-Isowillardiine	11178.20744	1725.000697	16495.27644	35307.8758	12304.64349	12719.49256	10114.91484	0	72.03947339	32512.22422	0	771.2389957	15156.66985	7999.760429	0	15357.60411
4.81_205.0350m/z	HMDB03518	Homocitric acid	59.41927732	0	71.52864756	79.31057307	448.2645422	0	147639.4238	5697.68284	164.7637014	84143.08821	292.9897764	0	0	0	0	74561.30651
4.85_323.1252m/z	HMDB11675	DHAP(10:0)	1247.460176	0	2176.81937	969.0468672	233.7692079	886.1948091	460.0924902	47136.21383	4288.947666	2189.520935	158.0956297	0	0	1746.316484	156.9716034	33624.28682
4.89_147.0664m/z	HMDB00227	Mevalonic acid	11023.68982	10838.32029	9068.133004	12829.12204	6335.546544	11402.72087	15482.76227	11758.5241	21333.67162	85583.91302	9772.923858	8168.887893	21185.5598	109000.6998	406.5508452	38062.33274
4.89_166.9930m/z	HMDB15320	Desflurane	0	172.8744452	0	0	0	0	0	95.2091948	206.2281653	0	0	0	463.1496224	0	0	226.6343952
4.89_331.1150m/z	HMDB39002	Mytilin A	655.7647143	3667.608279	10044.12508	10593.17297	6306.953446	39243.81982	12587.31644	253.8324408	3482.740262	245474.2382	12.48636409	42135.96214	5233.000316	0	0	39915.68011
4.89_349.1087m/z	HMDB32602	4'-O-Methylkanzonol W	292.0299901	159.6995163	960.7214119	1058.027408	4987.600426	321804.3102	31.58376999	0	0	1800.728494	0	0	231.3231688	0	2064.431055	908.8503303
4.89_528.1939m/z	HMDB06568	Lewis X trisaccharide	0	0	0	0	0	152911.5799	0	0	0	0	0	0	0	0	0	0
4.97_169.0136m/z	HMDB59964	2,3,4-Trihydroxybenzoic acid	1463.240643	119.0281851	59.46332566	4381.765788	94.41618613	437.2612916	807.3246943	15365.88718	235.7055971	12344.77713	390.3598534	0	0	12237.59908	0	11399.13437
4.97_220.0824m/z	HMDB00212	N-Acetylgalactosamine	20401.14505	43866.58964	48798.44564	435030.7006	18381.90543	17221.45557	388663.5234	0	212857.0979	48302.0482	3704.005102	0	155214.27	13565.68424	255.6139425	27930.21045
4.98_225.0402m/z	HMDB12283	Prephenate	5484.113277	33277.34475	30915.17349	26520.73857	8819.567497	10385.50477	38237.44001	18146.8057	14762.54238	27455.38098	19399.75809	3863.732235	2505.642473	123.4410426	71.41625447	22454.35963
4.98_236.0928m/z	HMDB13067	Salsoline-1-carboxylate	173.9285138	0	99.4682263	425.4576358	97.2617063	0	0	0	4258.361539	128.1658398	17639.82089	2826.368073	0	0	35890.26988	21244.22883
4.98_261.0077m/z	HMDB59967	3-hydroxy-3-(3-hydroxyphenyl)propanoic acid-O-sulphate	1109.300668	0	4258.469851	125.5815505	2689.387499	1252.690687	4418.061745	0	0	376.7143319	734.3543456	3882.021175	0	0	0	4484.750902
4.98_286.0716m/z	HMDB14445	Tenofovir	10683.72002	52060.47476	6173.306816	3683.190363	0	261.9555644	1392.883015	0	0	0	0	0	0	0	27761.52232	0
4.98_314.0972m/z	HMDB34767	(1R*,3R*,3'S*)-1,2,3,4-Tetrahydro-1-(2-thio-3-pyrrolidinyl)-beta-carboline-3-carboxylic acid	62.07966736	158.2525918	174.6304442	346.5121716	254632.5019	161.7844851	0	0	5653.231768	255925.1831	4247.431801	102212.4876	1051.903221	100216.7296	11940.61043	114163.4465
5.01_296.1003m/z	HMDB05862	2-Methylguanosine	382533.1683	389010.9633	68550.6316	83068.94319	17035.03159	55646.82203	60957.29836	28244.85184	27900.69587	74796.5488	10595.66483	3105.379945	22513.79715	11691.59435	0.003731874	0
5.01_366.1418m/z	HMDB06700	3-O-fucopyranosyl-2-acetamido-2-deoxyglucopyranose	0	0	6685.765058	409.432828	0	0	0	0	0	0	0	0	0	0	0	0
5.01_380.1580m/z	HMDB33965	(R)-Pantothenic acid 4'-O-b-D-glucoside	1840.776054	17105.62308	4478.488773	0	0	0	0	0	0	0	0	594.997455	0	0	0	0
5.01_425.1286m/z	HMDB14902	Mometasone	38.0854479	0	0	175.0681458	0	19483.09239	75.18309405	0	0	0	0	0	0	0	0	0
5.05_229.1193m/z	HMDB28876	Hydroxyprolyl-Valine	1003.028734	4084.503674	2602.258282	4458.97706	2267.205226	21974.57142	34944.808	688.2701896	42215.05923	11381.9002	7338.93047	554.2208006	32690.60001	0	9219.282223	801.3072118
5.05_239.9972m/z	HMDB60002	Indole-3-carboxilic acid-O-sulphate	0	0	0	0	5412.523349	0	612.3779855	0	0	5692.319259	0	584.4853646	0	0	0	412.9066624
5.12_201.0513m/z	HMDB29436	Penmacric acid	304.0651546	710.7248796	78.94066778	107.5162814	409.7134849	130.5276467	0	46003.64146	0	4425.691651	71.01058758	34135.17376	304.3990194	0	100730.6579	9373.137121
5.12_235.0724m/z	HMDB01200	N'-Formylkynurenine	39662.17893	7217.134902	13028.80471	43364.20363	13909.57478	24083.09549	68790.41691	532.3892237	1335.181038	14003.7923	13482.46054	287.2962003	7486.692761	1353.653266	1963.282872	8656.953584
5.12_312.0590m/z	HMDB00999	Phosphoribosylformylglycineamidine	821.5379273	11391.98358	39711.68023	1215.123101	0	0	0	0	0	0	0	0	0	0	0	0
5.12_715.3520m/z	HMDB33502	Lyciumoside IX	0	0	0	0	0	0	0	0	0	145.5400318	0	0	0	0	530452.003	0
5.16_479.1162m/z	HMDB15483	Cefepime	36869.6364	0	10847.30052	50352.83629	0	7717.30203	576.8031431	0	0	405.8579702	15460.30062	0	0	608.6751456	0	0
5.18_513.1884m/z	HMDB32761	Nb-trans-Feruloylserotonin glucoside	0	0	0	140684.0086	0	6.612410187	0	0	22447.6135	0	0	0	0	0	0	0
5.25_165.0411m/z	HMDB00867	Ribonic acid	742.6028149	33172.05846	131.7034231	9444.373843	25302.63487	18609.64927	58365.72995	0	43373.08676	760249.7815	201871.1168	170955.9549	154682.6884	157129.8456	1671198.149	1494735.631
5.25_166.0444m/z	HMDB30383	Zapotidine	0	690.8293656	0	0	239.146796	54.56685777	1114.716923	0	1471.487782	47870.11386	11748.82664	7027.187092	7405.56647	7299.575531	103295.2005	92080.12312
5.25_278.1036m/z	HMDB32807	Niazirin	1837.495332	790.0973168	1430.866127	2293.982392	4360.823554	558.7836662	1811.27375	471.0316294	306.6843238	42320.83906	58071.74195	24535.48354	709.141947	0	3749.476232	310154.0245
5.25_300.0475m/z	HMDB06480	N-Acetyl-D-galactosamine 1-phosphate	21459.54227	0	9139.330685	4463.92065	15.9379259	0	0	0	1438.253322	2551.9815	162.8141465	0	23.44855349	0	0	423.697379
5.28_594.1353m/z	HMDB37982	Hyacinthin	0	0	0	0	418.8353895	0	0	0	0	43122.66523	0	9056.865389	0	0	0	184529.0871
5.30_379.1404m/z	HMDB38450	Gibberellin A86	0	8615.122595	0	0	0	0	0	0	0	6387.16222	196.2617197	894.6646753	0	0	0	0
5.34_112.0223m/z	HMDB32976	4,5-Dimethylthiazole	34236.30783	3606.08964	10260.72326	16090.85758	464.8417077	4748.405884	44393.00557	173997.1354	4868.039685	784.4717022	9269.506635	3420.713069	2408.138167	89334.1407	2309.902573	440.3091949
5.34_341.0632m/z	HMDB41890	etizolam	114559.4184	0	115.2043983	373.4666398	163.1998754	0	597.0197543	0	0	15.55003807	21221.08725	0	0	0	43721.78083	0
5.39_461.1714m/z	HMDB35690	6-O-Methylarmillaridin	0	0	0	0	0	248.4044155	49673.96342	1483.63206	0	0	0	0	0	0	0	0
5.39_543.2389m/z	HMDB30794	Morellin	0	37.17250291	0	0	682.0425077	0	87353.84213	0	0	0	0	1052.200356	0	0	0	0
5.39_611.1429m/z	HMDB03337	Oxidized glutathione	0	0	0	0	0	0	0	0	0	95517.93289	4807.706682	4765.787439	0	0	0	54093.34835
5.42_182.0123m/z	HMDB02205	L-Homocysteic acid	0	3087.840283	905.4295066	0	0	0	0	0	0	0	0	0	0	0	0	0
5.42_199.0374m/z	HMDB37192	Potassium 2-(1'-ethoxy) ethoxypropanoate	0	56.51055218	0	0	0	0	0	0	0	0	0	0	106.6044967	0	17929.2082	0
5.45_203.0670m/z	HMDB11667	5-L-Glutamylglycine	724.1729482	26220.41037	15006.30135	27919.90779	11768.06295	8009.111626	34590.50223	0	86648.20382	615.9100089	159.3379642	348430.9145	513640.6153	129.6381584	0	31462.78075
5.45_291.1354m/z	HMDB11687	Phenylbutyrylglutamine	111.1090233	0	0	0	0	161.0880777	400746.7535	0	1777.499251	2821.953252	0	0	32747.16967	407.4396625	82760.71527	16745.21947
5.45_397.1873m/z	HMDB36857	Cinncassiol E	458850.7499	113070.4164	212722.6578	364037.7858	125434.5956	254419.5106	26395.24762	22455.28582	343655.4881	68468.26858	6992.294776	15725.46929	50380.09307	506.2103838	666.6960988	38888.03906
5.50_169.0136m/z	HMDB59964	2,3,4-Trihydroxybenzoic acid	538.2946068	8.628804823	0	5670.456514	205.6404625	689.7537351	2041.115605	14782.05826	0	19387.56686	0	126.7084396	91.68350384	11155.50632	0	14695.78683
5.50_299.0986m/z	HMDB29941	D-Apiose	5023.867692	57119.92835	19814.00821	17879.65862	16561.17067	376931.4643	47637.18166	1680.509953	23072.34144	474829.7954	97202.7081	196208.2774	44235.59113	602.6236508	75417.26111	244350.8152
5.50_474.3079m/z	HMDB15291	Dinoprost Tromethamine	0	0	0	0	0	0	0	0	0	0	0	0	0	0	57659.62577	0
5.50_491.0813m/z	HMDB39904	3'-Methoxytricetin 7-glucuronide	0	1295.093015	0	26715.93381	2265317.987	2885.867653	1950.043998	19952.55972	254.0009462	610634.5423	9242.11444	86139.89389	9076.587988	36222.01599	0	1055507.131
5.52_189.0957m/z	HMDB32346	(+/-)-Isobutyl 3-methylthiobutyrate	0	347.7892825	0	0	0	0	0	0	8687.321644	0	0	0	0	0	6162.629368	0
5.52_209.0929m/z	HMDB15441	Aprobarbital	255.8702917	0	869.7954387	1656.532502	107.3761203	371.1998127	0	0	0	0	0	0	0	0	0	0
5.52_343.1241m/z	HMDB02928	Maltitol	452.3614779	0	0	1294.029667	0	214.5179761	15910.08231	0	16076.97363	0	2362.383238	28193.62869	75.68085503	0	0	1656.660582
5.56_239.9972m/z	HMDB60002	Indole-3-carboxilic acid-O-sulphate	192.6057424	138.6521825	0	0	100502.2337	271.0720473	12541.94372	0	1631.44963	20144.25906	352303.6035	899.2038463	215.4346853	532.1263466	158.9739406	19277.00528
5.56_448.3074m/z	HMDB00631	Deoxycholic acid glycine conjugate	0	0	0	0	0	0	0	0	0	4199.634658	0	0	0	109473.1002	252556.0445	0
5.61_109.0295m/z	HMDB00957	Pyrocatechol	7.511551478	0	1.242270798	9.968619217	0.258512539	4.477687988	17.54024954	1.709004594	0.52032013	3.508824173	12.10342735	0	0.134752642	9.855732469	0	6.436297505
5.61_259.1301m/z	HMDB11170	L-gamma-glutamyl-L-isoleucine	890.6575035	21069.92296	3093.047486	1945.429297	3892.951884	156.0373716	0	0	3854.5155	29707.36336	36505.66973	0	0	4834.290301	96616.76385	2359.536907
5.61_273.0557m/z	HMDB41120	4-Phenyl-1H,3H-naphtho[1,8-cd]pyran-1,3-dione	12844.32273	812.835145	2123.900255	14490.73261	8381.93969	4731.26235	12863.4479	0	388.6174108	4257.424767	472.4217087	0	172.2626193	0	1246.412877	5382.611584
5.61_297.0984m/z	HMDB10350	2-Phenylethanol glucuronide	151.9322087	182.5506668	429.2104026	866.2063144	1201.611903	914.307864	0	0	0	0	74.68056126	0	0	0	6921.994657	0
5.62_283.9873m/z	HMDB59741	xanthurenic acid 8-O-sulfate	1569.267328	0	3103.213282	3335.655218	306.9792173	502.577134	298.0000263	0	108.132686	3407.130554	0	0	0	0	44484.74106	735.9636065
5.62_335.0775m/z	HMDB33997	4-O-Caffeoylshikimic acid	683.0096261	24695.91367	2945.312352	4932.770965	1736.31084	2324.916609	26969.40565	57589.42551	2435.311881	163354.4531	40641.45606	0	645.6791058	6959.645051	0	98484.48776
5.62_367.1039m/z	HMDB30669	3-O-Feruloylquinic acid	518.0307253	0	199.1587746	241.1888884	852.2034808	835.1923942	0	1886.0265	0	0	242.2794288	0	0	0	233.5350022	0
5.65_241.0830m/z	HMDB00273	Thymidine	165692.6353	8423.725433	18980.64131	29710.05715	13772.18356	19586.64041	96023.76544	1141.535755	11200.86206	12799.48215	22577.36362	6673.029898	4559.653996	991.9198069	2023.549806	8379.402793
5.65_335.0428m/z	HMDB59646	nicotinate beta-D-ribonucleotide	853.8674255	74670.25365	30974.42444	2188.896508	0	0	0	0	397.5797885	2859.865862	0	15321.31753	0	471.1829757	0	0
5.65_544.2595m/z	HMDB02640	N-[(3a,5b,7a,12a)-3,12-dihydroxy-24-oxo-7-(sulfooxy)cholan-24-yl]-Glycine	0	0	0	0	3884.169403	0	290.8079504	0	0	0	0	2156.609374	0	12070.85172	22102.6525	0
5.72_236.0564m/z	HMDB34251	N-Benzoylaspartic acid	1065.600536	105.4638898	3176.302731	1227.80764	1587.358254	273.8943017	275.9885452	0	67.48239092	78.3266951	0	0	20679.79093	0	452.1808632	78.02190555
[truncated: 817 more rows]
