# Supplementary material for: Gut Microbiota in Children With Cystic Fibrosis: A Taxonomic and Functional Dysbiosis
Source: Sci Rep. 2019 Dec 9;9:18593. doi: 10.1038/s41598-019-55028-7 (PMC6901462; doi:10.1038/s41598-019-55028-7)
Supplement: Supplementary file 7 — Supplementary Dataset 6 [file 41598_2019_55028_MOESM7_ESM.xlsx]

## Sheet: 16S_Metabolites-Pos-Mode
genus	compound	compund_description	compound_ID	Correlation	Pvalue	AdjPvalue	Significance
Enterobacter	0.74_300.1429m/z	Saxitoxin	HMDB29368	0.902098	0	0	***
Enterobacter	0.74_585.2705m/z	Bilirubin	HMDB00054	0.888112	9.16586e-05	0.0316251	*
Enterobacter	0.74_585.2705m/z	Bilirubin	HMDB00054	0.888112	9.16586e-05	0.0316251	*
Enterobacter	1.15_140.1070m/z	5-Pentyloxazole	HMDB38792	-0.965035	0	0	***
Enterobacter	1.31_273.0969m/z	Arbutin	HMDB29943	-0.907182	4.63469e-05	0.0225183	*
Enterobacter	1.33_234.1005n	5-Methoxytryptophan	HMDB02339	-0.937063	0	0	***
Enterobacter	0.74_585.2705m/z	Bilirubin	HMDB00054	0.888112	9.16586e-05	0.0316251	*
Enterobacter	10.08_167.1180m/z	2-Methoxy-3-(2-methylpropyl)pyrazine	HMDB31860	-0.888112	9.16586e-05	0.0316251	*
Enterobacter	10.15_189.1599m/z	N6,N6,N6-Trimethyl-L-lysine	HMDB01325	-0.89189	9.67559e-05	0.0316251	*
Enterobacter	10.33_369.2880n	trans-2-Tetradecenoylcarnitine	HMDB13329	0.895105	5.94154e-06	0.00395597	**
Enterobacter	10.08_167.1180m/z	2-Methoxy-3-(2-methylpropyl)pyrazine	HMDB31860	-0.888112	9.16586e-05	0.0316251	*
Enterobacter	1.15_140.1070m/z	5-Pentyloxazole	HMDB38792	-0.965035	0	0	***
Enterobacter	10.41_175.1442m/z	Ne,Ne dimethyllysine	HMDB13287	-0.908473	4.33075e-05	0.0225183	*
Enterobacter	10.44_342.2639m/z	trans-2-Dodecenoylcarnitine	HMDB13326	0.900177	6.58802e-05	0.0296082	*
Enterobacter	10.15_189.1599m/z	N6,N6,N6-Trimethyl-L-lysine	HMDB01325	-0.89189	9.67559e-05	0.0316251	*
Enterobacter	10.55_174.1239m/z	apo-[3-methylcrotonoyl-CoA:carbon-dioxide ligase (ADP-forming)]	HMDB59607	-0.895105	5.94154e-06	0.00395597	**
Enterobacter	0.74_300.1429m/z	Saxitoxin	HMDB29368	0.902098	0	0	***
Enterobacter	10.59_385.2828n	3-Hydroxy-cis-5-tetradecenoylcarnitine	HMDB13330	0.895105	5.94154e-06	0.00395597	**
Enterobacter	10.81_388.3057m/z	2-Hydroxymyristoylcarnitine	HMDB13166	0.880304	0.000157757	0.0480679	*
Enterobacter	10.44_342.2639m/z	trans-2-Dodecenoylcarnitine	HMDB13326	0.900177	6.58802e-05	0.0296082	*
Enterobacter	10.94_156.0422m/z	Fosfomycin	HMDB14966	0.894388	8.64551e-05	0.0316251	*
Enterobacter	1.33_234.1005n	5-Methoxytryptophan	HMDB02339	-0.937063	0	0	***
Enterobacter	1.33_234.1005n	5-Methoxytryptophan	HMDB02339	-0.937063	0	0	***
Enterobacter	1.33_234.1005n	5-Methoxytryptophan	HMDB02339	-0.937063	0	0	***
Enterobacter	10.15_189.1599m/z	N6,N6,N6-Trimethyl-L-lysine	HMDB01325	-0.89189	9.67559e-05	0.0316251	*
Enterobacter	10.41_175.1442m/z	Ne,Ne dimethyllysine	HMDB13287	-0.908473	4.33075e-05	0.0225183	*
Enterobacter	10.08_167.1180m/z	2-Methoxy-3-(2-methylpropyl)pyrazine	HMDB31860	-0.888112	9.16586e-05	0.0316251	*
Enterobacter	10.41_175.1442m/z	Ne,Ne dimethyllysine	HMDB13287	-0.908473	4.33075e-05	0.0225183	*
Enterobacter	1.33_234.1005n	5-Methoxytryptophan	HMDB02339	-0.937063	0	0	***
Enterobacter	10.15_189.1599m/z	N6,N6,N6-Trimethyl-L-lysine	HMDB01325	-0.89189	9.67559e-05	0.0316251	*
Enterobacter	2.10_326.1235m/z	4R,5R,6S-Trihydroxy-2-hydroxymethyl-2-cyclohexen-1-one 6-(2-hydroxy-6-methylbenzoate)	HMDB40692	-0.887346	0.000117937	0.0371956	*
Enterobacter	2.32_158.0813m/z	3-Methylcrotonylglycine	HMDB00459	-0.895105	5.94154e-06	0.00395597	**
Enterobacter	0.74_585.2705m/z	Bilirubin	HMDB00054	0.888112	9.16586e-05	0.0316251	*
Enterobacter	1.31_273.0969m/z	Arbutin	HMDB29943	-0.907182	4.63469e-05	0.0225183	*
Enterobacter	1.33_234.1005n	5-Methoxytryptophan	HMDB02339	-0.937063	0	0	***
Enterobacter	1.15_140.1070m/z	5-Pentyloxazole	HMDB38792	-0.965035	0	0	***
Enterobacter	3.84_355.1323m/z	Benzyl glycinate 4-methylbenzenesulfonate salt	HMDB33374	-0.928146	1.33593e-05	0.00800532	**
Enterobacter	1.33_234.1005n	5-Methoxytryptophan	HMDB02339	-0.937063	0	0	***
Enterobacter	1.15_140.1070m/z	5-Pentyloxazole	HMDB38792	-0.965035	0	0	***
Enterobacter	3.84_355.1323m/z	Benzyl glycinate 4-methylbenzenesulfonate salt	HMDB33374	-0.928146	1.33593e-05	0.00800532	**
Enterobacter	1.33_234.1005n	5-Methoxytryptophan	HMDB02339	-0.937063	0	0	***
Enterobacter	2.32_158.0813m/z	3-Methylcrotonylglycine	HMDB00459	-0.895105	5.94154e-06	0.00395597	**
Enterobacter	2.32_158.0813m/z	3-Methylcrotonylglycine	HMDB00459	-0.895105	5.94154e-06	0.00395597	**
Enterobacter	10.08_167.1180m/z	2-Methoxy-3-(2-methylpropyl)pyrazine	HMDB31860	-0.888112	9.16586e-05	0.0316251	*
Enterobacter	1.31_273.0969m/z	Arbutin	HMDB29943	-0.907182	4.63469e-05	0.0225183	*
Enterobacter	10.08_167.1180m/z	2-Methoxy-3-(2-methylpropyl)pyrazine	HMDB31860	-0.888112	9.16586e-05	0.0316251	*
Enterobacter	2.10_326.1235m/z	4R,5R,6S-Trihydroxy-2-hydroxymethyl-2-cyclohexen-1-one 6-(2-hydroxy-6-methylbenzoate)	HMDB40692	-0.887346	0.000117937	0.0371956	*
Enterobacter	10.33_369.2880n	trans-2-Tetradecenoylcarnitine	HMDB13329	0.895105	5.94154e-06	0.00395597	**
Enterobacter	3.84_355.1323m/z	Benzyl glycinate 4-methylbenzenesulfonate salt	HMDB33374	-0.928146	1.33593e-05	0.00800532	**
Enterobacter	10.59_385.2828n	3-Hydroxy-cis-5-tetradecenoylcarnitine	HMDB13330	0.895105	5.94154e-06	0.00395597	**
Enterobacter	10.55_174.1239m/z	apo-[3-methylcrotonoyl-CoA:carbon-dioxide ligase (ADP-forming)]	HMDB59607	-0.895105	5.94154e-06	0.00395597	**
Enterobacter	8.78_204.1496m/z	detomidine	HMDB41872	-0.918295	2.49701e-05	0.0144802	*
Enterobacter	8.87_200.0950n	Harmalol	HMDB29838	-0.882663	0.000143397	0.0444456	*
Enterobacter	10.59_385.2828n	3-Hydroxy-cis-5-tetradecenoylcarnitine	HMDB13330	0.895105	5.94154e-06	0.00395597	**
Enterobacter	1.15_140.1070m/z	5-Pentyloxazole	HMDB38792	-0.965035	0	0	***
Enterobacter	10.08_167.1180m/z	2-Methoxy-3-(2-methylpropyl)pyrazine	HMDB31860	-0.888112	9.16586e-05	0.0316251	*
Enterobacter	10.55_174.1239m/z	apo-[3-methylcrotonoyl-CoA:carbon-dioxide ligase (ADP-forming)]	HMDB59607	-0.895105	5.94154e-06	0.00395597	**
Enterobacter	10.44_342.2639m/z	trans-2-Dodecenoylcarnitine	HMDB13326	0.900177	6.58802e-05	0.0296082	*
Enterobacter	10.55_174.1239m/z	apo-[3-methylcrotonoyl-CoA:carbon-dioxide ligase (ADP-forming)]	HMDB59607	-0.895105	5.94154e-06	0.00395597	**
Veillonella	1.18_597.3645m/z	L-Urobilinogen	HMDB04157	-0.959721	7.80278e-07	0.00175338	**
Veillonella	1.18_597.3645m/z	L-Urobilinogen	HMDB04157	-0.959721	7.80278e-07	0.00175338	**
Veillonella	1.18_597.3645m/z	L-Urobilinogen	HMDB04157	-0.959721	7.80278e-07	0.00175338	**
Veillonella	2.30_278.1234m/z	S-(2-Methylpropionyl)-dihydrolipoamide-E	HMDB06868	-0.895105	5.94154e-06	0.0097101	**
Veillonella	2.30_278.1234m/z	S-(2-Methylpropionyl)-dihydrolipoamide-E	HMDB06868	-0.895105	5.94154e-06	0.0097101	**
Veillonella	1.18_597.3645m/z	L-Urobilinogen	HMDB04157	-0.959721	7.80278e-07	0.00175338	**
Veillonella	1.18_597.3645m/z	L-Urobilinogen	HMDB04157	-0.959721	7.80278e-07	0.00175338	**
Veillonella	3.39_322.1287m/z	Niazirinin	HMDB32808	-0.902098	0	0	***
Veillonella	2.30_278.1234m/z	S-(2-Methylpropionyl)-dihydrolipoamide-E	HMDB06868	-0.895105	5.94154e-06	0.0097101	**
Veillonella	3.39_322.1287m/z	Niazirinin	HMDB32808	-0.902098	0	0	***
Veillonella	3.39_322.1287m/z	Niazirinin	HMDB32808	-0.902098	0	0	***
Eubacterium coprostanoligenes group	7.02_347.1238m/z	Nifedipine	HMDB15247	0.971855	1.32669e-07	0.00238498	**
Alistipes	0.88_534.3454m/z	Probucol	HMDB15537	-0.902098	0	0	***
Alistipes	0.88_534.3454m/z	Probucol	HMDB15537	-0.902098	0	0	***
Alistipes	0.88_534.3454m/z	Probucol	HMDB15537	-0.902098	0	0	***
Alistipes	0.88_534.3454m/z	Probucol	HMDB15537	-0.902098	0	0	***
Tyzzerella 4	1.41_349.2119m/z	Roxatidine acetate	HMDB15695	-0.928198	1.33123e-05	0.00223658	**
Tyzzerella 4	1.46_142.0864m/z	Arecaidine	HMDB30352	-0.907182	4.63469e-05	0.00712117	**
Tyzzerella 4	1.56_160.0969m/z	Turicine	HMDB29409	-0.872155	0.000216175	0.025235	*
Tyzzerella 4	1.56_161.1003m/z	(+/-)-3-(Methylthio)heptanal	HMDB32426	-0.872155	0.000216175	0.025235	*
Tyzzerella 4	1.56_294.1546m/z	Triethyl citrate	HMDB34263	-0.882663	0.000143397	0.0184132	*
Tyzzerella 4	1.68_247.1541m/z	3-Hydroxydodecanedioic acid	HMDB00413	-0.889669	0.0001067	0.0144222	*
Tyzzerella 4	1.71_218.1388m/z	Propionylcarnitine	HMDB00824	-0.889669	0.0001067	0.0144222	*
Tyzzerella 4	1.75_95.0495m/z	Phenol	HMDB00228	-0.86515	0.000278812	0.0319248	*
Tyzzerella 4	1.79_146.1176m/z	3-Dehydroxycarnitine	HMDB06831	-0.882663	0.000143397	0.0184132	*
Tyzzerella 4	1.92_95.0608m/z	Methylpyrazine	HMDB33112	-0.889669	0.0001067	0.0144222	*
Tyzzerella 4	1.71_218.1388m/z	Propionylcarnitine	HMDB00824	-0.889669	0.0001067	0.0144222	*
Tyzzerella 4	1.46_142.0864m/z	Arecaidine	HMDB30352	-0.907182	4.63469e-05	0.00712117	**
Tyzzerella 4	1.41_349.2119m/z	Roxatidine acetate	HMDB15695	-0.928198	1.33123e-05	0.00223658	**
Tyzzerella 4	10.63_454.2960m/z	Sambutoxin	HMDB41085	0.872155	0.000216175	0.025235	*
Tyzzerella 4	1.79_146.1176m/z	3-Dehydroxycarnitine	HMDB06831	-0.882663	0.000143397	0.0184132	*
Tyzzerella 4	1.46_142.0864m/z	Arecaidine	HMDB30352	-0.907182	4.63469e-05	0.00712117	**
Tyzzerella 4	10.78_245.1376n	Asparaginyl-Isoleucine	HMDB28734	-0.893171	9.13597e-05	0.0135733	*
Tyzzerella 4	1.56_160.0969m/z	Turicine	HMDB29409	-0.872155	0.000216175	0.025235	*
Tyzzerella 4	10.78_245.1376n	Asparaginyl-Isoleucine	HMDB28734	-0.893171	9.13597e-05	0.0135733	*
Tyzzerella 4	1.56_160.0969m/z	Turicine	HMDB29409	-0.872155	0.000216175	0.025235	*
Tyzzerella 4	1.92_95.0608m/z	Methylpyrazine	HMDB33112	-0.889669	0.0001067	0.0144222	*
Tyzzerella 4	10.78_245.1376n	Asparaginyl-Isoleucine	HMDB28734	-0.893171	9.13597e-05	0.0135733	*
Tyzzerella 4	1.71_218.1388m/z	Propionylcarnitine	HMDB00824	-0.889669	0.0001067	0.0144222	*
Tyzzerella 4	1.79_146.1176m/z	3-Dehydroxycarnitine	HMDB06831	-0.882663	0.000143397	0.0184132	*
Tyzzerella 4	13.10_288.2031m/z	Isoleucyl-Arginine	HMDB28901	-0.875658	0.000189298	0.0239648	*
Tyzzerella 4	1.71_218.1388m/z	Propionylcarnitine	HMDB00824	-0.889669	0.0001067	0.0144222	*
Tyzzerella 4	1.56_294.1546m/z	Triethyl citrate	HMDB34263	-0.882663	0.000143397	0.0184132	*
Tyzzerella 4	1.75_95.0495m/z	Phenol	HMDB00228	-0.86515	0.000278812	0.0319248	*
Tyzzerella 4	1.41_349.2119m/z	Roxatidine acetate	HMDB15695	-0.928198	1.33123e-05	0.00223658	**
Tyzzerella 4	1.46_142.0864m/z	Arecaidine	HMDB30352	-0.907182	4.63469e-05	0.00712117	**
Tyzzerella 4	1.56_160.0969m/z	Turicine	HMDB29409	-0.872155	0.000216175	0.025235	*
Tyzzerella 4	1.71_218.1388m/z	Propionylcarnitine	HMDB00824	-0.889669	0.0001067	0.0144222	*
Tyzzerella 4	1.46_142.0864m/z	Arecaidine	HMDB30352	-0.907182	4.63469e-05	0.00712117	**
Tyzzerella 4	1.56_161.1003m/z	(+/-)-3-(Methylthio)heptanal	HMDB32426	-0.872155	0.000216175	0.025235	*
Tyzzerella 4	1.75_95.0495m/z	Phenol	HMDB00228	-0.86515	0.000278812	0.0319248	*
Tyzzerella 4	1.46_142.0864m/z	Arecaidine	HMDB30352	-0.907182	4.63469e-05	0.00712117	**
Tyzzerella 4	1.71_218.1388m/z	Propionylcarnitine	HMDB00824	-0.889669	0.0001067	0.0144222	*
Tyzzerella 4	1.46_142.0864m/z	Arecaidine	HMDB30352	-0.907182	4.63469e-05	0.00712117	**
Tyzzerella 4	1.46_142.0864m/z	Arecaidine	HMDB30352	-0.907182	4.63469e-05	0.00712117	**
Tyzzerella 4	1.46_142.0864m/z	Arecaidine	HMDB30352	-0.907182	4.63469e-05	0.00712117	**
Tyzzerella 4	1.56_160.0969m/z	Turicine	HMDB29409	-0.872155	0.000216175	0.025235	*
Tyzzerella 4	1.56_160.0969m/z	Turicine	HMDB29409	-0.872155	0.000216175	0.025235	*
Tyzzerella 4	10.63_454.2960m/z	Sambutoxin	HMDB41085	0.872155	0.000216175	0.025235	*
Tyzzerella 4	1.46_142.0864m/z	Arecaidine	HMDB30352	-0.907182	4.63469e-05	0.00712117	**
Tyzzerella 4	1.92_95.0608m/z	Methylpyrazine	HMDB33112	-0.889669	0.0001067	0.0144222	*
Tyzzerella 4	1.68_247.1541m/z	3-Hydroxydodecanedioic acid	HMDB00413	-0.889669	0.0001067	0.0144222	*
Tyzzerella 4	1.56_294.1546m/z	Triethyl citrate	HMDB34263	-0.882663	0.000143397	0.0184132	*
Tyzzerella 4	1.92_95.0608m/z	Methylpyrazine	HMDB33112	-0.889669	0.0001067	0.0144222	*
Tyzzerella 4	1.56_161.1003m/z	(+/-)-3-(Methylthio)heptanal	HMDB32426	-0.872155	0.000216175	0.025235	*
Tyzzerella 4	13.10_288.2031m/z	Isoleucyl-Arginine	HMDB28901	-0.875658	0.000189298	0.0239648	*
Tyzzerella 4	1.79_146.1176m/z	3-Dehydroxycarnitine	HMDB06831	-0.882663	0.000143397	0.0184132	*
Tyzzerella 4	9.37_405.0596m/z	(+)-12a-Hydroxypachyrrhizone	HMDB30774	-0.875294	0.000191965	0.0241326	*
Tyzzerella 4	10.78_245.1376n	Asparaginyl-Isoleucine	HMDB28734	-0.893171	9.13597e-05	0.0135733	*
Tyzzerella 4	1.41_349.2119m/z	Roxatidine acetate	HMDB15695	-0.928198	1.33123e-05	0.00223658	**
Enterococcus	0.85_283.0457m/z	2-O-Caffeoyltartronic acid	HMDB40869	0.886525	0.000122123	0.0187642	*
Enterococcus	0.91_280.1178m/z	Niazirin	HMDB32807	0.903278	5.65651e-05	0.00876613	**
Enterococcus	0.91_280.1178m/z	Niazirin	HMDB32807	0.903278	5.65651e-05	0.00876613	**
Enterococcus	0.91_280.1178m/z	Niazirin	HMDB32807	0.903278	5.65651e-05	0.00876613	**
Enterococcus	12.21_475.2474m/z	Rubraflavone B	HMDB30629	0.863849	0.000291855	0.042312	*
Enterococcus	12.27_262.1286m/z	Epidermin	HMDB34777	0.859176	0.000342671	0.0488905	*
Enterococcus	0.91_280.1178m/z	Niazirin	HMDB32807	0.903278	5.65651e-05	0.00876613	**
Enterococcus	0.91_280.1178m/z	Niazirin	HMDB32807	0.903278	5.65651e-05	0.00876613	**
Enterococcus	3.49_473.1056m/z	(-)-Epigallocatechin 3-(4-methyl-gallate)	HMDB40293	0.863849	0.000291855	0.042312	*
Enterococcus	12.27_262.1286m/z	Epidermin	HMDB34777	0.859176	0.000342671	0.0488905	*
Enterococcus	0.91_280.1178m/z	Niazirin	HMDB32807	0.903278	5.65651e-05	0.00876613	**
Enterococcus	0.91_280.1178m/z	Niazirin	HMDB32807	0.903278	5.65651e-05	0.00876613	**
Enterococcus	5.83_263.1237m/z	Nopalinic acid	HMDB29437	-0.87202	0.000217269	0.0322798	*
Enterococcus	5.97_427.2339m/z	Cinnzeylanine	HMDB36011	-0.905849	4.96577e-05	0.00826572	**
Enterococcus	6.30_458.2145m/z	Valsartan	HMDB14323	-0.939122	5.94232e-06	0.00100778	**
Enterococcus	0.91_280.1178m/z	Niazirin	HMDB32807	0.903278	5.65651e-05	0.00876613	**
Enterococcus	6.30_458.2145m/z	Valsartan	HMDB14323	-0.939122	5.94232e-06	0.00100778	**
Enterococcus	3.49_473.1056m/z	(-)-Epigallocatechin 3-(4-methyl-gallate)	HMDB40293	0.863849	0.000291855	0.042312	*
Enterococcus	6.30_458.2145m/z	Valsartan	HMDB14323	-0.939122	5.94232e-06	0.00100778	**
Enterococcus	5.83_263.1237m/z	Nopalinic acid	HMDB29437	-0.87202	0.000217269	0.0322798	*
Enterococcus	5.83_263.1237m/z	Nopalinic acid	HMDB29437	-0.87202	0.000217269	0.0322798	*
Enterococcus	5.83_263.1237m/z	Nopalinic acid	HMDB29437	-0.87202	0.000217269	0.0322798	*
Enterococcus	5.97_427.2339m/z	Cinnzeylanine	HMDB36011	-0.905849	4.96577e-05	0.00826572	**
Fusobacterium	0.81_142.0322m/z	2-Propanoylthiazole	HMDB37168	0.861681	0.000314643	0.0382184	*
Fusobacterium	11.85_204.0981m/z	Glycyl-Gamma-glutamate	HMDB28855	0.887346	0.000117937	0.0144228	*
Fusobacterium	11.85_204.0981m/z	Glycyl-Gamma-glutamate	HMDB28855	0.887346	0.000117937	0.0144228	*
Fusobacterium	11.85_204.0981m/z	Glycyl-Gamma-glutamate	HMDB28855	0.887346	0.000117937	0.0144228	*
Fusobacterium	11.85_204.0981m/z	Glycyl-Gamma-glutamate	HMDB28855	0.887346	0.000117937	0.0144228	*
Fusobacterium	8.87_231.0434m/z	Indoxyl sulfate	HMDB00682	0.855989	0.000381103	0.0459805	*
Eubacterium xylanophilum group	7.19_458.2668m/z	Tirofiban	HMDB14913	0.940594	5.27118e-06	0.0315866	*
Eubacterium xylanophilum group	7.19_458.2668m/z	Tirofiban	HMDB14913	0.940594	5.27118e-06	0.0315866	*
Eubacterium xylanophilum group	7.19_458.2668m/z	Tirofiban	HMDB14913	0.940594	5.27118e-06	0.0315866	*

## Sheet: 16S_Metabolites-Neg-Mode
genus	compound	compund_description	compound_ID	Correlation	Pvalue	AdjPvalue	Significance
Enterobacter	0.52_335.1174m/z	Berberine	HMDB03409	-0.942208	4.61e-06	0.00344961	**
Enterobacter	0.77_165.0549m/z	Ethyl vanillin	HMDB29665	-0.916084	0	0	***
Enterobacter	10.45_199.1699m/z	Pentyl heptanoate	HMDB36225	0.904058	5.44e-05	0.0259266	*
Enterobacter	10.94_162.0764m/z	1-Deoxynojirimycin	HMDB35359	0.937063	0	0	***
Enterobacter	11.46_419.2083m/z	Armillane	HMDB35779	-0.923077	0	0	***
Enterobacter	4.41_165.0411m/z	Ribonic acid	HMDB00867	-0.886166	0.000123989	0.0433382	*
Enterobacter	6.32_183.0293m/z	4-O-Methylgallic acid	HMDB13198	-0.93007	0	0	***
Enterobacter	6.56_182.0678m/z	2,6-Diamino-4-hydroxy-5-N-methylformamidopyrimidine	HMDB11657	-0.899492	6.81e-05	0.0297498	*
Enterobacter	7.66_215.0494m/z	Bisnorbiotin	HMDB04821	-0.888112	9.17e-05	0.0360145	*
Enterobacter	7.77_257.1144m/z	gamma-L-Glutamyl-L-pipecolic acid	HMDB38614	-0.892027	9.62e-05	0.0360145	*
Enterobacter	7.77_289.0933m/z	Furaneol 4-glucoside	HMDB32992	-0.920895	2.13e-05	0.0111873	*
Enterobacter	8.83_274.1443m/z	4,5-Dihydropiperlonguminine	HMDB41488	-0.949899	2.28e-06	0.00199662	**
Enterobacter	8.83_315.0515m/z	Isorhamnetin	HMDB02655	0.909091	0	0	***
Enterobacter	9.13_611.3810m/z	Cholestane-3,7,12,25-tetrol-3-glucuronide	HMDB10355	0.936643	7.22e-06	0.00420864	**
Enterobacter	9.92_274.1450m/z	4,5-Dihydropiperlonguminine	HMDB41488	-0.936643	7.22e-06	0.00420864	**
Veillonella	0.82_457.2270m/z	3-Sulfodeoxycholic acid	HMDB02504	-0.944056	0	0	***
Veillonella	6.24_287.0524m/z	Orotidine	HMDB00788	0.916084	0	0	***
Ruminococcus gnavus group	10.15_299.1236m/z	Promazine 5-sulfoxide	HMDB13938	-0.909091	0	0	***
Eubacterium coprostanoligenes group	7.02_544.2594m/z	N-[(3a,5b,7a,12a)-3,12-dihydroxy-24-oxo-7-(sulfooxy)cholan-24-yl]-Glycine	HMDB02640	-0.959721	7.8e-07	0.004091	**
Alistipes	18.02_173.0449m/z	Shikimic acid	HMDB03070	0.895105	5.94e-06	0.0155757	*
Alistipes	6.08_254.0907m/z	Ganciclovir	HMDB15139	0.916084	0	0	***
Tyzzerella 4	10.60_521.2621m/z	7,8-Dihydro-3b,6a-dihydroxy-alpha-ionol 9-[apiosyl-(1->6)-glucoside]	HMDB41579	-0.867419	0.00025716	0.042134	*
Tyzzerella 4	13.34_283.0649m/z	Mazindol	HMDB14718	-0.871001	0.000225659	0.0381655	*
Tyzzerella 4	13.42_217.0150m/z	Diphenyl disulfide	HMDB31823	0.877118	0.000178897	0.0312653	*
Tyzzerella 4	13.67_183.1021m/z	(S)-Oleuropeic acid	HMDB36998	0.900177	6.59e-05	0.0123361	*
Tyzzerella 4	18.54_315.1454m/z	Glucosyl (E)-2,6-Dimethyl-2,5-heptadienoate	HMDB35136	-0.863189	0.000298653	0.0460541	*
Tyzzerella 4	3.51_415.1019m/z	Trovafloxacin	HMDB14823	-0.863189	0.000298653	0.0460541	*
Tyzzerella 4	9.61_243.1714m/z	Leucyl-Leucine	HMDB28933	-0.893171	9.14e-05	0.0165172	*
Enterococcus	0.84_319.1224m/z	Enoxacin	HMDB14610	-0.929601	1.21e-05	0.00226396	**
Enterococcus	12.93_284.1255m/z	Glycylprolylhydroxyproline	HMDB02171	0.903011	5.73e-05	0.0103638	*
Enterococcus	6.71_512.2694m/z	Sulfolithocholylglycine	HMDB02639	0.880304	0.000157757	0.0275707	*
Enterococcus	7.22_411.2394m/z	LysoPC(10:0)	HMDB03752	-0.863849	0.000291855	0.0493612	*
Eubacterium xylanophilum group	0.93_199.1699m/z	Pentyl heptanoate	HMDB36225	0.970297	1.73e-07	0.000454127	***
Eubacterium xylanophilum group	6.91_745.5039m/z	PG(16:0/18:2(9Z,12Z))	HMDB10575	0.990099	7.37e-10	3.86e-06	***
Eubacterium xylanophilum group	7.73_714.5092m/z	PE(16:0/18:2(9Z,12Z))	HMDB08928	0.927877	1.36e-05	0.0237764	*

## Sheet: KEGG_Metabolites-Pos-Mode
KEGG_pathway	compound	compund_description	compound_ID	Correlation	Pvalue	AdjPvalue	Significance
Pyrimidine metabolism	4.31_271.1288m/z	Hypoglycin B	HMDB29428	0.902098	0	0	***
Glyoxylate and dicarboxylate metabolism	10.63_318.1813m/z	Leucyl-Tryptophan	HMDB28940	-0.909091	0	0	***
Nicotinate and nicotinamide metabolism	8.46_314.2688m/z	Palmitoylglycine	HMDB13034	-0.937063	0	0	***
Glutathione metabolism	0.74_441.3002m/z	Bolegrevilol	HMDB40764	-0.951049	0	0	***
Glutathione metabolism	0.79_248.2012m/z	Neoherculin	HMDB30955	0.914187	3.17e-05	0.0315627	*
Glutathione metabolism	0.82_264.1960m/z	Hydroxy-alpha-sanshool	HMDB29567	0.907182	4.63e-05	0.0395714	*
Glutathione metabolism	0.82_459.3110m/z	Pubesenolide	HMDB33728	-0.916084	0	0	***
Glutathione metabolism	1.31_273.0969m/z	Arbutin	HMDB29943	-0.914187	3.17e-05	0.0315627	*
Glutathione metabolism	10.00_194.1653m/z	(Cyclohexylmethyl)pyrazine	HMDB36175	-0.908473	4.33e-05	0.0395714	*
Glutathione metabolism	10.58_182.1653m/z	2,3-Diethyl-5,6-dimethylpyrazine	HMDB39980	-0.943685	4.06e-06	0.0066121	**
Glutathione metabolism	11.88_599.2518m/z	Lansimide 2	HMDB31966	0.935397	7.95e-06	0.0101772	*
Glutathione metabolism	12.60_599.2513m/z	Lansimide 2	HMDB31966	0.968125	2.46e-07	0.000489373	***
Glutathione metabolism	12.82_599.2515m/z	Lansimide 2	HMDB31966	0.932532	9.82e-06	0.0117424	*
Glutathione metabolism	2.17_236.0918m/z	3-Oxo-carbofuran	HMDB32776	-0.916084	0	0	***
Glutathione metabolism	2.19_116.0709m/z	Pterolactam	HMDB34208	-0.902098	0	0	***
Glutathione metabolism	2.79_177.1002n	N-Methyl-1-deoxynojirimycin	HMDB35360	-0.916084	0	0	***
Glutathione metabolism	3.56_261.1446m/z	L-gamma-glutamyl-L-isoleucine	HMDB11170	-0.907182	4.63e-05	0.0395714	*
Glutathione metabolism	8.58_230.1288m/z	Carbanilide	HMDB32066	-0.895105	5.94e-06	0.00819476	**
Glutathione metabolism	8.81_203.1179m/z	N-Methyl-1H-indole-3-propanamide	HMDB32756	-0.902098	0	0	***
Glutathione metabolism	8.87_212.0919m/z	Methyldopa	HMDB11754	-0.953888	1.52e-06	0.00272422	**
Glutathione metabolism	9.16_151.1231m/z	2,3-Diethyl-5-methylpyrazine	HMDB41345	-0.921192	2.09e-05	0.0234768	*
Glutathione metabolism	9.18_221.1649m/z	Prilocaine	HMDB14888	-0.944056	0	0	***
Glutathione metabolism	9.47_149.1074m/z	3-Ethyl-5-methyl-2-vinylpyrazine	HMDB34892	-0.895105	5.94e-06	0.00819476	**
Glutathione metabolism	9.49_193.1337m/z	Tocainide	HMDB15189	-0.937063	0	0	***
Pertussis	0.74_441.3002m/z	Bolegrevilol	HMDB40764	-0.909091	0	0	***
Pertussis	0.77_270.1488m/z	(1Z,4Z)-1,5-bis(4-hydroxyphenyl)-1,4-pentadiene	HMDB33317	0.886166	0.000123989	0.0453698	*
Pertussis	0.81_310.1640m/z	11,12-Dimethoxydihydrokawain	HMDB30767	0.895105	5.94e-06	0.00463182	**
Pertussis	0.82_264.1960m/z	Hydroxy-alpha-sanshool	HMDB29567	0.900177	6.59e-05	0.0326723	*
Pertussis	0.87_303.1703m/z	Piperine	HMDB29377	-0.916084	0	0	***
Pertussis	1.31_273.0969m/z	Arbutin	HMDB29943	-0.907182	4.63e-05	0.0254791	*
Pertussis	1.37_369.2637m/z	gamma-Eudesmol rhamnoside	HMDB37961	-0.899141	6.92e-05	0.0326723	*
Pertussis	10.08_228.1708m/z	L,L-Cyclo(leucylprolyl)	HMDB34276	-0.914421	3.13e-05	0.0195907	*
Pertussis	10.49_101.0601m/z	2-Ethylacrylic acid	HMDB01862	0.895105	5.94e-06	0.00463182	**
Pertussis	10.52_335.1715m/z	1,5-Dibutyl methyl hydroxycitrate	HMDB40461	-0.888972	0.00010998	0.0438208	*
Pertussis	10.58_261.1810m/z	Carisoprodol	HMDB14539	-0.906956	4.69e-05	0.0254791	*
Pertussis	10.63_318.1813m/z	Leucyl-Tryptophan	HMDB28940	-0.888112	9.17e-05	0.0373509	*
Pertussis	11.31_214.1075m/z	(S)-Batatic acid	HMDB35721	-0.918998	2.39e-05	0.0165114	*
Pertussis	11.53_296.1969m/z	Leucyl-phenylalanine	HMDB13243	-0.89677	7.75e-05	0.0340253	*
Pertussis	12.06_601.1174m/z	Kaempferol 7-(6''-galloylglucoside)	HMDB37439	0.882702	0.00014317	0.0493662	*
Pertussis	12.79_294.2176m/z	Molindone	HMDB15555	-0.950728	2.11e-06	0.00235894	**
Pertussis	13.99_599.5010m/z	Cohibin C	HMDB35397	0.896939	7.68e-05	0.0340253	*
Pertussis	14.04_296.1969m/z	Leucyl-phenylalanine	HMDB13243	-0.884562	0.000132601	0.0466182	*
Pertussis	14.24_278.1859m/z	n-acetylprocainamide	HMDB41944	-0.900177	6.59e-05	0.0326723	*
Pertussis	15.83_293.1608m/z	Alanyl-Tryptophan	HMDB28698	-0.979021	0	0	***
Pertussis	2.79_177.1002n	N-Methyl-1-deoxynojirimycin	HMDB35360	-0.944056	0	0	***
Pertussis	3.07_352.1393m/z	Mukurozidiol	HMDB30651	-0.887346	0.000117937	0.0440543	*
Pertussis	3.88_307.1653m/z	norcocaine	HMDB41955	-0.888112	9.17e-05	0.0373509	*
Pertussis	5.20_201.1235m/z	Levonordefrin	HMDB15652	-0.965035	0	0	***
Pertussis	5.26_292.1387m/z	S-(2-Methylbutanoyl)-dihydrolipoamide	HMDB06869	-0.923077	0	0	***
Pertussis	5.97_182.0813m/z	Adrenochrome o-semiquinone	HMDB12883	-0.895105	5.94e-06	0.00463182	**
Pertussis	6.11_307.1652m/z	norcocaine	HMDB41955	-0.909091	0	0	***
Pertussis	6.15_323.1602m/z	Zanthodioline	HMDB31929	-0.923077	0	0	***
Pertussis	6.22_338.1576m/z	Alizapride	HMDB15494	-0.914187	3.17e-05	0.0195907	*
Pertussis	6.37_156.0656m/z	Gentisate aldehyde	HMDB04062	-0.902098	0	0	***
Pertussis	6.52_314.1238m/z	Tyramine glucuronide	HMDB10328	-0.884639	0.00013218	0.0466182	*
Pertussis	6.74_239.1392m/z	Secobarbital	HMDB14562	-0.904058	5.44e-05	0.0286854	*
Pertussis	7.31_340.1403m/z	5-Hydroxytryptophol glucuronide	HMDB13200	-0.895105	5.94e-06	0.00463182	**
Pertussis	8.33_242.1135m/z	5-Methyldeoxycytidine	HMDB02224	-0.916084	0	0	***
Pertussis	8.50_713.3349m/z	Convalloside	HMDB34195	-0.888295	0.00011324	0.0440543	*
Pertussis	8.81_210.1238m/z	4-(methylnitrosamino)-1-(3-pyridyl)-1-butanol	HMDB41809	-0.936815	7.13e-06	0.00532594	**
Pertussis	8.83_291.1450m/z	Benomyl	HMDB31767	-0.920895	2.13e-05	0.0153034	*
Pertussis	8.87_200.0950n	Harmalol	HMDB29838	-0.896674	7.78e-05	0.0340253	*
Pertussis	8.90_106.0688m/z	3-(Methylthio)-1-propene	HMDB31653	0.895105	5.94e-06	0.00463182	**
Pertussis	9.00_286.2377m/z	Myristoylglycine	HMDB13250	-0.887346	0.000117937	0.0440543	*
Pertussis	9.06_184.1445m/z	2-Methoxy-3-(2-methylpropyl)pyrazine	HMDB31860	-0.899492	6.81e-05	0.0326723	*
Pertussis	9.06_326.2115m/z	norpropoxyphene	HMDB41962	-0.909091	0	0	***
Pertussis	9.15_169.1336m/z	2-(5-Methyl-2-furanyl)pyrrolidine	HMDB40044	-0.951049	0	0	***
Pertussis	9.16_151.1231m/z	2,3-Diethyl-5-methylpyrazine	HMDB41345	-0.907182	4.63e-05	0.0254791	*
Pertussis	9.18_221.1649m/z	Prilocaine	HMDB14888	-0.937063	0	0	***
Pertussis	9.27_293.1608m/z	Alanyl-Tryptophan	HMDB28698	-0.942208	4.61e-06	0.00458771	**
Pertussis	9.47_132.1133m/z	N-Carbamoylputrescine	HMDB33458	-0.888112	9.17e-05	0.0373509	*
Pertussis	9.63_310.1472m/z	Hydroxyprolyl-Arginine	HMDB28857	-0.94321	4.23e-06	0.00445853	**
Pertussis	9.73_193.1337m/z	Tocainide	HMDB15189	-0.91769	2.59e-05	0.0171874	*
Pertussis	9.73_590.3105n	I-Urobilin	HMDB04160	-0.965035	0	0	***
Pertussis	9.73_592.3267n	Mesobilirubinogen	HMDB01898	-0.965035	0	0	***
Pertussis	9.95_128.0708m/z	(S)-2,3,4,5-tetrahydropyridine-2-carboxylate	HMDB59657	-0.908473	4.33e-05	0.0254791	*
Propanoate metabolism	0.81_477.3214m/z	Polyporusterone C	HMDB38497	-0.895105	5.94e-06	0.0177553	*
Propanoate metabolism	1.64_159.0765m/z	1-(Hydroxymethyl)-5,5-dimethyl-2,4-imidazolidinedione	HMDB31670	-0.942648	4.44e-06	0.0159087	*
Propanoate metabolism	6.49_170.0925m/z	1-Methylhistidine	HMDB00001	-0.902098	0	0	***
Propanoate metabolism	8.58_230.1288m/z	Carbanilide	HMDB32066	-0.909091	0	0	***
Propanoate metabolism	8.72_221.1649m/z	Prilocaine	HMDB14888	-0.902098	0	0	***
Propanoate metabolism	8.87_212.0919m/z	Methyldopa	HMDB11754	-0.928973	1.26e-05	0.0282976	*
Propanoate metabolism	8.90_224.1281m/z	Cerulenin	HMDB15168	-0.956219	1.18e-06	0.00527547	**
Propanoate metabolism	9.95_128.0708m/z	(S)-2,3,4,5-tetrahydropyridine-2-carboxylate	HMDB59657	-0.936643	7.22e-06	0.0185049	*
Valine, leucine and isoleucine degradation	8.58_140.0819m/z	Histidinal	HMDB12234	-0.909091	0	0	***
D-Alanine metabolism	6.00_178.1075m/z	N-Methyl-1-deoxynojirimycin	HMDB35360	0.902098	0	0	***
Polycyclic aromatic hydrocarbon degradation	0.77_445.3676m/z	(3beta,5alpha,6beta,22E,24R)-23-Methylergosta-7,22-diene-3,5,6-triol	HMDB33633	-0.895105	5.94e-06	0.0355106	*
Polycyclic aromatic hydrocarbon degradation	0.78_427.3571m/z	4alpha-formyl-4beta-methyl-5alpha-cholesta-8,24-dien-3beta-ol	HMDB12167	-0.895105	5.94e-06	0.0355106	*
Polycyclic aromatic hydrocarbon degradation	0.82_443.3520m/z	4a-Methylzymosterol-4-carboxylic acid	HMDB06927	-0.923077	0	0	***
Vibrio cholerae pathogenic cycle	10.63_318.1813m/z	Leucyl-Tryptophan	HMDB28940	-0.944056	0	0	***
Plant-pathogen interaction	11.53_485.2867m/z	Lucidenic acid M	HMDB35973	0.902098	0	0	***
Bisphenol degradation	0.74_385.3464m/z	7-Dehydrocholesterol	HMDB00032	-0.895105	5.94e-06	0.0481948	*
Bisphenol degradation	0.74_411.2901m/z	5,6-Epoxy-5,6-dihydro-10'-apo-b,y-carotene-3,10'-diol	HMDB39021	-0.951049	0	0	***
Bisphenol degradation	0.82_477.3938m/z	Panaxatriol	HMDB38244	-0.935203	8.06e-06	0.0481948	*
Nitrotoluene degradation	0.46_332.2794m/z	12,13-DHOME	HMDB04705	-0.89189	9.68e-05	0.0456535	*
Nitrotoluene degradation	0.87_303.1703m/z	Piperine	HMDB29377	-0.916084	0	0	***
Nitrotoluene degradation	1.15_140.1070m/z	5-Pentyloxazole	HMDB38792	-0.944056	0	0	***
Nitrotoluene degradation	1.31_513.1369m/z	4',5,6-Trimethylscutellarein 7-glucoside	HMDB40512	0.899141	6.92e-05	0.044341	*
Nitrotoluene degradation	1.37_369.2637m/z	gamma-Eudesmol rhamnoside	HMDB37961	-0.89189	9.68e-05	0.0456535	*
Nitrotoluene degradation	10.25_399.3351n	L-Palmitoylcarnitine	HMDB00222	0.902098	0	0	***
Nitrotoluene degradation	10.30_382.2952m/z	7-O-Acetylaustroinulin	HMDB36804	0.901431	6.2e-05	0.0411583	*
Nitrotoluene degradation	10.49_330.2639m/z	4,8 dimethylnonanoyl carnitine	HMDB06202	0.896939	7.68e-05	0.0456511	*
Nitrotoluene degradation	10.51_301.2254n	Nonanoylcarnitine	HMDB13288	0.943685	4.06e-06	0.00427842	**
Nitrotoluene degradation	10.63_384.2745m/z	3-Hydroxy-5, 8-tetradecadiencarnitine	HMDB13332	0.894388	8.65e-05	0.0456511	*
Nitrotoluene degradation	10.66_146.1176m/z	3-Dehydroxycarnitine	HMDB06831	-0.895105	5.94e-06	0.00591843	**
Nitrotoluene degradation	10.76_400.3059m/z	Misoprostol	HMDB15064	0.904058	5.44e-05	0.0382325	*
Nitrotoluene degradation	10.93_277.2122m/z	L-Hexanoylcarnitine	HMDB00756	0.965035	0	0	***
Nitrotoluene degradation	10.94_156.0422m/z	Fosfomycin	HMDB14966	0.929601	1.21e-05	0.0114097	*
Nitrotoluene degradation	10.97_346.2588m/z	(9R,10S,12Z)-9,10-Dihydroxy-8-oxo-12-octadecenoic acid	HMDB40611	0.895759	8.12e-05	0.0456511	*
Nitrotoluene degradation	10.99_330.2275m/z	6-Keto-decanoylcarnitine	HMDB13202	0.902098	0	0	***
Nitrotoluene degradation	11.05_245.1627n	Valerylcarnitine	HMDB13128	0.916084	0	0	***
Nitrotoluene degradation	11.26_300.1806m/z	2-(3-carboxy-3-(trimethylammonio)propyl)-L-histidine	HMDB59617	0.915516	2.94e-05	0.0239406	*
Nitrotoluene degradation	11.63_276.1806m/z	Hydroxyhexanoycarnitine	HMDB13131	0.909091	0	0	***
Nitrotoluene degradation	11.91_276.1442m/z	Glutarylcarnitine	HMDB13130	0.888112	9.17e-05	0.0456511	*
Nitrotoluene degradation	2.50_392.3160m/z	2-(10-Heptadecenyl)-6-hydroxybenzoic acid	HMDB38522	-0.922558	1.92e-05	0.0172499	*
Nitrotoluene degradation	2.76_174.0915m/z	4-Amino-2-methyl-1-naphthol	HMDB32887	-0.909091	0	0	***
Nitrotoluene degradation	3.88_307.1653m/z	norcocaine	HMDB41955	-0.951049	0	0	***
Nitrotoluene degradation	4.44_167.0565m/z	S-Propyl 1-propanesulfinothioate	HMDB34394	-0.958042	0	0	***
Nitrotoluene degradation	4.99_274.1286m/z	Glutaconylcarnitine	HMDB13129	-0.903679	5.54e-05	0.0382325	*
Nitrotoluene degradation	5.20_201.1235m/z	Levonordefrin	HMDB15652	-0.944056	0	0	***
Nitrotoluene degradation	6.15_323.1602m/z	Zanthodioline	HMDB31929	-0.93007	0	0	***
Nitrotoluene degradation	6.22_338.1576m/z	Alizapride	HMDB15494	-0.921192	2.09e-05	0.0178871	*
Nitrotoluene degradation	6.37_185.1286m/z	3-Methoxytyramine	HMDB00022	-0.923077	0	0	***
Nitrotoluene degradation	6.37_203.1391m/z	Isoleucyl-Alanine	HMDB28900	-0.923077	0	0	***
Nitrotoluene degradation	7.06_425.2183m/z	8beta-Angeloyloxy-15-hydroxy-1alpha,10R-dimethoxy-3-oxo-11(13)-germacren-12,6alpha-olide	HMDB39013	-0.904058	5.44e-05	0.0382325	*
Nitrotoluene degradation	7.74_515.2918n	Taurohyocholate	HMDB11637	0.902098	0	0	***
Nitrotoluene degradation	8.33_242.1135m/z	5-Methyldeoxycytidine	HMDB02224	-0.902098	0	0	***
Nitrotoluene degradation	8.86_118.0654m/z	Benzeneacetonitrile	HMDB34171	0.888112	9.17e-05	0.0456511	*
Nitrotoluene degradation	8.88_219.1129m/z	Mephenytoin	HMDB14673	-0.888112	9.17e-05	0.0456511	*
Nitrotoluene degradation	9.00_717.3668m/z	Lyciumoside IX	HMDB33502	-0.906392	4.83e-05	0.0376421	*
Nitrotoluene degradation	9.02_207.1493m/z	Agrocybenine	HMDB41445	-0.888112	9.17e-05	0.0456511	*
Nitrotoluene degradation	9.63_148.0525n	(E)-3-(2-Hydroxyphenyl)-2-propenal	HMDB31725	0.888112	9.17e-05	0.0456511	*
Phosphonate and phosphinate metabolism	1.16_182.1540m/z	N-Ethyl trans-2-cis-6-nonadienamide	HMDB32273	-0.923077	0	0	***
Phosphonate and phosphinate metabolism	13.26_572.3694m/z	LysoPC(22:4(7Z,10Z,13Z,16Z))	HMDB10401	0.902098	0	0	***
Phosphonate and phosphinate metabolism	7.14_467.3478m/z	Deoxycholic acid glycine conjugate	HMDB00631	-0.923077	0	0	***
Biosynthesis of siderophore group nonribosomal peptides	0.74_441.3002m/z	Bolegrevilol	HMDB40764	-0.923077	0	0	***
Biosynthesis of siderophore group nonribosomal peptides	0.77_270.1488m/z	(1Z,4Z)-1,5-bis(4-hydroxyphenyl)-1,4-pentadiene	HMDB33317	0.893171	9.14e-05	0.0456511	*
Biosynthesis of siderophore group nonribosomal peptides	0.81_310.1640m/z	11,12-Dimethoxydihydrokawain	HMDB30767	0.93007	0	0	***
Biosynthesis of siderophore group nonribosomal peptides	0.82_264.1960m/z	Hydroxy-alpha-sanshool	HMDB29567	0.928198	1.33e-05	0.0108495	*
Biosynthesis of siderophore group nonribosomal peptides	0.82_459.3110m/z	Pubesenolide	HMDB33728	-0.944056	0	0	***
Biosynthesis of siderophore group nonribosomal peptides	10.08_228.1708m/z	L,L-Cyclo(leucylprolyl)	HMDB34276	-0.92935	1.23e-05	0.0105033	*
Biosynthesis of siderophore group nonribosomal peptides	10.49_101.0601m/z	2-Ethylacrylic acid	HMDB01862	0.902098	0	0	***
Biosynthesis of siderophore group nonribosomal peptides	10.58_261.1810m/z	Carisoprodol	HMDB14539	-0.892027	9.62e-05	0.046602	*
Biosynthesis of siderophore group nonribosomal peptides	12.79_294.2176m/z	Molindone	HMDB15555	-0.943685	4.06e-06	0.00404073	**
Biosynthesis of siderophore group nonribosomal peptides	14.04_296.1969m/z	Leucyl-phenylalanine	HMDB13243	-0.921886	2.01e-05	0.0149926	*
Biosynthesis of siderophore group nonribosomal peptides	14.77_599.5015m/z	Cohibin C	HMDB35397	0.907182	4.63e-05	0.0307777	*
Biosynthesis of siderophore group nonribosomal peptides	15.83_293.1608m/z	Alanyl-Tryptophan	HMDB28698	-0.937063	0	0	***
Biosynthesis of siderophore group nonribosomal peptides	16.94_710.4447m/z	Fasciculic acid C	HMDB36440	0.902098	0	0	***
Biosynthesis of siderophore group nonribosomal peptides	2.79_177.1002n	N-Methyl-1-deoxynojirimycin	HMDB35360	-0.888112	9.17e-05	0.0456511	*
Biosynthesis of siderophore group nonribosomal peptides	3.17_194.1036m/z	2-Methyl-1-propenethiol	HMDB40347	0.895105	5.94e-06	0.00560694	**
Biosynthesis of siderophore group nonribosomal peptides	5.20_201.1235m/z	Levonordefrin	HMDB15652	-0.909091	0	0	***
Biosynthesis of siderophore group nonribosomal peptides	6.52_218.1287m/z	N-Desmethylaminopyrine	HMDB13839	-0.911176	3.75e-05	0.0268617	*
Biosynthesis of siderophore group nonribosomal peptides	6.52_314.1238m/z	Tyramine glucuronide	HMDB10328	-0.899141	6.92e-05	0.042812	*
Biosynthesis of siderophore group nonribosomal peptides	7.31_340.1403m/z	5-Hydroxytryptophol glucuronide	HMDB13200	-0.909091	0	0	***
Biosynthesis of siderophore group nonribosomal peptides	8.33_242.1135m/z	5-Methyldeoxycytidine	HMDB02224	-0.888112	9.17e-05	0.0456511	*
Biosynthesis of siderophore group nonribosomal peptides	8.81_210.1238m/z	4-(methylnitrosamino)-1-(3-pyridyl)-1-butanol	HMDB41809	-0.921886	2.01e-05	0.0149926	*
Biosynthesis of siderophore group nonribosomal peptides	8.90_106.0688m/z	3-(Methylthio)-1-propene	HMDB31653	0.888112	9.17e-05	0.0456511	*
Biosynthesis of siderophore group nonribosomal peptides	9.00_286.2377m/z	Myristoylglycine	HMDB13250	-0.901431	6.2e-05	0.0396883	*
Biosynthesis of siderophore group nonribosomal peptides	9.15_169.1336m/z	2-(5-Methyl-2-furanyl)pyrrolidine	HMDB40044	-0.902098	0	0	***
Biosynthesis of siderophore group nonribosomal peptides	9.16_151.1231m/z	2,3-Diethyl-5-methylpyrazine	HMDB41345	-0.896674	7.78e-05	0.0450012	*
Biosynthesis of siderophore group nonribosomal peptides	9.16_330.2639m/z	4,8 dimethylnonanoyl carnitine	HMDB06202	-0.916084	0	0	***
Biosynthesis of siderophore group nonribosomal peptides	9.18_221.1649m/z	Prilocaine	HMDB14888	-0.951049	0	0	***
Biosynthesis of siderophore group nonribosomal peptides	9.27_293.1608m/z	Alanyl-Tryptophan	HMDB28698	-0.907182	4.63e-05	0.0307777	*
Biosynthesis of siderophore group nonribosomal peptides	9.57_123.0919m/z	2-Ethyl-5-methylpyrazine, 9CI, 8CI	HMDB41568	-0.888112	9.17e-05	0.0456511	*
Biosynthesis of siderophore group nonribosomal peptides	9.60_153.1023m/z	2-Methoxy-(3 or 5 or 6)-isopropylpyrazine	HMDB32381	-0.902098	0	0	***
Biosynthesis of siderophore group nonribosomal peptides	9.61_124.0759m/z	2-Acetyl-1-methylpyrrole	HMDB40360	-0.937063	0	0	***
Biosynthesis of siderophore group nonribosomal peptides	9.63_310.1472m/z	Hydroxyprolyl-Arginine	HMDB28857	-0.953888	1.52e-06	0.00160248	**
Biosynthesis of siderophore group nonribosomal peptides	9.73_193.1337m/z	Tocainide	HMDB15189	-0.959721	7.8e-07	0.000874399	***
Biosynthesis of siderophore group nonribosomal peptides	9.73_590.3105n	I-Urobilin	HMDB04160	-0.937063	0	0	***
Biosynthesis of siderophore group nonribosomal peptides	9.73_592.3267n	Mesobilirubinogen	HMDB01898	-0.965035	0	0	***
Biosynthesis of siderophore group nonribosomal peptides	9.76_164.0741m/z	S-Propyl-L-cysteine	HMDB34324	-0.896674	7.78e-05	0.0450012	*
Biosynthesis of siderophore group nonribosomal peptides	9.95_128.0708m/z	(S)-2,3,4,5-tetrahydropyridine-2-carboxylate	HMDB59657	-0.929601	1.21e-05	0.0105033	*
Biosynthesis of unsaturated fatty acids	0.71_472.3423m/z	Cervonyl carnitine	HMDB06510	-0.895105	5.94e-06	0.00968471	**
Biosynthesis of unsaturated fatty acids	0.74_441.3002m/z	Bolegrevilol	HMDB40764	-0.895105	5.94e-06	0.00968471	**
Biosynthesis of unsaturated fatty acids	0.77_270.1488m/z	(1Z,4Z)-1,5-bis(4-hydroxyphenyl)-1,4-pentadiene	HMDB33317	0.914187	3.17e-05	0.0334194	*
Biosynthesis of unsaturated fatty acids	0.82_459.3110m/z	Pubesenolide	HMDB33728	-0.895105	5.94e-06	0.00968471	**
Biosynthesis of unsaturated fatty acids	10.63_318.1813m/z	Leucyl-Tryptophan	HMDB28940	-0.965035	0	0	***
Biosynthesis of unsaturated fatty acids	15.83_293.1608m/z	Alanyl-Tryptophan	HMDB28698	-0.937063	0	0	***
Biosynthesis of unsaturated fatty acids	6.52_218.1287m/z	N-Desmethylaminopyrine	HMDB13839	-0.911176	3.75e-05	0.0373079	*
Biosynthesis of unsaturated fatty acids	8.50_713.3349m/z	Convalloside	HMDB34195	-0.914421	3.13e-05	0.0334194	*
Biosynthesis of unsaturated fatty acids	8.78_89.0424m/z	3-(Methylthio)-1-propene	HMDB31653	0.895105	5.94e-06	0.00968471	**
Biosynthesis of unsaturated fatty acids	9.15_169.1336m/z	2-(5-Methyl-2-furanyl)pyrrolidine	HMDB40044	-0.895105	5.94e-06	0.00968471	**
Biosynthesis of unsaturated fatty acids	9.16_151.1231m/z	2,3-Diethyl-5-methylpyrazine	HMDB41345	-0.91769	2.59e-05	0.0331471	*
Biosynthesis of unsaturated fatty acids	9.16_330.2639m/z	4,8 dimethylnonanoyl carnitine	HMDB06202	-0.895105	5.94e-06	0.00968471	**
Biosynthesis of unsaturated fatty acids	9.18_221.1649m/z	Prilocaine	HMDB14888	-0.895105	5.94e-06	0.00968471	**
Biosynthesis of unsaturated fatty acids	9.63_310.1472m/z	Hydroxyprolyl-Arginine	HMDB28857	-0.932532	9.82e-06	0.0135489	*
Biosynthesis of unsaturated fatty acids	9.70_166.0322m/z	4-Hydroxybenzyl isothiocyanate	HMDB32580	-0.935397	7.95e-06	0.0118734	*
Biosynthesis of unsaturated fatty acids	9.73_193.1337m/z	Tocainide	HMDB15189	-0.914187	3.17e-05	0.0334194	*
Biosynthesis of unsaturated fatty acids	9.73_590.3105n	I-Urobilin	HMDB04160	-0.923077	0	0	***
Biosynthesis of unsaturated fatty acids	9.73_592.3267n	Mesobilirubinogen	HMDB01898	-0.923077	0	0	***
Taurine and hypotaurine metabolism	0.74_441.3002m/z	Bolegrevilol	HMDB40764	-0.923077	0	0	***
Taurine and hypotaurine metabolism	0.82_459.3110m/z	Pubesenolide	HMDB33728	-0.902098	0	0	***
Taurine and hypotaurine metabolism	10.15_194.1653m/z	(Cyclohexylmethyl)pyrazine	HMDB36175	-0.929601	1.21e-05	0.0433568	*
Taurine and hypotaurine metabolism	9.16_330.2639m/z	4,8 dimethylnonanoyl carnitine	HMDB06202	-0.923077	0	0	***
Taurine and hypotaurine metabolism	9.49_193.1337m/z	Tocainide	HMDB15189	-0.909091	0	0	***
Ethylbenzene degradation	1.79_107.0495m/z	Benzaldehyde	HMDB06115	0.923077	0	0	***
Tryptophan metabolism	0.71_472.3423m/z	Cervonyl carnitine	HMDB06510	-0.93007	0	0	***
Tryptophan metabolism	0.74_381.3003m/z	MG(0:0/20:3(8Z,11Z,14Z)/0:0)	HMDB11547	-0.902098	0	0	***
Tryptophan metabolism	0.74_426.3213m/z	3a,6b,7b-Trihydroxy-5b-cholanoic acid	HMDB00415	-0.902098	0	0	***
Tryptophan metabolism	0.74_441.3002m/z	Bolegrevilol	HMDB40764	-0.951049	0	0	***
Tryptophan metabolism	0.77_432.2872n	Latanoprost	HMDB14792	-0.888112	9.17e-05	0.0469554	*
Tryptophan metabolism	0.79_223.1693m/z	Kobusone	HMDB36790	-0.895105	5.94e-06	0.00626658	**
Tryptophan metabolism	0.82_264.1960m/z	Hydroxy-alpha-sanshool	HMDB29567	0.907182	4.63e-05	0.034625	*
Tryptophan metabolism	0.82_459.3110m/z	Pubesenolide	HMDB33728	-0.951049	0	0	***
Tryptophan metabolism	10.00_194.1653m/z	(Cyclohexylmethyl)pyrazine	HMDB36175	-0.929601	1.21e-05	0.0108392	*
Tryptophan metabolism	10.08_228.1708m/z	L,L-Cyclo(leucylprolyl)	HMDB34276	-0.895759	8.12e-05	0.0469554	*
Tryptophan metabolism	10.15_194.1653m/z	(Cyclohexylmethyl)pyrazine	HMDB36175	-0.929601	1.21e-05	0.0108392	*
Tryptophan metabolism	10.63_318.1813m/z	Leucyl-Tryptophan	HMDB28940	-0.916084	0	0	***
Tryptophan metabolism	12.60_599.2513m/z	Lansimide 2	HMDB31966	0.896939	7.68e-05	0.0469554	*
Tryptophan metabolism	12.79_294.2176m/z	Molindone	HMDB15555	-0.915516	2.94e-05	0.0247013	*
Tryptophan metabolism	13.84_279.2068m/z	1,2,3,4-Tetrahydro-6-propanoylpyridine	HMDB34884	-0.888112	9.17e-05	0.0469554	*
Tryptophan metabolism	14.04_296.1969m/z	Leucyl-phenylalanine	HMDB13243	-0.895759	8.12e-05	0.0469554	*
Tryptophan metabolism	16.29_621.2663m/z	Hematoporphyrin IX	HMDB00668	0.894388	8.65e-05	0.0469554	*
Tryptophan metabolism	3.17_194.1036m/z	2-Methyl-1-propenethiol	HMDB40347	0.895105	5.94e-06	0.00626658	**
Tryptophan metabolism	5.26_292.1387m/z	S-(2-Methylbutanoyl)-dihydrolipoamide	HMDB06869	-0.902098	0	0	***
Tryptophan metabolism	6.52_218.1287m/z	N-Desmethylaminopyrine	HMDB13839	-0.932532	9.82e-06	0.00978535	**
Tryptophan metabolism	6.74_239.1392m/z	Secobarbital	HMDB14562	-0.914736	3.07e-05	0.0247013	*
Tryptophan metabolism	8.81_203.1179m/z	N-Methyl-1H-indole-3-propanamide	HMDB32756	-0.937063	0	0	***
Tryptophan metabolism	8.81_210.1238m/z	4-(methylnitrosamino)-1-(3-pyridyl)-1-butanol	HMDB41809	-0.895759	8.12e-05	0.0469554	*
Tryptophan metabolism	8.87_212.0919m/z	Methyldopa	HMDB11754	-0.900498	6.49e-05	0.0465182	*
Tryptophan metabolism	9.15_169.1336m/z	2-(5-Methyl-2-furanyl)pyrrolidine	HMDB40044	-0.909091	0	0	***
Tryptophan metabolism	9.16_151.1231m/z	2,3-Diethyl-5-methylpyrazine	HMDB41345	-0.963224	4.98e-07	0.000637858	***
Tryptophan metabolism	9.16_330.2639m/z	4,8 dimethylnonanoyl carnitine	HMDB06202	-0.944056	0	0	***
Tryptophan metabolism	9.18_221.1649m/z	Prilocaine	HMDB14888	-0.958042	0	0	***
Tryptophan metabolism	9.47_132.1133m/z	N-Carbamoylputrescine	HMDB33458	-0.888112	9.17e-05	0.0469554	*
Tryptophan metabolism	9.47_149.1074m/z	3-Ethyl-5-methyl-2-vinylpyrazine	HMDB34892	-0.909091	0	0	***
Tryptophan metabolism	9.49_193.1337m/z	Tocainide	HMDB15189	-0.916084	0	0	***
Tryptophan metabolism	9.63_310.1472m/z	Hydroxyprolyl-Arginine	HMDB28857	-0.946769	3.08e-06	0.00367818	**
Tryptophan metabolism	9.73_193.1337m/z	Tocainide	HMDB15189	-0.914187	3.17e-05	0.0247013	*
Tryptophan metabolism	9.73_592.3267n	Mesobilirubinogen	HMDB01898	-0.888112	9.17e-05	0.0469554	*
Tryptophan metabolism	9.95_128.0708m/z	(S)-2,3,4,5-tetrahydropyridine-2-carboxylate	HMDB59657	-0.894388	8.65e-05	0.0469554	*
Toluene degradation	10.63_318.1813m/z	Leucyl-Tryptophan	HMDB28940	-0.902098	0	0	***
Toluene degradation	8.26_413.2297m/z	Tussilagone	HMDB40953	-0.895105	5.94e-06	0.036722	*
Toluene degradation	9.65_313.1118m/z	Galactose-beta-1,4-xylose	HMDB11677	-0.938705	6.14e-06	0.036722	*
Penicillin and cephalosporin biosynthesis	0.77_332.2222m/z	2-[Octahydro-4,7-dimethyl-1-oxocyclopenta[c]pyran-3-yl]nepetalactam	HMDB38596	-0.895105	5.94e-06	0.0355106	*
Penicillin and cephalosporin biosynthesis	1.58_303.1341m/z	Arborinine	HMDB30177	0.902098	0	0	***
Penicillin and cephalosporin biosynthesis	9.10_462.3213m/z	1,25-Dihydroxyvitamin D3-26,23-lactone	HMDB00969	-0.942208	4.61e-06	0.0355106	*
Chlorocyclohexane and chlorobenzene degradation	0.69_190.0499m/z	Kynurenic acid	HMDB00715	0.909091	0	0	***
Chlorocyclohexane and chlorobenzene degradation	10.63_318.1813m/z	Leucyl-Tryptophan	HMDB28940	-0.902098	0	0	***
Chlorocyclohexane and chlorobenzene degradation	9.60_435.2615m/z	Cilazapril	HMDB15433	-0.902098	0	0	***
Type I diabetes mellitus	2.19_263.0887m/z	Ethyl 3,4,5-trimethoxybenzoate	HMDB38627	-0.895105	5.94e-06	0.0355106	*
Type I diabetes mellitus	8.81_223.1805m/z	Diethylpropion	HMDB15072	0.902098	0	0	***
Type I diabetes mellitus	9.00_209.1649m/z	N,N-Diethylbenzeneacetamide	HMDB32635	0.902098	0	0	***
Shigellosis	0.44_270.0528n	Rhababerone	HMDB34409	0.846154	0.00096954	0.0481236	*
Shigellosis	0.44_273.0757m/z	3,4,9-Trihydroxypterocarpan	HMDB34002	0.875583	0.000189842	0.0253331	*
Shigellosis	0.44_306.0642m/z	5'-(3',4'-dihydroxyphenyl)-gamma-valerolactone sulfate	HMDB29191	0.888295	0.00011324	0.0188804	*
Shigellosis	0.44_345.0969m/z	5,7-Dihydroxy-3',4',5'-trimethoxyflavone	HMDB37692	0.833881	0.000748445	0.0442412	*
Shigellosis	0.49_449.1725n	Glisoxepide	HMDB15406	0.839991	0.000627337	0.041926	*
Shigellosis	0.53_231.0202n	Benzeneacetamide-4-O-sulphate	HMDB59994	0.842184	0.00058779	0.041926	*
Shigellosis	0.57_206.0813m/z	5-Methoxyindoleacetate	HMDB04096	0.842184	0.00058779	0.041926	*
Shigellosis	0.74_295.1442m/z	Nigellidine	HMDB41061	-0.904058	5.44e-05	0.0128329	*
Shigellosis	0.74_300.1429m/z	Saxitoxin	HMDB29368	0.895105	5.94e-06	0.00190235	**
Shigellosis	0.74_441.3002m/z	Bolegrevilol	HMDB40764	-0.881119	0.000192153	0.0253331	*
Shigellosis	0.74_585.2705m/z	Bilirubin	HMDB00054	0.909091	0	0	***
Shigellosis	0.77_285.1234m/z	Methionyl-Isoleucine	HMDB28976	0.853147	0.000771902	0.0442412	*
Shigellosis	0.79_248.2012m/z	Neoherculin	HMDB30955	0.875658	0.000189298	0.0253331	*
Shigellosis	0.81_477.3214m/z	Polyporusterone C	HMDB38497	-0.853147	0.000771902	0.0442412	*
Shigellosis	0.82_262.1803m/z	Hexylcaine	HMDB14616	0.841132	0.000606506	0.041926	*
Shigellosis	0.82_264.1960m/z	Hydroxy-alpha-sanshool	HMDB29567	0.924695	1.68e-05	0.00493536	**
Shigellosis	0.82_459.3110m/z	Pubesenolide	HMDB33728	-0.867133	0.000443302	0.0376702	*
Shigellosis	0.85_319.2013m/z	(6E)-Piperamide-C7:1	HMDB38648	-0.853147	0.000771902	0.0442412	*
Shigellosis	0.87_303.1703m/z	Piperine	HMDB29377	-0.93007	0	0	***
Shigellosis	0.95_585.2699m/z	Bilirubin	HMDB00054	0.86515	0.000278812	0.0297565	*
Shigellosis	1.08_371.2577m/z	Rimexolone	HMDB15033	0.853147	0.000771902	0.0442412	*
Shigellosis	1.15_140.1070m/z	5-Pentyloxazole	HMDB38792	-0.916084	0	0	***
Shigellosis	1.27_459.2125m/z	Kanzonol I	HMDB40606	-0.823964	0.000982639	0.0481236	*
Shigellosis	1.27_506.2785m/z	7-Sulfocholic acid	HMDB02421	-0.849982	0.00046257	0.0385761	*
Shigellosis	1.27_594.3993m/z	Collettiside I	HMDB29310	0.823964	0.000982639	0.0481236	*
Shigellosis	1.31_273.0969m/z	Arbutin	HMDB29943	-0.942208	4.61e-06	0.00183508	**
Shigellosis	1.31_305.1860m/z	Piperanine	HMDB33874	-0.895105	5.94e-06	0.00190235	**
Shigellosis	1.31_389.2678m/z	Cavipetin C	HMDB30366	0.86014	0.000597084	0.041926	*
Shigellosis	1.31_513.1369m/z	4',5,6-Trimethylscutellarein 7-glucoside	HMDB40512	0.848383	0.000486369	0.0400027	*
Shigellosis	1.33_234.1005n	5-Methoxytryptophan	HMDB02339	-0.902098	0	0	***
Shigellosis	1.37_369.2637m/z	gamma-Eudesmol rhamnoside	HMDB37961	-0.928146	1.34e-05	0.0039922	**
Shigellosis	1.41_401.2071m/z	Methyl (9Z)-6'-oxo-6,6'-diapo-6-carotenoate	HMDB31978	-0.838049	0.000664043	0.0439347	*
Shigellosis	1.51_277.1911m/z	Molindone	HMDB15555	-0.832872	0.000770065	0.0442412	*
Shigellosis	1.58_546.3532m/z	LysoPC(20:3(8Z,11Z,14Z))	HMDB10394	0.870137	0.000232967	0.0286102	*
Shigellosis	1.60_373.2736m/z	Cervonoyl ethanolamide	HMDB13627	0.902098	0	0	***
Shigellosis	1.71_243.1704m/z	Terbutaline	HMDB15009	-0.862885	0.000301821	0.0308202	*
Shigellosis	1.77_156.0656m/z	Gentisate aldehyde	HMDB04062	-0.836042	0.000703706	0.0442412	*
Shigellosis	1.77_266.1387m/z	Prenyl cis-caffeate	HMDB41140	-0.82663	0.000914801	0.0481236	*
Shigellosis	1.77_355.2630m/z	1,1'-[1,12-Dodecanediylbis(oxy)]bisbenzene	HMDB39760	0.868653	0.000245942	0.0293983	*
Shigellosis	1.82_244.1180m/z	Genipin	HMDB35830	-0.830124	0.000831418	0.0461527	*
Shigellosis	1.82_340.2119m/z	Zeranol	HMDB32702	-0.848383	0.000486369	0.0400027	*
Shigellosis	1.85_325.1757m/z	5-Amino-2,3-dihydro-6-(3-hydroxy-4-methoxy-1-oxobutyl)-2,2-dimethyl-4H-1-benzopyran-4-one	HMDB38582	-0.853147	0.000771902	0.0442412	*
Shigellosis	10.00_185.1651m/z	Myrtine	HMDB30371	-0.85778	0.000359119	0.0338895	*
Shigellosis	10.02_156.0769m/z	L-Histidine	HMDB00177	-0.834386	0.000737803	0.0442412	*
Shigellosis	10.02_218.1388m/z	Propionylcarnitine	HMDB00824	-0.894388	8.65e-05	0.0171192	*
Shigellosis	10.02_225.1598m/z	O-Methylcorypalline	HMDB29370	-0.839774	0.000631345	0.041926	*
Shigellosis	10.05_106.0866m/z	Diethanolamine	HMDB04437	-0.839774	0.000631345	0.041926	*
Shigellosis	10.05_120.1022m/z	Tetrahydro-2-methyl-3-furanol	HMDB39799	-0.849982	0.00046257	0.0385761	*
Shigellosis	10.08_156.1384m/z	2,2,6,6-Tetramethyl-4-piperidinone	HMDB31179	-0.854704	0.000397509	0.0368127	*
Shigellosis	10.08_167.1180m/z	2-Methoxy-3-(2-methylpropyl)pyrazine	HMDB31860	-0.923077	0	0	***
Shigellosis	10.08_228.1708m/z	L,L-Cyclo(leucylprolyl)	HMDB34276	-0.906956	4.69e-05	0.0116779	*
Shigellosis	10.12_380.2004m/z	Thaumatin b, recombinant	HMDB32529	-0.875583	0.000189842	0.0253331	*
Shigellosis	10.15_189.1599m/z	N6,N6,N6-Trimethyl-L-lysine	HMDB01325	-0.899141	6.92e-05	0.0155194	*
Shigellosis	10.15_385.2446m/z	Bambuterol	HMDB15478	-0.832092	0.000787114	0.0442412	*
Shigellosis	10.17_136.0969m/z	Ethyl lactate	HMDB40735	-0.832092	0.000787114	0.0442412	*
Shigellosis	10.17_528.2453m/z	Gibberellin A1 glucosyl ester	HMDB38609	-0.840413	0.000619568	0.041926	*
Shigellosis	10.19_418.2074m/z	Corchoionoside B	HMDB30975	-0.832092	0.000787114	0.0442412	*
Shigellosis	10.22_132.1384m/z	(2R,4Z)-4-Hepten-2-ol	HMDB41320	-0.846154	0.00096954	0.0481236	*
Shigellosis	10.25_397.3194n	9-Hexadecenoylcarnitine	HMDB13207	0.86014	0.000597084	0.041926	*
Shigellosis	10.25_399.3351n	L-Palmitoylcarnitine	HMDB00222	0.867133	0.000443302	0.0376702	*
Shigellosis	10.30_382.2952m/z	7-O-Acetylaustroinulin	HMDB36804	0.873261	0.000207389	0.0261865	*
Shigellosis	10.33_156.0769m/z	L-Histidine	HMDB00177	-0.873261	0.000207389	0.0261865	*
Shigellosis	10.33_190.1439m/z	cis-3-Hexenyl lactate	HMDB36213	-0.849982	0.00046257	0.0385761	*
Shigellosis	10.33_369.2880n	trans-2-Tetradecenoylcarnitine	HMDB13329	0.867133	0.000443302	0.0376702	*
Shigellosis	10.37_398.2905m/z	PGF2a ethanolamide	HMDB13628	0.824845	0.000959803	0.0481236	*
Shigellosis	10.39_375.1915m/z	Methyl (9Z)-8'-oxo-6,8'-diapo-6-carotenoate	HMDB31979	-0.846154	0.00096954	0.0481236	*
Shigellosis	10.41_157.1336m/z	5-Pentyloxazole	HMDB38792	-0.913643	3.27e-05	0.00874338	**
Shigellosis	10.41_175.1442m/z	Ne,Ne dimethyllysine	HMDB13287	-0.929601	1.21e-05	0.00367431	**
Shigellosis	10.43_155.0815m/z	p-Aminobenzoic acid	HMDB01392	-0.906392	4.83e-05	0.0116996	*
Shigellosis	10.43_343.2722n	Dodecanoylcarnitine	HMDB02250	0.874126	0.000308861	0.0308202	*
Shigellosis	10.44_342.2639m/z	trans-2-Dodecenoylcarnitine	HMDB13326	0.896674	7.78e-05	0.0164122	*
Shigellosis	10.44_346.2859m/z	Stanozolol	HMDB03116	0.880304	0.000157757	0.0237697	*
Shigellosis	10.46_182.0925m/z	ricinine	HMDB42006	-0.884639	0.00013218	0.0207893	*
Shigellosis	10.49_101.0601m/z	2-Ethylacrylic acid	HMDB01862	0.86014	0.000597084	0.041926	*
Shigellosis	10.49_154.0863m/z	Dopamine	HMDB00073	-0.837129	0.000682001	0.0442412	*
Shigellosis	10.49_330.2639m/z	4,8 dimethylnonanoyl carnitine	HMDB06202	0.904058	5.44e-05	0.0128329	*
Shigellosis	10.51_130.0864m/z	N4-Acetylaminobutanal	HMDB04226	-0.846154	0.00096954	0.0481236	*
Shigellosis	10.51_241.0950m/z	(E)-Monocrotophos	HMDB31805	-0.832092	0.000787114	0.0442412	*
Shigellosis	10.51_301.2254n	Nonanoylcarnitine	HMDB13288	0.887346	0.000117937	0.0188804	*
Shigellosis	10.52_189.1599m/z	N6,N6,N6-Trimethyl-L-lysine	HMDB01325	-0.895105	5.94e-06	0.00190235	**
Shigellosis	10.52_316.2483m/z	Decanoylcarnitine	HMDB00651	0.840632	0.000615569	0.041926	*
Shigellosis	10.55_174.1239m/z	apo-[3-methylcrotonoyl-CoA:carbon-dioxide ligase (ADP-forming)]	HMDB59607	-0.923077	0	0	***
Shigellosis	10.55_278.1865m/z	n-acetylprocainamide	HMDB41944	-0.845091	0.000538366	0.041926	*
Shigellosis	10.58_261.1810m/z	Carisoprodol	HMDB14539	-0.869633	0.000237308	0.0289452	*
Shigellosis	10.58_300.2169m/z	Lactapiperanol C	HMDB33630	0.846154	0.00096954	0.0481236	*
Shigellosis	10.59_385.2828n	3-Hydroxy-cis-5-tetradecenoylcarnitine	HMDB13330	0.916084	0	0	***
Shigellosis	10.63_174.1126m/z	N-Acetylleucine	HMDB11756	-0.916084	0	0	***
Shigellosis	10.63_200.1282m/z	Ecgonine methyl ester	HMDB06406	-0.832872	0.000770065	0.0442412	*
Shigellosis	10.63_384.2745m/z	3-Hydroxy-5, 8-tetradecadiencarnitine	HMDB13332	0.887346	0.000117937	0.0188804	*
Shigellosis	10.66_146.1176m/z	3-Dehydroxycarnitine	HMDB06831	-0.979021	0	0	***
Shigellosis	10.66_176.1282m/z	6-Butyl-1,4-dioxan-2-one	HMDB59939	-0.886261	0.000123491	0.0195947	*
Shigellosis	10.68_344.2432m/z	(3b,6b,8a,12a)-8,12-Epoxy-7(11)-eremophilene-6,8,12-trimethoxy-3-ol	HMDB31963	0.862168	0.000309405	0.0308202	*
Shigellosis	10.73_184.0606m/z	4-Pyridoxic acid	HMDB00017	-0.872155	0.000216175	0.0267312	*
Shigellosis	10.73_414.3215m/z	3-Hydroxy-9-hexadecenoylcarnitine	HMDB13333	0.893171	9.14e-05	0.0171192	*
Shigellosis	10.74_197.0922m/z	5-Nitro-2-propoxyaniline	HMDB37688	-0.83231	0.000782324	0.0442412	*
Shigellosis	10.74_251.1754m/z	Rivastigmine	HMDB15124	-0.882663	0.000143397	0.0223574	*
Shigellosis	10.76_400.3059m/z	Misoprostol	HMDB15064	0.911176	3.75e-05	0.0097325	**
Shigellosis	10.76_412.3058m/z	3-Hydroxyhexadecadienoylcarnitine	HMDB13335	0.840632	0.000615569	0.041926	*
Shigellosis	10.78_198.0762m/z	2-Hydroxy-3-(3,4-dihydroxyphenyl)propanamide	HMDB38336	-0.906392	4.83e-05	0.0116996	*
Shigellosis	10.80_356.2432m/z	Dodecyl gallate	HMDB38720	0.93007	0	0	***
Shigellosis	10.81_388.3057m/z	2-Hydroxymyristoylcarnitine	HMDB13166	0.887346	0.000117937	0.0188804	*
Shigellosis	10.84_384.2744m/z	3-Hydroxy-5, 8-tetradecadiencarnitine	HMDB13332	0.889821	0.000105995	0.0187804	*
Shigellosis	10.88_409.1974m/z	Euglobal IIb	HMDB30034	-0.823771	0.0009877	0.0481236	*
Shigellosis	10.93_360.2744m/z	2-Hydroxylauroylcarnitine	HMDB13164	0.861346	0.000318283	0.0310153	*
Shigellosis	10.94_156.0422m/z	Fosfomycin	HMDB14966	0.887346	0.000117937	0.0188804	*
Shigellosis	10.97_346.2588m/z	(9R,10S,12Z)-9,10-Dihydroxy-8-oxo-12-octadecenoic acid	HMDB40611	0.862168	0.000309405	0.0308202	*
Shigellosis	11.02_342.2275m/z	Cibaric acid	HMDB38580	0.823771	0.0009877	0.0481236	*
Shigellosis	11.05_227.1391m/z	Amobarbital	HMDB15440	-0.881119	0.000192153	0.0253331	*
Shigellosis	11.05_245.1627n	Valerylcarnitine	HMDB13128	0.867133	0.000443302	0.0376702	*
Shigellosis	11.08_85.0287m/z	4-Hydroxy-2-butenoic acid gamma-lactone	HMDB32330	0.823771	0.0009877	0.0481236	*
Shigellosis	11.10_242.1136m/z	5-Methyldeoxycytidine	HMDB02224	-0.824845	0.000959803	0.0481236	*
Shigellosis	11.21_204.1344m/z	Glycyl-Lysine	HMDB28846	-0.834386	0.000737803	0.0442412	*
Shigellosis	11.26_272.1129m/z	L-Phosphoarginine	HMDB29438	-0.950728	2.11e-06	0.000857798	***
Shigellosis	11.26_282.1813m/z	Phenylalanyl-Valine	HMDB29008	-0.881119	0.000192153	0.0253331	*
Shigellosis	11.26_300.1806m/z	2-(3-carboxy-3-(trimethylammonio)propyl)-L-histidine	HMDB59617	0.852134	0.000431967	0.0376702	*
Shigellosis	11.31_214.1075m/z	(S)-Batatic acid	HMDB35721	-0.918998	2.39e-05	0.00670776	**
Shigellosis	11.31_638.3872m/z	(1alpha,3beta,20S,22R,24S,25S)-Pubescenin	HMDB30011	-0.823964	0.000982639	0.0481236	*
Shigellosis	11.33_355.2018m/z	Yohimbine	HMDB15464	-0.888972	0.00010998	0.0187804	*
Shigellosis	11.36_297.1447m/z	Niazirin	HMDB32807	-0.845091	0.000538366	0.041926	*
Shigellosis	11.36_337.2122m/z	Acebutolol	HMDB15324	-0.865578	0.000274627	0.0297565	*
Shigellosis	11.40_175.0714m/z	Formiminoglutamic acid	HMDB00854	0.831007	0.000811316	0.0453174	*
Shigellosis	11.40_241.1544m/z	Pirbuterol	HMDB15407	-0.929601	1.21e-05	0.00367431	**
Shigellosis	11.40_366.2025m/z	Piperolein B	HMDB30340	-0.826588	0.000915842	0.0481236	*
Shigellosis	11.46_270.0975m/z	2-O-(Z-p-Hydroxycinnamoyl)-(x)-glyceric acid	HMDB41195	-0.841132	0.000606506	0.041926	*
Shigellosis	11.47_167.0816m/z	5,6-Dihydroxyindole	HMDB04058	-0.847109	0.000506007	0.0408681	*
Shigellosis	11.47_183.1129m/z	L-Phenylalanine	HMDB00159	-0.899141	6.92e-05	0.0155194	*
Shigellosis	11.47_347.2330m/z	Trilostane	HMDB15240	-0.89189	9.68e-05	0.0177024	*
Shigellosis	11.49_131.0696n	Creatine	HMDB00064	0.846154	0.00096954	0.0481236	*
Shigellosis	11.49_136.0482m/z	Creatinine	HMDB00562	0.914736	3.07e-05	0.00847265	**
Shigellosis	11.49_341.2072m/z	5-HEPE	HMDB05081	-0.896674	7.78e-05	0.0164122	*
Shigellosis	11.53_165.1023m/z	Kynuramine	HMDB12246	-0.873365	0.000206575	0.0261865	*
Shigellosis	11.53_296.1969m/z	Leucyl-phenylalanine	HMDB13243	-0.826588	0.000915842	0.0481236	*
Shigellosis	11.55_645.3375m/z	3-O-Protocatechuoylceanothic acid	HMDB29625	0.865578	0.000274627	0.0297565	*
Shigellosis	11.63_276.1806m/z	Hydroxyhexanoycarnitine	HMDB13131	0.951049	0	0	***
Shigellosis	11.66_591.3177m/z	I-Urobilin	HMDB04160	-0.824845	0.000959803	0.0481236	*
Shigellosis	11.69_254.1499m/z	Alanyl-Phenylalanine	HMDB28694	-0.83231	0.000782324	0.0442412	*
Shigellosis	11.71_251.1390m/z	Heptabarbital	HMDB15443	-0.866219	0.000268443	0.0297565	*
Shigellosis	11.71_261.1809m/z	Carisoprodol	HMDB14539	-0.823771	0.0009877	0.0481236	*
Shigellosis	11.74_270.0973m/z	2-O-(Z-p-Hydroxycinnamoyl)-(x)-glyceric acid	HMDB41195	-0.839774	0.000631345	0.041926	*
Shigellosis	11.76_294.1812m/z	Phenylalanyl-Lysine	HMDB29000	-0.833881	0.000748445	0.0442412	*
Shigellosis	11.79_141.0659m/z	1,3-Dimethyluracil	HMDB02144	-0.86014	0.000597084	0.041926	*
Shigellosis	11.81_553.3377m/z	Lithocholate 3-O-glucuronide	HMDB02513	0.861648	0.000315007	0.0310153	*
Shigellosis	11.88_167.0584n	Isopyridoxal	HMDB04290	-0.837129	0.000682001	0.0442412	*
Shigellosis	11.88_270.1336m/z	1-(2,4,6-Trimethoxyphenyl)-1,3-butanedione	HMDB30668	0.879161	0.000165104	0.0246692	*
Shigellosis	11.91_198.1126m/z	Tenuazonic acid	HMDB36074	-0.831007	0.000811316	0.0453174	*
Shigellosis	11.91_287.1965m/z	Rizatriptan	HMDB15088	-0.861648	0.000315007	0.0310153	*
Shigellosis	12.46_364.2231m/z	5-Hydroxymethyltolterodine	HMDB13973	-0.840413	0.000619568	0.041926	*
Shigellosis	12.60_599.2513m/z	Lansimide 2	HMDB31966	0.857787	0.00035903	0.0338895	*
Shigellosis	12.79_294.2176m/z	Molindone	HMDB15555	-0.873261	0.000207389	0.0261865	*
Shigellosis	12.79_439.3168m/z	25,26-dihydroxyvitamin D	HMDB01420	-0.865578	0.000274627	0.0297565	*
Shigellosis	13.19_307.2381m/z	Dyclonine	HMDB14783	-0.845091	0.000538366	0.041926	*
Shigellosis	13.22_599.2518m/z	Lansimide 2	HMDB31966	0.852134	0.000431967	0.0376702	*
Shigellosis	13.32_404.1816m/z	Mesoridazine	HMDB15068	-0.833881	0.000748445	0.0442412	*
Shigellosis	13.38_147.1492m/z	N-(3-Methylbutyl)acetamide	HMDB31651	-0.833881	0.000748445	0.0442412	*
Shigellosis	13.45_295.2017m/z	Proparacaine	HMDB14945	-0.877388	0.000177028	0.0253331	*
Shigellosis	13.59_308.1979m/z	Procaterol	HMDB15453	-0.866219	0.000268443	0.0297565	*
Shigellosis	13.74_598.5056m/z	Murisolin	HMDB35183	0.86515	0.000278812	0.0297565	*
Shigellosis	13.99_599.5010m/z	Cohibin C	HMDB35397	0.829313	0.000850228	0.0464774	*
Shigellosis	14.04_296.1969m/z	Leucyl-phenylalanine	HMDB13243	-0.839774	0.000631345	0.041926	*
Shigellosis	14.17_226.1550m/z	Pilocarpine	HMDB15217	-0.823964	0.000982639	0.0481236	*
Shigellosis	14.24_278.1859m/z	n-acetylprocainamide	HMDB41944	-0.893171	9.14e-05	0.0171192	*
Shigellosis	14.54_294.1813m/z	Phenylalanyl-Lysine	HMDB29000	-0.852134	0.000431967	0.0376702	*
Shigellosis	14.77_599.5015m/z	Cohibin C	HMDB35397	0.921192	2.09e-05	0.00596237	**
Shigellosis	15.78_691.5765m/z	CerP(d18:1/20:0)	HMDB10702	0.854642	0.000398308	0.0368127	*
Shigellosis	15.83_293.1608m/z	Alanyl-Tryptophan	HMDB28698	-0.881119	0.000192153	0.0253331	*
Shigellosis	16.01_697.5793m/z	DG(20:0/22:6(4Z,7Z,10Z,13Z,16Z,19Z)/0:0)	HMDB07382	0.854642	0.000398308	0.0368127	*
Shigellosis	16.11_700.5846m/z	DG(18:2n6/0:0/22:4n6)	HMDB56288	0.916084	0	0	***
Shigellosis	16.29_621.2663m/z	Hematoporphyrin IX	HMDB00668	0.859176	0.000342671	0.0332113	*
Shigellosis	16.63_706.3010m/z	Chitin	HMDB03362	0.888112	9.17e-05	0.0171192	*
Shigellosis	16.94_710.4447m/z	Fasciculic acid C	HMDB36440	0.951049	0	0	***
Shigellosis	16.94_712.5902m/z	DG(20:1(11Z)/22:6(4Z,7Z,10Z,13Z,16Z,19Z)/0:0)	HMDB07411	0.895105	5.94e-06	0.00190235	**
Shigellosis	17.13_634.1381m/z	Quercetin 3-(2-galloylglucoside)	HMDB37367	0.845091	0.000538366	0.041926	*
Shigellosis	17.19_629.1460m/z	6''-O-Acetylvicenin 1	HMDB41235	0.893171	9.14e-05	0.0171192	*
Shigellosis	17.19_631.1490m/z	CMP-N-glycoloylneuraminate	HMDB12206	0.909091	0	0	***
Shigellosis	17.19_631.2744m/z	Brassica napus non-fluorescent chlorophyll catabolite 3	HMDB40917	0.895105	5.94e-06	0.00190235	**
Shigellosis	17.19_631.5253m/z	DG(15:0/0:0/20:1n9)	HMDB55991	0.895105	5.94e-06	0.00190235	**
Shigellosis	17.19_716.4472m/z	Spirolide B	HMDB30492	0.93007	0	0	***
Shigellosis	17.19_719.3096m/z	Verteporfin	HMDB14603	0.86014	0.000597084	0.041926	*
Shigellosis	17.34_637.1537m/z	Safflomin C	HMDB34052	0.874126	0.000308861	0.0308202	*
Shigellosis	17.34_637.5294m/z	CerP(d18:0/16:0)	HMDB10698	0.853147	0.000771902	0.0442412	*
Shigellosis	17.53_571.2512m/z	Imazamethabenz	HMDB34885	0.847637	0.000497797	0.0405705	*
Shigellosis	17.53_640.1527m/z	Genistein 4',7-O-diglucuronide	HMDB41736	0.840632	0.000615569	0.041926	*
Shigellosis	17.53_642.2809m/z	Grossamide	HMDB40370	0.895105	5.94e-06	0.00190235	**
Shigellosis	17.53_642.5316m/z	Annomutacin	HMDB31749	0.895105	5.94e-06	0.00190235	**
Shigellosis	17.65_578.2578m/z	Enkephalin L	HMDB01045	0.846154	0.00096954	0.0481236	*
Shigellosis	17.65_646.0316m/z	Amiodarone	HMDB15250	0.874126	0.000308861	0.0308202	*
Shigellosis	17.78_583.0383m/z	Gossypetin 8-glucoside 3-sulfate	HMDB37751	0.867133	0.000443302	0.0376702	*
Shigellosis	17.78_653.2874m/z	Secoisotetrandrine	HMDB41246	0.853147	0.000771902	0.0442412	*
Shigellosis	17.81_583.3716m/z	Stearyl monoglyceridyl citrate	HMDB32522	0.86014	0.000597084	0.041926	*
Shigellosis	18.48_629.1466m/z	6''-O-Acetylvicenin 1	HMDB41235	0.867133	0.000443302	0.0376702	*
Shigellosis	18.57_256.1180m/z	1-(2,4,5-Trimethoxyphenyl)-1,2-propanedione	HMDB31771	-0.852134	0.000431967	0.0376702	*
Shigellosis	18.92_230.1024m/z	Vanillactic acid	HMDB00913	-0.902098	0	0	***
Shigellosis	2.10_318.1339m/z	Piplartine	HMDB30341	-0.834386	0.000737803	0.0442412	*
Shigellosis	2.10_326.1235m/z	4R,5R,6S-Trihydroxy-2-hydroxymethyl-2-cyclohexen-1-one 6-(2-hydroxy-6-methylbenzoate)	HMDB40692	-0.894388	8.65e-05	0.0171192	*
Shigellosis	2.14_209.0922m/z	Formyl-5-hydroxykynurenamine	HMDB12948	-0.846154	0.00096954	0.0481236	*
Shigellosis	2.14_291.1705m/z	Procaterol	HMDB15453	-0.874126	0.000308861	0.0308202	*
Shigellosis	2.14_319.1653m/z	Genomorphine	HMDB29382	-0.867133	0.000443302	0.0376702	*
Shigellosis	2.22_296.1130m/z	Prunasin	HMDB34934	-0.840632	0.000615569	0.041926	*
Shigellosis	2.22_317.1245m/z	Hydroxytyrosol 1-O-glucoside	HMDB41024	-0.846154	0.00096954	0.0481236	*
Shigellosis	2.25_142.0864m/z	Arecaidine	HMDB30352	-0.937063	0	0	***
Shigellosis	2.27_346.1492m/z	Ethylvanillin glucoside	HMDB37682	-0.832092	0.000787114	0.0442412	*
Shigellosis	2.27_406.3316m/z	Methyl 2-(10-heptadecenyl)-6-hydroxybenzoate	HMDB38523	-0.873365	0.000206575	0.0261865	*
Shigellosis	2.30_176.0919m/z	N-Carboxyethyl-g-aminobutyric acid	HMDB02201	-0.902098	0	0	***
Shigellosis	2.30_183.0766m/z	(R)-2-Hydroxy-2H-1,4-benzoxazin-3(4H)-one	HMDB38318	-0.82663	0.000914801	0.0481236	*
Shigellosis	2.32_158.0813m/z	3-Methylcrotonylglycine	HMDB00459	-0.916084	0	0	***
Shigellosis	2.32_225.1234m/z	Butalbital	HMDB14386	-0.872155	0.000216175	0.0267312	*
Shigellosis	2.35_293.1860m/z	Carteolol	HMDB14662	-0.841132	0.000606506	0.041926	*
Shigellosis	2.35_297.1448m/z	Niazirin	HMDB32807	-0.846154	0.00096954	0.0481236	*
Shigellosis	2.35_316.1390m/z	2-Phenylethanol glucuronide	HMDB10350	-0.875583	0.000189842	0.0253331	*
Shigellosis	2.50_392.3160m/z	2-(10-Heptadecenyl)-6-hydroxybenzoic acid	HMDB38522	-0.845091	0.000538366	0.041926	*
Shigellosis	2.57_184.0970m/z	Levonordefrin	HMDB15652	-0.916084	0	0	***
Shigellosis	2.65_295.1500m/z	S-(2-Methylpropionyl)-dihydrolipoamide-E	HMDB06868	-0.833881	0.000748445	0.0442412	*
Shigellosis	2.69_142.0864m/z	Arecaidine	HMDB30352	-0.895105	5.94e-06	0.00190235	**
Shigellosis	2.69_533.2179m/z	Deuteroporphyrin IX	HMDB00579	-0.826588	0.000915842	0.0481236	*
Shigellosis	2.76_174.0915m/z	4-Amino-2-methyl-1-naphthol	HMDB32887	-0.86014	0.000597084	0.041926	*
Shigellosis	2.79_177.1002n	N-Methyl-1-deoxynojirimycin	HMDB35360	-0.93007	0	0	***
Shigellosis	2.85_162.1126m/z	L-Carnitine	HMDB00062	-0.875658	0.000189298	0.0253331	*
Shigellosis	23.43_130.0500m/z	N-Acryloylglycine	HMDB01843	0.86014	0.000597084	0.041926	*
Shigellosis	3.07_147.1128m/z	D-Lysine	HMDB03405	-0.911176	3.75e-05	0.0097325	**
Shigellosis	3.07_352.1393m/z	Mukurozidiol	HMDB30651	-0.852134	0.000431967	0.0376702	*
Shigellosis	3.10_291.1705m/z	Procaterol	HMDB15453	-0.889669	0.0001067	0.0187804	*
Shigellosis	3.13_146.0813m/z	L-cis-4-(Hydroxymethyl)-2-pyrrolidinecarboxylic acid	HMDB29425	-0.937063	0	0	***
Shigellosis	3.13_189.0871m/z	N-Acetylglutamine	HMDB06029	-0.823119	0.00100495	0.0486992	*
Shigellosis	3.13_202.1075m/z	1-(3-Hydroxy-4-methoxyphenyl)-1,2-ethanediol	HMDB35056	-0.86515	0.000278812	0.0297565	*
Shigellosis	3.13_323.1602m/z	Zanthodioline	HMDB31929	-0.874126	0.000308861	0.0308202	*
Shigellosis	3.15_388.1813m/z	Cellulose, microcrystalline	HMDB32197	-0.861346	0.000318283	0.0310153	*
Shigellosis	3.17_194.1036m/z	2-Methyl-1-propenethiol	HMDB40347	0.867133	0.000443302	0.0376702	*
Shigellosis	3.17_415.1866m/z	Simulansamide	HMDB30435	-0.880304	0.000157757	0.0237697	*
Shigellosis	3.27_187.1079m/z	Alanyl-Proline	HMDB28695	-0.903679	5.54e-05	0.0129097	*
Shigellosis	3.34_201.1235m/z	Levonordefrin	HMDB15652	-0.868653	0.000245942	0.0293983	*
Shigellosis	3.34_332.1340m/z	Vanilloside	HMDB29664	-0.896674	7.78e-05	0.0164122	*
Shigellosis	3.36_295.1655m/z	Tyrosyl-Isoleucine	HMDB29108	-0.86515	0.000278812	0.0297565	*
Shigellosis	3.43_240.1090m/z	4a-Carbinolamine tetrahydrobiopterin	HMDB02215	-0.854228	0.000403724	0.0371219	*
Shigellosis	3.71_143.1180m/z	5-Butyloxazole	HMDB38289	-0.86515	0.000278812	0.0297565	*
Shigellosis	3.84_355.1323m/z	Benzyl glycinate 4-methylbenzenesulfonate salt	HMDB33374	-0.833881	0.000748445	0.0442412	*
Shigellosis	3.88_307.1653m/z	norcocaine	HMDB41955	-0.874126	0.000308861	0.0308202	*
Shigellosis	4.24_179.1179m/z	Nicotine-1'-N-oxide	HMDB01497	-0.832092	0.000787114	0.0442412	*
Shigellosis	4.25_207.1128m/z	3-Indolepropionic acid	HMDB02302	-0.950728	2.11e-06	0.000857798	***
Shigellosis	4.25_314.1232m/z	Tyramine glucuronide	HMDB10328	-0.845091	0.000538366	0.041926	*
Shigellosis	4.44_157.1336m/z	5-Pentyloxazole	HMDB38792	-0.844134	0.000554262	0.041926	*
Shigellosis	4.44_167.0565m/z	S-Propyl 1-propanesulfinothioate	HMDB34394	-0.895105	5.94e-06	0.00190235	**
Shigellosis	4.50_180.0879m/z	7-Aminomethyl-7-carbaguanine	HMDB11690	0.853147	0.000771902	0.0442412	*
Shigellosis	4.79_196.0829m/z	Methylthiomethyl 2-methylbutanethiolate	HMDB31714	0.887346	0.000117937	0.0188804	*
Shigellosis	4.97_402.2637m/z	Ethynodiol Diacetate	HMDB14961	-0.893171	9.14e-05	0.0171192	*
Shigellosis	5.20_201.1235m/z	Levonordefrin	HMDB15652	-0.944056	0	0	***
Shigellosis	5.26_292.1387m/z	S-(2-Methylbutanoyl)-dihydrolipoamide	HMDB06869	-0.846154	0.00096954	0.0481236	*
Shigellosis	5.44_215.1390m/z	Dethiobiotin	HMDB03581	-0.86014	0.000597084	0.041926	*
Shigellosis	5.59_300.0938m/z	8-Hydroxyguanosine	HMDB02044	0.888972	0.00010998	0.0187804	*
Shigellosis	5.62_249.1234m/z	6-Hydroxymelatonin	HMDB04081	-0.923077	0	0	***
Shigellosis	5.72_285.1596m/z	Tropicamide	HMDB14947	0.858145	0.000354759	0.0338895	*
Shigellosis	5.87_125.0711m/z	Methylimidazole acetaldehyde	HMDB04181	-0.916084	0	0	***
Shigellosis	5.87_243.1703m/z	Terbutaline	HMDB15009	-0.854704	0.000397509	0.0368127	*
Shigellosis	5.97_182.0813m/z	Adrenochrome o-semiquinone	HMDB12883	-0.86014	0.000597084	0.041926	*
Shigellosis	6.11_168.0881m/z	Dipropyl disulfide	HMDB31472	-0.888972	0.00010998	0.0187804	*
Shigellosis	6.11_201.1235m/z	Levonordefrin	HMDB15652	-0.853147	0.000771902	0.0442412	*
Shigellosis	6.11_307.1652m/z	norcocaine	HMDB41955	-0.888112	9.17e-05	0.0171192	*
Shigellosis	6.15_323.1602m/z	Zanthodioline	HMDB31929	-0.916084	0	0	***
Shigellosis	6.22_338.1576m/z	Alizapride	HMDB15494	-0.907182	4.63e-05	0.0116779	*
Shigellosis	6.37_203.1391m/z	Isoleucyl-Alanine	HMDB28900	-0.909091	0	0	***
Shigellosis	6.52_314.1238m/z	Tyramine glucuronide	HMDB10328	-0.841132	0.000606506	0.041926	*
Shigellosis	6.63_615.3857m/z	Tuberoside	HMDB39054	0.825754	0.000936688	0.0481236	*
Shigellosis	6.70_258.1087m/z	5-Methylcytidine	HMDB00982	-0.93007	0	0	***
Shigellosis	6.74_239.1392m/z	Secobarbital	HMDB14562	-0.868465	0.000247625	0.0294034	*
Shigellosis	6.77_101.1077m/z	(+)-2,3-Dihydro-3-methyl-1H-pyrrole	HMDB33529	-0.842184	0.00058779	0.041926	*
Shigellosis	6.82_423.2125m/z	Lucidone B	HMDB35834	-0.877098	0.00017904	0.0253331	*
Shigellosis	6.86_218.1024m/z	1-Isothiocyanato-8-(methylthio)octane	HMDB38447	-0.881119	0.000192153	0.0253331	*
Shigellosis	6.93_505.3999m/z	24-Methylcycloart-23-en-3beta-yl acetate	HMDB35967	-0.873376	0.000206495	0.0261865	*
Shigellosis	7.17_244.1656m/z	Prolyl-Lysine	HMDB29022	-0.888972	0.00010998	0.0187804	*
Shigellosis	7.19_714.4321m/z	13-Demethylspirolide C	HMDB38343	0.865578	0.000274627	0.0297565	*
Shigellosis	7.22_319.1654m/z	Genomorphine	HMDB29382	-0.823119	0.00100495	0.0486992	*
Shigellosis	7.24_170.0673m/z	6,8-Dihydroxypurine	HMDB01182	-0.937063	0	0	***
Shigellosis	7.31_340.1403m/z	5-Hydroxytryptophol glucuronide	HMDB13200	-0.846154	0.00096954	0.0481236	*
Shigellosis	7.33_241.1546m/z	Pirbuterol	HMDB15407	-0.83231	0.000782324	0.0442412	*
Shigellosis	7.62_236.1393m/z	Mephenytoin	HMDB14673	-0.832092	0.000787114	0.0442412	*
Shigellosis	7.64_218.1025m/z	1-Isothiocyanato-8-(methylthio)octane	HMDB38447	-0.845091	0.000538366	0.041926	*
Shigellosis	7.66_284.1611m/z	N5-(4-Methoxybenzyl)glutamine	HMDB33598	-0.829313	0.000850228	0.0464774	*
Shigellosis	7.68_236.1030m/z	(S)-3-[(Cyanophenylmethyl)amino]-3-oxopropanoic acid	HMDB34911	-0.865578	0.000274627	0.0297565	*
Shigellosis	7.74_515.2918n	Taurohyocholate	HMDB11637	0.902098	0	0	***
Shigellosis	7.83_124.0428m/z	3-Mercaptopropanoic acid	HMDB41604	-0.836431	0.000695873	0.0442412	*
Shigellosis	7.85_410.2109m/z	3-Hydroxytamoxifen (Droloxifene)	HMDB13868	-0.894388	8.65e-05	0.0171192	*
Shigellosis	7.87_267.1340m/z	N5-(4-Methoxybenzyl)glutamine	HMDB33598	-0.881119	0.000192153	0.0253331	*
Shigellosis	7.90_242.1499m/z	Butalbital	HMDB14386	-0.847239	0.000503977	0.0408681	*
Shigellosis	7.90_362.2535m/z	3-Methylbutyl 3-oxobutanoate	HMDB36396	0.83231	0.000782324	0.0442412	*
Shigellosis	7.94_167.0816m/z	5,6-Dihydroxyindole	HMDB04058	-0.852134	0.000431967	0.0376702	*
Shigellosis	8.03_136.0758m/z	4-Acetyl-3-methylpyridine	HMDB40224	0.853147	0.000771902	0.0442412	*
Shigellosis	8.12_312.1344m/z	Rosoxacin	HMDB14955	-0.846154	0.00096954	0.0481236	*
Shigellosis	8.26_298.1398m/z	L-beta-aspartyl-L-phenylalanine	HMDB11167	-0.829313	0.000850228	0.0464774	*
Shigellosis	8.33_242.1135m/z	5-Methyldeoxycytidine	HMDB02224	-0.979021	0	0	***
Shigellosis	8.46_519.2962m/z	Corchoroside B	HMDB30343	-0.832092	0.000787114	0.0442412	*
Shigellosis	8.56_229.1449m/z	3-Amino-1,4-dimethyl-5H-pyrido[4,3-b]indole	HMDB29746	-0.874126	0.000308861	0.0308202	*
Shigellosis	8.64_619.4016m/z	3-O-cis-Coumaroylmaslinic acid	HMDB34539	0.832092	0.000787114	0.0442412	*
Shigellosis	8.66_306.1488m/z	Benzosimuline	HMDB31930	-0.86014	0.000597084	0.041926	*
Shigellosis	8.68_152.1183m/z	2-Methyl-5-(1-propenyl)pyrazine	HMDB39997	-0.823771	0.0009877	0.0481236	*
Shigellosis	8.68_267.1129m/z	Cysteinyl-Gamma-glutamate	HMDB28789	-0.844134	0.000554262	0.041926	*
Shigellosis	8.72_221.1649m/z	Prilocaine	HMDB14888	-0.93007	0	0	***
Shigellosis	8.72_323.1755m/z	Benzosimuline	HMDB31930	-0.832092	0.000787114	0.0442412	*
Shigellosis	8.72_395.1603m/z	Loteprednol	HMDB15011	-0.865578	0.000274627	0.0297565	*
Shigellosis	8.74_110.0603m/z	1-Methyl-2-pyrrolecarboxaldehyde	HMDB40582	-0.877098	0.00017904	0.0253331	*
Shigellosis	8.74_205.1336m/z	psilocin	HMDB42000	-0.853147	0.000771902	0.0442412	*
Shigellosis	8.74_420.2743m/z	Lucidone A	HMDB35844	-0.900498	6.49e-05	0.0149097	*
Shigellosis	8.76_188.1646m/z	Citronellic acid	HMDB35837	-0.89189	9.68e-05	0.0177024	*
Shigellosis	8.76_241.1659m/z	L-Gizzerosine	HMDB39160	-0.862885	0.000301821	0.0308202	*
Shigellosis	8.76_259.1805m/z	Dehydroisochalciporone	HMDB33527	-0.823771	0.0009877	0.0481236	*
Shigellosis	8.78_132.1384m/z	(2R,4Z)-4-Hepten-2-ol	HMDB41320	-0.834386	0.000737803	0.0442412	*
Shigellosis	8.78_204.1496m/z	detomidine	HMDB41872	-0.953888	1.52e-06	0.000648625	***
Shigellosis	8.78_216.1022m/z	Macaridine	HMDB39455	-0.844134	0.000554262	0.041926	*
Shigellosis	8.81_210.1238m/z	4-(methylnitrosamino)-1-(3-pyridyl)-1-butanol	HMDB41809	-0.914421	3.13e-05	0.00849472	**
Shigellosis	8.81_298.1762m/z	Valyl-Tyrosine	HMDB29139	-0.825754	0.000936688	0.0481236	*
Shigellosis	8.83_291.1450m/z	Benomyl	HMDB31767	-0.877388	0.000177028	0.0253331	*
Shigellosis	8.86_118.0654m/z	Benzeneacetonitrile	HMDB34171	0.909091	0	0	***
Shigellosis	8.86_120.0577n	3-Methylbenzaldehyde	HMDB29637	0.867133	0.000443302	0.0376702	*
Shigellosis	8.86_178.0863m/z	1,2-Dehydrosalsolinol	HMDB12490	-0.89677	7.75e-05	0.0164122	*
Shigellosis	8.87_200.0950n	Harmalol	HMDB29838	-0.844134	0.000554262	0.041926	*
Shigellosis	8.87_255.1491m/z	(+)-Setoclavine	HMDB33428	-0.923077	0	0	***
Shigellosis	8.88_219.1129m/z	Mephenytoin	HMDB14673	-0.86014	0.000597084	0.041926	*
Shigellosis	8.88_277.1658m/z	4-Hydroxycinnamoylagmatine	HMDB33460	-0.843507	0.000564883	0.041926	*
Shigellosis	8.90_106.0688m/z	3-(Methylthio)-1-propene	HMDB31653	0.902098	0	0	***
Shigellosis	8.90_224.1281m/z	Cerulenin	HMDB15168	-0.837129	0.000682001	0.0442412	*
Shigellosis	8.93_295.1078m/z	Rosoxacin	HMDB14955	-0.840413	0.000619568	0.041926	*
Shigellosis	8.93_317.1342m/z	beta-D-Glucopyranosyl anthranilate	HMDB41517	-0.85778	0.000359119	0.0338895	*
Shigellosis	8.96_186.1238m/z	Pyridoxamine	HMDB01431	-0.846154	0.00096954	0.0481236	*
Shigellosis	9.00_430.2947m/z	Boviquinone 4	HMDB30057	-0.835093	0.000723093	0.0442412	*
Shigellosis	9.00_717.3668m/z	Lyciumoside IX	HMDB33502	-0.848383	0.000486369	0.0400027	*
Shigellosis	9.02_175.1231m/z	2-Butyl-1H-benzimidazole	HMDB33755	-0.846154	0.00096954	0.0481236	*
Shigellosis	9.02_207.1493m/z	Agrocybenine	HMDB41445	-0.937063	0	0	***
Shigellosis	9.06_184.1445m/z	2-Methoxy-3-(2-methylpropyl)pyrazine	HMDB31860	-0.921886	2.01e-05	0.00580357	**
Shigellosis	9.06_198.0763m/z	2-Hydroxy-3-(3,4-dihydroxyphenyl)propanamide	HMDB38336	-0.828577	0.000867564	0.0472809	*
Shigellosis	9.08_157.0972m/z	Ethyl 2-pyrrolecarboxylate	HMDB59856	-0.86014	0.000597084	0.041926	*
Shigellosis	9.08_331.1649m/z	Laurolitsine	HMDB40974	-0.877388	0.000177028	0.0253331	*
Shigellosis	9.08_401.3415m/z	1-Phenyl-1,3-heneicosanedione	HMDB35585	0.839774	0.000631345	0.041926	*
Shigellosis	9.08_612.3874n	Cholestane-3,7,12,25-tetrol-3-glucuronide	HMDB10355	0.908473	4.33e-05	0.0110929	*
Shigellosis	9.10_198.1238m/z	L-Histidine trimethylbetaine	HMDB29422	-0.862168	0.000309405	0.0308202	*
Shigellosis	9.13_359.2327m/z	Propafenone	HMDB15313	-0.865578	0.000274627	0.0297565	*
Shigellosis	9.15_169.1336m/z	2-(5-Methyl-2-furanyl)pyrrolidine	HMDB40044	-0.867133	0.000443302	0.0376702	*
Shigellosis	9.15_263.1502m/z	Phaseolic acid	HMDB31897	-0.865578	0.000274627	0.0297565	*
Shigellosis	9.18_126.0664m/z	5-Methylcytosine	HMDB02894	0.895105	5.94e-06	0.00190235	**
Shigellosis	9.18_221.1649m/z	Prilocaine	HMDB14888	-0.93007	0	0	***
Shigellosis	9.18_343.1656m/z	Isodomesticine	HMDB33360	-0.830124	0.000831418	0.0461527	*
Shigellosis	9.21_148.0482m/z	5-Methylcytosine	HMDB02894	0.935203	8.06e-06	0.00253657	**
Shigellosis	9.21_700.4657m/z	Cyclopassifloside II	HMDB38389	-0.832092	0.000787114	0.0442412	*
Shigellosis	9.27_293.1608m/z	Alanyl-Tryptophan	HMDB28698	-0.872155	0.000216175	0.0267312	*
Shigellosis	9.27_696.4069n	Momordicoside E	HMDB35697	-0.881174	0.000152337	0.0235466	*
Shigellosis	9.47_371.0771m/z	Suillusin	HMDB37371	-0.840413	0.000619568	0.041926	*
Shigellosis	9.53_238.0588m/z	Imidazole acetol-phosphate	HMDB12236	-0.832092	0.000787114	0.0442412	*
Shigellosis	9.59_225.1364m/z	(4-Hydroxybenzoyl)choline	HMDB29559	-0.887346	0.000117937	0.0188804	*
Shigellosis	9.61_124.0759m/z	2-Acetyl-1-methylpyrrole	HMDB40360	-0.916084	0	0	***
Shigellosis	9.63_310.1472m/z	Hydroxyprolyl-Arginine	HMDB28857	-0.889821	0.000105995	0.0187804	*
Shigellosis	9.65_256.1907m/z	Geranyl acetoacetate	HMDB38256	-0.837129	0.000682001	0.0442412	*
Shigellosis	9.70_502.2570m/z	PC-M5'	HMDB38569	0.823771	0.0009877	0.0481236	*
Shigellosis	9.73_193.1337m/z	Tocainide	HMDB15189	-0.847637	0.000497797	0.0405705	*
Shigellosis	9.73_204.1344m/z	Glycyl-Lysine	HMDB28846	-0.909091	0	0	***
Shigellosis	9.73_499.3525m/z	LysoPC(15:0)	HMDB10381	0.823771	0.0009877	0.0481236	*
Shigellosis	9.73_590.3105n	I-Urobilin	HMDB04160	-0.888112	9.17e-05	0.0171192	*
Shigellosis	9.73_592.3267n	Mesobilirubinogen	HMDB01898	-0.888112	9.17e-05	0.0171192	*
Shigellosis	9.76_164.0741m/z	S-Propyl-L-cysteine	HMDB34324	-0.868653	0.000245942	0.0293983	*
Shigellosis	9.76_180.1020m/z	(R)-Salsolinol	HMDB05199	-0.846154	0.00096954	0.0481236	*
Shigellosis	9.76_218.1500m/z	Lysyl-Alanine	HMDB28944	-0.865578	0.000274627	0.0297565	*
Shigellosis	9.80_330.2637m/z	4,8 dimethylnonanoyl carnitine	HMDB06202	-0.840413	0.000619568	0.041926	*
Shigellosis	9.80_372.2858m/z	Dihomo-gamma-Linolenoyl ethanolamide	HMDB13625	0.896939	7.68e-05	0.0164122	*
Shigellosis	9.80_379.1364m/z	Zingerone glucoside	HMDB40558	-0.829313	0.000850228	0.0464774	*
Shigellosis	9.83_104.1073m/z	Neurine	HMDB31259	0.923077	0	0	***
Shigellosis	9.83_281.0989m/z	Methionyl-Methionine	HMDB28979	-0.832092	0.000787114	0.0442412	*
Shigellosis	9.85_206.1177m/z	1-(2,3-Dihydro-1H-pyrrolizin-5-yl)-1,4-pentanedione	HMDB40046	-0.832092	0.000787114	0.0442412	*
Shigellosis	9.87_247.1079m/z	Methylphenobarbital	HMDB14987	-0.849982	0.00046257	0.0385761	*
Shigellosis	9.87_295.2017m/z	Proparacaine	HMDB14945	-0.826588	0.000915842	0.0481236	*
Shigellosis	9.87_389.2184m/z	5a,6a-Epoxy-7E-megastigmene-3b,9e-diol 9-glucoside	HMDB38306	-0.865578	0.000274627	0.0297565	*
Shigellosis	9.89_359.1827m/z	Mycotoxin T 2	HMDB32864	-0.829313	0.000850228	0.0464774	*
Shigellosis	9.89_388.1635m/z	Brevianamide B	HMDB30380	-0.840413	0.000619568	0.041926	*
Shigellosis	9.91_453.2475m/z	Cadabicine	HMDB33451	-0.85778	0.000359119	0.0338895	*
Shigellosis	9.95_128.0708m/z	(S)-2,3,4,5-tetrahydropyridine-2-carboxylate	HMDB59657	-0.880304	0.000157757	0.0237697	*
Huntingtons disease	1.15_140.1070m/z	5-Pentyloxazole	HMDB38792	-0.902098	0	0	***
Huntingtons disease	1.51_277.1911m/z	Molindone	HMDB15555	-0.911176	3.75e-05	0.0279809	*
Huntingtons disease	10.15_189.1599m/z	N6,N6,N6-Trimethyl-L-lysine	HMDB01325	-0.95715	1.06e-06	0.00146003	**
Huntingtons disease	10.63_174.1126m/z	N-Acetylleucine	HMDB11756	-0.902098	0	0	***
Huntingtons disease	10.66_146.1176m/z	3-Dehydroxycarnitine	HMDB06831	-0.937063	0	0	***
Huntingtons disease	11.40_241.1544m/z	Pirbuterol	HMDB15407	-0.929601	1.21e-05	0.0108392	*
Huntingtons disease	11.63_276.1806m/z	Hydroxyhexanoycarnitine	HMDB13131	0.909091	0	0	***
Huntingtons disease	11.88_270.1336m/z	1-(2,4,6-Trimethoxyphenyl)-1,3-butanedione	HMDB30668	0.956219	1.18e-06	0.00150728	**
Huntingtons disease	13.45_295.2017m/z	Proparacaine	HMDB14945	-0.928146	1.34e-05	0.0114063	*
Huntingtons disease	4.44_167.0565m/z	S-Propyl 1-propanesulfinothioate	HMDB34394	-0.895105	5.94e-06	0.00626658	**
Huntingtons disease	4.64_240.1594m/z	moprolol	HMDB41935	-0.901431	6.2e-05	0.0411583	*
Huntingtons disease	6.37_185.1286m/z	3-Methoxytyramine	HMDB00022	-0.902098	0	0	***
Huntingtons disease	6.37_203.1391m/z	Isoleucyl-Alanine	HMDB28900	-0.951049	0	0	***
Huntingtons disease	6.49_290.1234m/z	Arbutin	HMDB29943	-0.922558	1.92e-05	0.0156752	*
Huntingtons disease	7.24_170.0673m/z	6,8-Dihydroxypurine	HMDB01182	-0.895105	5.94e-06	0.00626658	**
Huntingtons disease	7.85_410.2109m/z	3-Hydroxytamoxifen (Droloxifene)	HMDB13868	-0.929601	1.21e-05	0.0108392	*
Huntingtons disease	8.33_242.1135m/z	5-Methyldeoxycytidine	HMDB02224	-0.923077	0	0	***
Huntingtons disease	8.72_221.1649m/z	Prilocaine	HMDB14888	-0.944056	0	0	***
Huntingtons disease	8.74_420.2743m/z	Lucidone A	HMDB35844	-0.921854	2.01e-05	0.0156752	*
Huntingtons disease	8.87_200.0950n	Harmalol	HMDB29838	-0.903679	5.54e-05	0.0382325	*
Huntingtons disease	8.87_255.1491m/z	(+)-Setoclavine	HMDB33428	-0.923077	0	0	***
Huntingtons disease	8.88_219.1129m/z	Mephenytoin	HMDB14673	-0.93007	0	0	***
Huntingtons disease	8.90_118.1229m/z	2-Diethylaminoethanol	HMDB33971	-0.907182	4.63e-05	0.03324	*
Huntingtons disease	9.02_207.1493m/z	Agrocybenine	HMDB41445	-0.937063	0	0	***
Huntingtons disease	9.59_225.1364m/z	(4-Hydroxybenzoyl)choline	HMDB29559	-0.936643	7.22e-06	0.00719636	**
Huntingtons disease	9.80_372.2858m/z	Dihomo-gamma-Linolenoyl ethanolamide	HMDB13625	0.939651	5.69e-06	0.00626658	**
Huntingtons disease	9.83_104.1073m/z	Neurine	HMDB31259	0.923077	0	0	***
Glycosphingolipid biosynthesis - lacto and neolacto series	10.06_244.0969m/z	2-Methoxyxanthone	HMDB32998	0.909091	0	0	***
Glycosphingolipid biosynthesis - lacto and neolacto series	11.94_180.0690m/z	Cyclamic acid	HMDB31340	0.935397	7.95e-06	0.0356202	*
Glycosphingolipid biosynthesis - lacto and neolacto series	8.78_388.1759m/z	Fragransol D	HMDB30439	0.92935	1.23e-05	0.0441137	*
Glycosphingolipid biosynthesis - lacto and neolacto series	8.81_203.1179m/z	N-Methyl-1H-indole-3-propanamide	HMDB32756	0.895105	5.94e-06	0.0355106	*
Glycosphingolipid biosynthesis - lacto and neolacto series	9.24_288.1479n	(Â±)-Rollipyrrole	HMDB37554	0.916084	0	0	***
Amyotrophic lateral sclerosis (ALS)	0.82_264.1960m/z	Hydroxy-alpha-sanshool	HMDB29567	0.868653	0.000245942	0.0439596	*
Amyotrophic lateral sclerosis (ALS)	0.87_303.1703m/z	Piperine	HMDB29377	-0.951049	0	0	***
Amyotrophic lateral sclerosis (ALS)	1.15_140.1070m/z	5-Pentyloxazole	HMDB38792	-0.944056	0	0	***
Amyotrophic lateral sclerosis (ALS)	1.31_273.0969m/z	Arbutin	HMDB29943	-0.886166	0.000123989	0.0342019	*
Amyotrophic lateral sclerosis (ALS)	1.31_513.1369m/z	4',5,6-Trimethylscutellarein 7-glucoside	HMDB40512	0.870137	0.000232967	0.0439596	*
Amyotrophic lateral sclerosis (ALS)	1.37_369.2637m/z	gamma-Eudesmol rhamnoside	HMDB37961	-0.935397	7.95e-06	0.0050886	**
Amyotrophic lateral sclerosis (ALS)	1.51_277.1911m/z	Molindone	HMDB15555	-0.864906	0.000281229	0.0466783	*
Amyotrophic lateral sclerosis (ALS)	1.58_546.3532m/z	LysoPC(20:3(8Z,11Z,14Z))	HMDB10394	0.870137	0.000232967	0.0439596	*
Amyotrophic lateral sclerosis (ALS)	10.02_156.0769m/z	L-Histidine	HMDB00177	-0.873376	0.000206495	0.0413165	*
Amyotrophic lateral sclerosis (ALS)	10.08_228.1708m/z	L,L-Cyclo(leucylprolyl)	HMDB34276	-0.869633	0.000237308	0.0439596	*
Amyotrophic lateral sclerosis (ALS)	10.15_189.1599m/z	N6,N6,N6-Trimethyl-L-lysine	HMDB01325	-0.920895	2.13e-05	0.0115935	*
Amyotrophic lateral sclerosis (ALS)	10.30_382.2952m/z	7-O-Acetylaustroinulin	HMDB36804	0.859176	0.000342671	0.047	*
Amyotrophic lateral sclerosis (ALS)	10.44_342.2639m/z	trans-2-Dodecenoylcarnitine	HMDB13326	0.861648	0.000315007	0.0466783	*
Amyotrophic lateral sclerosis (ALS)	10.49_330.2639m/z	4,8 dimethylnonanoyl carnitine	HMDB06202	0.868465	0.000247625	0.0439596	*
Amyotrophic lateral sclerosis (ALS)	10.51_301.2254n	Nonanoylcarnitine	HMDB13288	0.908473	4.33e-05	0.0189391	*
Amyotrophic lateral sclerosis (ALS)	10.63_174.1126m/z	N-Acetylleucine	HMDB11756	-0.902098	0	0	***
Amyotrophic lateral sclerosis (ALS)	10.66_146.1176m/z	3-Dehydroxycarnitine	HMDB06831	-0.923077	0	0	***
Amyotrophic lateral sclerosis (ALS)	10.68_344.2432m/z	(3b,6b,8a,12a)-8,12-Epoxy-7(11)-eremophilene-6,8,12-trimethoxy-3-ol	HMDB31963	0.858436	0.000351313	0.047	*
Amyotrophic lateral sclerosis (ALS)	10.76_400.3059m/z	Misoprostol	HMDB15064	0.875583	0.000189842	0.0413165	*
Amyotrophic lateral sclerosis (ALS)	10.80_356.2432m/z	Dodecyl gallate	HMDB38720	0.874126	0.000308861	0.0466783	*
Amyotrophic lateral sclerosis (ALS)	10.93_277.2122m/z	L-Hexanoylcarnitine	HMDB00756	0.909091	0	0	***
Amyotrophic lateral sclerosis (ALS)	10.94_156.0422m/z	Fosfomycin	HMDB14966	0.915516	2.94e-05	0.0138603	*
Amyotrophic lateral sclerosis (ALS)	10.97_346.2588m/z	(9R,10S,12Z)-9,10-Dihydroxy-8-oxo-12-octadecenoic acid	HMDB40611	0.88083	0.00015446	0.0401372	*
Amyotrophic lateral sclerosis (ALS)	11.31_214.1075m/z	(S)-Batatic acid	HMDB35721	-0.92263	1.92e-05	0.0107323	*
Amyotrophic lateral sclerosis (ALS)	11.33_355.2018m/z	Yohimbine	HMDB15464	-0.85778	0.000359119	0.047	*
Amyotrophic lateral sclerosis (ALS)	11.36_337.2122m/z	Acebutolol	HMDB15324	-0.85778	0.000359119	0.047	*
Amyotrophic lateral sclerosis (ALS)	11.40_175.0714m/z	Formiminoglutamic acid	HMDB00854	0.887346	0.000117937	0.0330407	*
Amyotrophic lateral sclerosis (ALS)	11.40_241.1544m/z	Pirbuterol	HMDB15407	-0.915516	2.94e-05	0.0138603	*
Amyotrophic lateral sclerosis (ALS)	11.47_347.2330m/z	Trilostane	HMDB15240	-0.928146	1.34e-05	0.00798439	**
Amyotrophic lateral sclerosis (ALS)	11.63_276.1806m/z	Hydroxyhexanoycarnitine	HMDB13131	0.902098	0	0	***
Amyotrophic lateral sclerosis (ALS)	11.88_270.1336m/z	1-(2,4,6-Trimethoxyphenyl)-1,3-butanedione	HMDB30668	0.893171	9.14e-05	0.0293471	*
Amyotrophic lateral sclerosis (ALS)	11.91_276.1442m/z	Glutarylcarnitine	HMDB13130	0.881119	0.000192153	0.0413165	*
Amyotrophic lateral sclerosis (ALS)	12.79_294.2176m/z	Molindone	HMDB15555	-0.936643	7.22e-06	0.00479757	**
Amyotrophic lateral sclerosis (ALS)	12.79_439.3168m/z	25,26-dihydroxyvitamin D	HMDB01420	-0.85778	0.000359119	0.047	*
Amyotrophic lateral sclerosis (ALS)	13.45_295.2017m/z	Proparacaine	HMDB14945	-0.884639	0.00013218	0.0354855	*
Amyotrophic lateral sclerosis (ALS)	14.31_309.2260m/z	1,2,3-Tris(1-ethoxyethoxy)propane	HMDB37162	-0.861648	0.000315007	0.0466783	*
Amyotrophic lateral sclerosis (ALS)	2.10_238.1075m/z	Salsoline-1-carboxylate	HMDB13067	-0.875583	0.000189842	0.0413165	*
Amyotrophic lateral sclerosis (ALS)	2.25_142.0864m/z	Arecaidine	HMDB30352	-0.881119	0.000192153	0.0413165	*
Amyotrophic lateral sclerosis (ALS)	2.32_158.0813m/z	3-Methylcrotonylglycine	HMDB00459	-0.909091	0	0	***
Amyotrophic lateral sclerosis (ALS)	2.35_293.1860m/z	Carteolol	HMDB14662	-0.870137	0.000232967	0.0439596	*
Amyotrophic lateral sclerosis (ALS)	2.35_317.1499m/z	N-trans-p-Coumaroyloctopamine	HMDB32804	-0.86515	0.000278812	0.0466783	*
Amyotrophic lateral sclerosis (ALS)	2.50_392.3160m/z	2-(10-Heptadecenyl)-6-hydroxybenzoic acid	HMDB38522	-0.915516	2.94e-05	0.0138603	*
Amyotrophic lateral sclerosis (ALS)	2.69_142.0864m/z	Arecaidine	HMDB30352	-0.895105	5.94e-06	0.00409738	**
Amyotrophic lateral sclerosis (ALS)	20.84_602.3827m/z	Tetronasin	HMDB33494	0.868653	0.000245942	0.0439596	*
Amyotrophic lateral sclerosis (ALS)	3.07_147.1128m/z	D-Lysine	HMDB03405	-0.900498	6.49e-05	0.025679	*
Amyotrophic lateral sclerosis (ALS)	3.27_187.1079m/z	Alanyl-Proline	HMDB28695	-0.861648	0.000315007	0.0466783	*
Amyotrophic lateral sclerosis (ALS)	3.36_295.1655m/z	Tyrosyl-Isoleucine	HMDB29108	-0.914187	3.17e-05	0.0142032	*
Amyotrophic lateral sclerosis (ALS)	3.88_307.1653m/z	norcocaine	HMDB41955	-0.923077	0	0	***
Amyotrophic lateral sclerosis (ALS)	4.25_207.1128m/z	3-Indolepropionic acid	HMDB02302	-0.901431	6.2e-05	0.0252562	*
Amyotrophic lateral sclerosis (ALS)	4.44_167.0565m/z	S-Propyl 1-propanesulfinothioate	HMDB34394	-0.93007	0	0	***
Amyotrophic lateral sclerosis (ALS)	4.64_240.1594m/z	moprolol	HMDB41935	-0.859176	0.000342671	0.047	*
Amyotrophic lateral sclerosis (ALS)	4.99_274.1286m/z	Glutaconylcarnitine	HMDB13129	-0.914187	3.17e-05	0.0142032	*
Amyotrophic lateral sclerosis (ALS)	5.20_201.1235m/z	Levonordefrin	HMDB15652	-0.958042	0	0	***
Amyotrophic lateral sclerosis (ALS)	5.26_292.1387m/z	S-(2-Methylbutanoyl)-dihydrolipoamide	HMDB06869	-0.902098	0	0	***
Amyotrophic lateral sclerosis (ALS)	5.44_212.0918m/z	Methyldopa	HMDB11754	-0.874126	0.000308861	0.0466783	*
Amyotrophic lateral sclerosis (ALS)	5.62_306.1537m/z	cadralazine	HMDB41845	-0.868465	0.000247625	0.0439596	*
Amyotrophic lateral sclerosis (ALS)	5.68_309.1809m/z	(S)-Edulinine	HMDB30178	-0.866219	0.000268443	0.0466783	*
Amyotrophic lateral sclerosis (ALS)	5.87_243.1703m/z	Terbutaline	HMDB15009	-0.873365	0.000206575	0.0413165	*
Amyotrophic lateral sclerosis (ALS)	5.91_325.1758m/z	5-Amino-2,3-dihydro-6-(3-hydroxy-4-methoxy-1-oxobutyl)-2,2-dimethyl-4H-1-benzopyran-4-one	HMDB38582	-0.874126	0.000308861	0.0466783	*
Amyotrophic lateral sclerosis (ALS)	5.93_158.0813m/z	3-Methylcrotonylglycine	HMDB00459	-0.881119	0.000192153	0.0413165	*
Amyotrophic lateral sclerosis (ALS)	5.93_296.1130m/z	Prunasin	HMDB34934	-0.873261	0.000207389	0.0413165	*
Amyotrophic lateral sclerosis (ALS)	5.97_182.0813m/z	Adrenochrome o-semiquinone	HMDB12883	-0.874126	0.000308861	0.0466783	*
Amyotrophic lateral sclerosis (ALS)	6.11_168.0881m/z	Dipropyl disulfide	HMDB31472	-0.888972	0.00010998	0.0328656	*
Amyotrophic lateral sclerosis (ALS)	6.11_307.1652m/z	norcocaine	HMDB41955	-0.888112	9.17e-05	0.0293471	*
Amyotrophic lateral sclerosis (ALS)	6.15_323.1602m/z	Zanthodioline	HMDB31929	-0.944056	0	0	***
Amyotrophic lateral sclerosis (ALS)	6.22_338.1576m/z	Alizapride	HMDB15494	-0.949213	2.44e-06	0.00182493	**
Amyotrophic lateral sclerosis (ALS)	6.37_156.0656m/z	Gentisate aldehyde	HMDB04062	-0.944056	0	0	***
Amyotrophic lateral sclerosis (ALS)	6.37_185.1286m/z	3-Methoxytyramine	HMDB00022	-0.951049	0	0	***
Amyotrophic lateral sclerosis (ALS)	6.37_203.1391m/z	Isoleucyl-Alanine	HMDB28900	-0.937063	0	0	***
Amyotrophic lateral sclerosis (ALS)	6.43_339.1549m/z	Nicotine glucuronide	HMDB01272	-0.881119	0.000192153	0.0413165	*
Amyotrophic lateral sclerosis (ALS)	6.46_242.1499m/z	Butalbital	HMDB14386	-0.872155	0.000216175	0.0425937	*
Amyotrophic lateral sclerosis (ALS)	6.49_290.1234m/z	Arbutin	HMDB29943	-0.894388	8.65e-05	0.0293471	*
Amyotrophic lateral sclerosis (ALS)	6.52_314.1238m/z	Tyramine glucuronide	HMDB10328	-0.89189	9.68e-05	0.0299109	*
Amyotrophic lateral sclerosis (ALS)	6.56_305.1503m/z	(R,S)-Norlaudanosoline	HMDB12486	-0.859176	0.000342671	0.047	*
Amyotrophic lateral sclerosis (ALS)	6.77_101.1077m/z	(+)-2,3-Dihydro-3-methyl-1H-pyrrole	HMDB33529	-0.873376	0.000206495	0.0413165	*
Amyotrophic lateral sclerosis (ALS)	6.79_146.0812m/z	L-cis-4-(Hydroxymethyl)-2-pyrrolidinecarboxylic acid	HMDB29425	-0.888112	9.17e-05	0.0293471	*
Amyotrophic lateral sclerosis (ALS)	6.82_423.2125m/z	Lucidone B	HMDB35834	-0.903224	5.67e-05	0.02365	*
Amyotrophic lateral sclerosis (ALS)	6.86_272.1129m/z	L-Phosphoarginine	HMDB29438	-0.874126	0.000308861	0.0466783	*
Amyotrophic lateral sclerosis (ALS)	6.93_214.1074m/z	(S)-Batatic acid	HMDB35721	-0.881119	0.000192153	0.0413165	*
Amyotrophic lateral sclerosis (ALS)	6.93_505.3999m/z	24-Methylcycloart-23-en-3beta-yl acetate	HMDB35967	-0.873376	0.000206495	0.0413165	*
Amyotrophic lateral sclerosis (ALS)	7.06_251.1024m/z	Casimiroin	HMDB33349	-0.881119	0.000192153	0.0413165	*
Amyotrophic lateral sclerosis (ALS)	7.06_425.2183m/z	8beta-Angeloyloxy-15-hydroxy-1alpha,10R-dimethoxy-3-oxo-11(13)-germacren-12,6alpha-olide	HMDB39013	-0.896939	7.68e-05	0.029316	*
Amyotrophic lateral sclerosis (ALS)	7.09_210.1238m/z	4-(methylnitrosamino)-1-(3-pyridyl)-1-butanol	HMDB41809	-0.918295	2.5e-05	0.0127918	*
Amyotrophic lateral sclerosis (ALS)	7.17_244.1656m/z	Prolyl-Lysine	HMDB29022	-0.865578	0.000274627	0.0466783	*
Amyotrophic lateral sclerosis (ALS)	7.17_331.1290m/z	Avenanthramide E	HMDB38944	-0.868465	0.000247625	0.0439596	*
Amyotrophic lateral sclerosis (ALS)	7.19_243.0979m/z	Thymidine	HMDB00273	-0.918295	2.5e-05	0.0127918	*
Amyotrophic lateral sclerosis (ALS)	7.19_259.1538n	Isoleucyl-Glutamine	HMDB28905	-0.879161	0.000165104	0.0413165	*
Amyotrophic lateral sclerosis (ALS)	7.24_170.0673m/z	6,8-Dihydroxypurine	HMDB01182	-0.902098	0	0	***
Amyotrophic lateral sclerosis (ALS)	7.31_168.0881m/z	Dipropyl disulfide	HMDB31472	-0.86515	0.000278812	0.0466783	*
Amyotrophic lateral sclerosis (ALS)	7.31_291.1440m/z	Benomyl	HMDB31767	-0.887346	0.000117937	0.0330407	*
Amyotrophic lateral sclerosis (ALS)	7.31_340.1403m/z	5-Hydroxytryptophol glucuronide	HMDB13200	-0.881119	0.000192153	0.0413165	*
Amyotrophic lateral sclerosis (ALS)	7.33_241.1546m/z	Pirbuterol	HMDB15407	-0.888295	0.00011324	0.0330407	*
Amyotrophic lateral sclerosis (ALS)	7.49_201.1235m/z	Levonordefrin	HMDB15652	-0.909091	0	0	***
Amyotrophic lateral sclerosis (ALS)	7.64_218.1025m/z	1-Isothiocyanato-8-(methylthio)octane	HMDB38447	-0.894388	8.65e-05	0.0293471	*
Amyotrophic lateral sclerosis (ALS)	7.68_236.1030m/z	(S)-3-[(Cyanophenylmethyl)amino]-3-oxopropanoic acid	HMDB34911	-0.85778	0.000359119	0.047	*
Amyotrophic lateral sclerosis (ALS)	7.74_342.1547m/z	Mycotoxin T 2	HMDB32864	-0.888112	9.17e-05	0.0293471	*
Amyotrophic lateral sclerosis (ALS)	7.74_515.2918n	Taurohyocholate	HMDB11637	0.902098	0	0	***
Amyotrophic lateral sclerosis (ALS)	7.83_140.0819m/z	Histidinal	HMDB12234	-0.862168	0.000309405	0.0466783	*
Amyotrophic lateral sclerosis (ALS)	7.85_410.2109m/z	3-Hydroxytamoxifen (Droloxifene)	HMDB13868	-0.929601	1.21e-05	0.00747531	**
Amyotrophic lateral sclerosis (ALS)	7.87_194.0813m/z	Betamipron	HMDB34250	-0.893171	9.14e-05	0.0293471	*
Amyotrophic lateral sclerosis (ALS)	7.87_267.1340m/z	N5-(4-Methoxybenzyl)glutamine	HMDB33598	-0.874126	0.000308861	0.0466783	*
Amyotrophic lateral sclerosis (ALS)	7.90_242.1499m/z	Butalbital	HMDB14386	-0.873365	0.000206575	0.0413165	*
Amyotrophic lateral sclerosis (ALS)	7.94_167.0816m/z	5,6-Dihydroxyindole	HMDB04058	-0.887346	0.000117937	0.0330407	*
Amyotrophic lateral sclerosis (ALS)	8.33_242.1135m/z	5-Methyldeoxycytidine	HMDB02224	-0.93007	0	0	***
Amyotrophic lateral sclerosis (ALS)	8.68_267.1129m/z	Cysteinyl-Gamma-glutamate	HMDB28789	-0.858145	0.000354759	0.047	*
Amyotrophic lateral sclerosis (ALS)	8.72_221.1649m/z	Prilocaine	HMDB14888	-0.888112	9.17e-05	0.0293471	*
Amyotrophic lateral sclerosis (ALS)	8.72_395.1603m/z	Loteprednol	HMDB15011	-0.85778	0.000359119	0.047	*
Amyotrophic lateral sclerosis (ALS)	8.74_110.0603m/z	1-Methyl-2-pyrrolecarboxaldehyde	HMDB40582	-0.884562	0.000132601	0.0354855	*
Amyotrophic lateral sclerosis (ALS)	8.78_132.1384m/z	(2R,4Z)-4-Hepten-2-ol	HMDB41320	-0.881174	0.000152337	0.0401372	*
Amyotrophic lateral sclerosis (ALS)	8.78_187.0866m/z	1-Methoxy-1H-indole-3-acetonitrile	HMDB40973	-0.859176	0.000342671	0.047	*
Amyotrophic lateral sclerosis (ALS)	8.78_204.1496m/z	detomidine	HMDB41872	-0.904058	5.44e-05	0.0232215	*
Amyotrophic lateral sclerosis (ALS)	8.81_210.1238m/z	4-(methylnitrosamino)-1-(3-pyridyl)-1-butanol	HMDB41809	-0.862168	0.000309405	0.0466783	*
Amyotrophic lateral sclerosis (ALS)	8.83_161.0840n	Tryptophanol	HMDB03447	0.874126	0.000308861	0.0466783	*
Amyotrophic lateral sclerosis (ALS)	8.83_93.0703m/z	Toluene	HMDB34168	0.881119	0.000192153	0.0413165	*
Amyotrophic lateral sclerosis (ALS)	8.86_118.0654m/z	Benzeneacetonitrile	HMDB34171	0.874126	0.000308861	0.0466783	*
Amyotrophic lateral sclerosis (ALS)	8.86_120.0577n	3-Methylbenzaldehyde	HMDB29637	0.895105	5.94e-06	0.00409738	**
Amyotrophic lateral sclerosis (ALS)	8.86_178.0863m/z	1,2-Dehydrosalsolinol	HMDB12490	-0.873376	0.000206495	0.0413165	*
Amyotrophic lateral sclerosis (ALS)	8.87_200.0950n	Harmalol	HMDB29838	-0.924695	1.68e-05	0.00971152	**
Amyotrophic lateral sclerosis (ALS)	8.87_255.1491m/z	(+)-Setoclavine	HMDB33428	-0.93007	0	0	***
Amyotrophic lateral sclerosis (ALS)	8.93_177.1387m/z	(Cyclohexylmethyl)pyrazine	HMDB36175	-0.888112	9.17e-05	0.0293471	*
Amyotrophic lateral sclerosis (ALS)	9.00_717.3668m/z	Lyciumoside IX	HMDB33502	-0.870137	0.000232967	0.0439596	*
Amyotrophic lateral sclerosis (ALS)	9.02_175.1231m/z	2-Butyl-1H-benzimidazole	HMDB33755	-0.874126	0.000308861	0.0466783	*
Amyotrophic lateral sclerosis (ALS)	9.02_207.1493m/z	Agrocybenine	HMDB41445	-0.937063	0	0	***
Amyotrophic lateral sclerosis (ALS)	9.06_184.1445m/z	2-Methoxy-3-(2-methylpropyl)pyrazine	HMDB31860	-0.892027	9.62e-05	0.0299109	*
Amyotrophic lateral sclerosis (ALS)	9.08_157.0972m/z	Ethyl 2-pyrrolecarboxylate	HMDB59856	-0.902098	0	0	***
Amyotrophic lateral sclerosis (ALS)	9.08_331.1649m/z	Laurolitsine	HMDB40974	-0.877388	0.000177028	0.0413165	*
Amyotrophic lateral sclerosis (ALS)	9.08_401.3415m/z	1-Phenyl-1,3-heneicosanedione	HMDB35585	0.858436	0.000351313	0.047	*
Amyotrophic lateral sclerosis (ALS)	9.15_169.1336m/z	2-(5-Methyl-2-furanyl)pyrrolidine	HMDB40044	-0.916084	0	0	***
Amyotrophic lateral sclerosis (ALS)	9.15_263.1502m/z	Phaseolic acid	HMDB31897	-0.85778	0.000359119	0.047	*
Amyotrophic lateral sclerosis (ALS)	9.18_221.1649m/z	Prilocaine	HMDB14888	-0.874126	0.000308861	0.0466783	*
Amyotrophic lateral sclerosis (ALS)	9.27_293.1608m/z	Alanyl-Tryptophan	HMDB28698	-0.900177	6.59e-05	0.025679	*
Amyotrophic lateral sclerosis (ALS)	9.59_225.1364m/z	(4-Hydroxybenzoyl)choline	HMDB29559	-0.873261	0.000207389	0.0413165	*
Amyotrophic lateral sclerosis (ALS)	9.63_310.1472m/z	Hydroxyprolyl-Arginine	HMDB28857	-0.889821	0.000105995	0.0322118	*
Amyotrophic lateral sclerosis (ALS)	9.65_256.1907m/z	Geranyl acetoacetate	HMDB38256	-0.858145	0.000354759	0.047	*
Amyotrophic lateral sclerosis (ALS)	9.78_156.1384m/z	2,2,6,6-Tetramethyl-4-piperidinone	HMDB31179	-0.880304	0.000157757	0.0404084	*
Amyotrophic lateral sclerosis (ALS)	9.78_211.1208m/z	Polycartine B	HMDB32926	-0.859176	0.000342671	0.047	*
Amyotrophic lateral sclerosis (ALS)	9.80_372.2858m/z	Dihomo-gamma-Linolenoyl ethanolamide	HMDB13625	0.861346	0.000318283	0.0467771	*
alpha-Linolenic acid metabolism	0.81_310.1640m/z	11,12-Dimethoxydihydrokawain	HMDB30767	0.902098	0	0	***
alpha-Linolenic acid metabolism	10.49_101.0601m/z	2-Ethylacrylic acid	HMDB01862	0.923077	0	0	***
alpha-Linolenic acid metabolism	10.63_318.1813m/z	Leucyl-Tryptophan	HMDB28940	-0.916084	0	0	***
alpha-Linolenic acid metabolism	15.83_293.1608m/z	Alanyl-Tryptophan	HMDB28698	-0.965035	0	0	***
alpha-Linolenic acid metabolism	2.79_177.1002n	N-Methyl-1-deoxynojirimycin	HMDB35360	-0.895105	5.94e-06	0.00819476	**
alpha-Linolenic acid metabolism	5.20_201.1235m/z	Levonordefrin	HMDB15652	-0.937063	0	0	***
alpha-Linolenic acid metabolism	5.26_292.1387m/z	S-(2-Methylbutanoyl)-dihydrolipoamide	HMDB06869	-0.895105	5.94e-06	0.00819476	**
alpha-Linolenic acid metabolism	8.50_713.3349m/z	Convalloside	HMDB34195	-0.906956	4.69e-05	0.0494595	*
alpha-Linolenic acid metabolism	8.78_89.0424m/z	3-(Methylthio)-1-propene	HMDB31653	0.895105	5.94e-06	0.00819476	**
alpha-Linolenic acid metabolism	9.15_169.1336m/z	2-(5-Methyl-2-furanyl)pyrrolidine	HMDB40044	-0.902098	0	0	***
alpha-Linolenic acid metabolism	9.18_221.1649m/z	Prilocaine	HMDB14888	-0.895105	5.94e-06	0.00819476	**
alpha-Linolenic acid metabolism	9.27_293.1608m/z	Alanyl-Tryptophan	HMDB28698	-0.928198	1.33e-05	0.0170492	*
alpha-Linolenic acid metabolism	9.63_310.1472m/z	Hydroxyprolyl-Arginine	HMDB28857	-0.939651	5.69e-06	0.00819476	**
alpha-Linolenic acid metabolism	9.70_166.0322m/z	4-Hydroxybenzyl isothiocyanate	HMDB32580	-0.920895	2.13e-05	0.0255056	*
alpha-Linolenic acid metabolism	9.73_193.1337m/z	Tocainide	HMDB15189	-0.914187	3.17e-05	0.0355081	*
alpha-Linolenic acid metabolism	9.73_590.3105n	I-Urobilin	HMDB04160	-0.972028	0	0	***
alpha-Linolenic acid metabolism	9.73_592.3267n	Mesobilirubinogen	HMDB01898	-0.951049	0	0	***
Calcium signaling pathway	1.88_120.0480m/z	Dihydro-3(2H)-thiophenone	HMDB31242	0.916084	0	0	***
Calcium signaling pathway	8.46_314.2688m/z	Palmitoylglycine	HMDB13034	-0.951049	0	0	***

## Sheet: KEGG_Metabolites-Neg-Mode
KEGG_pathway	compound	compund_description	compound_ID	Correlation	Pvalue	AdjPvalue	Significance
Pyruvate metabolism	0.77_313.1086m/z	5,8-Dimethoxychalepensin	HMDB37086	-0.93007	0	0	***
Phenylalanine, tyrosine and tryptophan biosynthesis	4.81_205.0350m/z	Homocitric acid	HMDB03518	-0.935397	7.95e-06	0.0416635	*
Pertussis	0.42_503.2480m/z	(3S,7E,9R)-4,7-Megastigmadiene-3,9-diol 9-[apiosyl-(1->6)-glucoside]	HMDB29766	-0.914421	3.13e-05	0.0285498	*
Pertussis	1.26_355.1678m/z	diacetylspermine	HMDB41876	0.914187	3.17e-05	0.0285498	*
Pertussis	10.94_162.0764m/z	1-Deoxynojirimycin	HMDB35359	0.895105	5.94e-06	0.0103838	*
Pertussis	5.98_187.0607m/z	Tetrahydro-2,5-furan-diacetic acid	HMDB59767	-0.895105	5.94e-06	0.0103838	*
Pertussis	7.73_208.0612m/z	Hydroxyphenylacetylglycine	HMDB00735	-0.895105	5.94e-06	0.0103838	*
Pertussis	7.77_257.1144m/z	gamma-L-Glutamyl-L-pipecolic acid	HMDB38614	-0.899492	6.81e-05	0.0446247	*
Pertussis	8.83_274.1443m/z	4,5-Dihydropiperlonguminine	HMDB41488	-0.913643	3.27e-05	0.0285498	*
Pertussis	9.64_291.1085m/z	Pantoyllactone glucoside	HMDB41269	-0.900177	6.59e-05	0.0446247	*
Valine, leucine and isoleucine degradation	7.93_268.1043m/z	Asparaginyl-Histidine	HMDB28733	-0.916084	0	0	***
D-Alanine metabolism	7.66_329.1034m/z	Cerasinone	HMDB37315	-0.902098	0	0	***
Fatty acid metabolism	8.30_411.2158m/z	Austalide K	HMDB30157	-0.950728	2.11e-06	0.0110367	*
Bisphenol degradation	7.93_268.1043m/z	Asparaginyl-Histidine	HMDB28733	-0.937063	0	0	***
Peroxisome	0.81_231.0513m/z	Dihydro-2-methyl-3(2H)-furanthione	HMDB40580	0.902098	0	0	***
Peroxisome	10.72_260.1042m/z	Glycyl-Tryptophan	HMDB28852	-0.93007	0	0	***
Nitrotoluene degradation	0.39_311.1068m/z	Tyrosyl-Methionine	HMDB29111	-0.914736	3.07e-05	0.0155726	*
Nitrotoluene degradation	0.52_335.1174m/z	Berberine	HMDB03409	-0.980737	2.02e-08	2.12e-05	***
Nitrotoluene degradation	10.25_359.1142m/z	Heteroflavanone A	HMDB40910	-0.936643	7.22e-06	0.00469763	**
Nitrotoluene degradation	10.45_199.1699m/z	Pentyl heptanoate	HMDB36225	0.896939	7.68e-05	0.0268603	*
Nitrotoluene degradation	10.94_162.0764m/z	1-Deoxynojirimycin	HMDB35359	0.937063	0	0	***
Nitrotoluene degradation	11.46_419.2083m/z	Armillane	HMDB35779	-0.923077	0	0	***
Nitrotoluene degradation	5.98_350.1614m/z	Pirenzepine	HMDB14808	-0.935203	8.06e-06	0.00469763	**
Nitrotoluene degradation	6.15_197.0423m/z	4-Methyldibenzothiophene	HMDB40164	-0.909091	0	0	***
Nitrotoluene degradation	6.18_321.0767m/z	4-(3,4-Dihydroxyphenyl)-2,3-dihydro-2,3-dihydroxy-1H-phenalen-1-one	HMDB37110	-0.900498	6.49e-05	0.0242904	*
Nitrotoluene degradation	6.56_182.0678m/z	2,6-Diamino-4-hydroxy-5-N-methylformamidopyrimidine	HMDB11657	-0.936815	7.13e-06	0.00469763	**
Nitrotoluene degradation	7.52_243.1350m/z	Hydroxyprolyl-Isoleucine	HMDB28866	-0.906392	4.83e-05	0.0194741	*
Nitrotoluene degradation	7.77_289.0933m/z	Furaneol 4-glucoside	HMDB32992	-0.89189	9.68e-05	0.0317057	*
Nitrotoluene degradation	8.83_274.1443m/z	4,5-Dihydropiperlonguminine	HMDB41488	-0.913643	3.27e-05	0.0155726	*
Nitrotoluene degradation	9.13_611.3810m/z	Cholestane-3,7,12,25-tetrol-3-glucuronide	HMDB10355	0.950728	2.11e-06	0.00183944	**
Nitrotoluene degradation	9.17_595.3860m/z	Asparagoside B	HMDB29315	0.923077	0	0	***
Nitrotoluene degradation	9.92_274.1450m/z	4,5-Dihydropiperlonguminine	HMDB41488	-0.908473	4.33e-05	0.0189218	*
Phosphonate and phosphinate metabolism	18.33_221.0664m/z	Ethyl glucuronide	HMDB10325	0.93007	0	0	***
Biosynthesis of siderophore group nonribosomal peptides	0.42_503.2480m/z	(3S,7E,9R)-4,7-Megastigmadiene-3,9-diol 9-[apiosyl-(1->6)-glucoside]	HMDB29766	-0.92935	1.23e-05	0.0214992	*
Biosynthesis of siderophore group nonribosomal peptides	0.78_137.0235m/z	Salicylic Acid	144213426	0.923077	0	0	***
Biosynthesis of siderophore group nonribosomal peptides	1.72_192.0661m/z	Betamipron	HMDB34250	0.920895	2.13e-05	0.0279684	*
Biosynthesis of siderophore group nonribosomal peptides	10.63_115.0584m/z	1-Propenyl propyl sulfide	HMDB40244	0.916084	0	0	***
Biosynthesis of siderophore group nonribosomal peptides	2.32_319.0825m/z	7-Hydroxy-6-methoxy-alpha-pyrufuran	HMDB41295	-0.900177	6.59e-05	0.0431762	*
Biosynthesis of siderophore group nonribosomal peptides	9.17_328.2498m/z	4,8 dimethylnonanoyl carnitine	HMDB06202	-0.900177	6.59e-05	0.0431762	*
Biosynthesis of siderophore group nonribosomal peptides	9.76_591.3196m/z	Mesobilirubinogen	HMDB01898	-0.900177	6.59e-05	0.0431762	*
Biosynthesis of siderophore group nonribosomal peptides	9.81_274.0935m/z	Sarmentosin	HMDB30697	-0.901431	6.2e-05	0.0431762	*
Biosynthesis of unsaturated fatty acids	10.47_162.0764m/z	1-Deoxynojirimycin	HMDB35359	0.895105	5.94e-06	0.0311515	*
Biosynthesis of unsaturated fatty acids	2.32_319.0825m/z	7-Hydroxy-6-methoxy-alpha-pyrufuran	HMDB41295	-0.924695	1.68e-05	0.0440168	*
Penicillin and cephalosporin biosynthesis	10.15_245.1143m/z	L-gamma-glutamyl-L-valine	HMDB11172	0.895105	5.94e-06	0.0311515	*
Shigellosis	0.34_380.9927m/z	8-Hydroxyluteolin 8-sulfate	HMDB37597	0.85114	0.000445901	0.0490391	*
Shigellosis	0.39_311.1068m/z	Tyrosyl-Methionine	HMDB29111	-0.889821	0.000105995	0.0277867	*
Shigellosis	0.42_315.1456m/z	Glucosyl (E)-2,6-Dimethyl-2,5-heptadienoate	HMDB35136	-0.870137	0.000232967	0.044436	*
Shigellosis	0.42_503.2480m/z	(3S,7E,9R)-4,7-Megastigmadiene-3,9-diol 9-[apiosyl-(1->6)-glucoside]	HMDB29766	-0.906956	4.69e-05	0.0207624	*
Shigellosis	0.44_533.2585m/z	3-Hydroxy-beta-ionol 3-[glucosyl-(1->6)-glucoside]	HMDB37527	-0.895759	8.12e-05	0.0250369	*
Shigellosis	0.52_335.1174m/z	Berberine	HMDB03409	-0.907182	4.63e-05	0.0207624	*
Shigellosis	0.56_473.1493m/z	D-Galactopyranosyl-(1->3)-D-galactopyranosyl-(1->3)-L-arabinose	HMDB38862	0.848383	0.000486369	0.0490391	*
Shigellosis	0.70_349.0027m/z	Apigenin 7-sulfate	HMDB37851	0.866219	0.000268443	0.0462673	*
Shigellosis	0.72_281.2488m/z	(Z)-13-Octadecenoic acid	HMDB41480	0.874126	0.000308861	0.0462673	*
Shigellosis	0.72_301.2176m/z	(ent-15beta,16beta)-15,16-Epoxy-3-kauranone	HMDB38687	0.872155	0.000216175	0.0438068	*
Shigellosis	0.75_380.9926m/z	8-Hydroxyluteolin 8-sulfate	HMDB37597	0.850668	0.000452626	0.0490391	*
Shigellosis	0.77_165.0549m/z	Ethyl vanillin	HMDB29665	-0.874126	0.000308861	0.0462673	*
Shigellosis	0.78_137.0235m/z	Salicylic Acid	144213426	0.867133	0.000443302	0.0490391	*
Shigellosis	0.86_506.1529m/z	2-Decarboxybetanin	HMDB36378	0.908473	4.33e-05	0.0207624	*
Shigellosis	1.26_193.0349m/z	3-Dehydro-L-gulonate	HMDB06334	0.86515	0.000278812	0.0462673	*
Shigellosis	1.68_245.1395m/z	3-Hydroxydodecanedioic acid	HMDB00413	-0.887346	0.000117937	0.0294449	*
Shigellosis	1.72_192.0661m/z	Betamipron	HMDB34250	0.848383	0.000486369	0.0490391	*
Shigellosis	1.75_181.0864m/z	2-Ethoxy-4-(methoxymethyl)phenol	HMDB38354	-0.85778	0.000359119	0.0482785	*
Shigellosis	10.20_196.0611m/z	2-Hydroxy-3-(3,4-dihydroxyphenyl)propanamide	HMDB38336	-0.867133	0.000443302	0.0490391	*
Shigellosis	10.31_236.0564m/z	N-Benzoylaspartic acid	HMDB34251	-0.867133	0.000443302	0.0490391	*
Shigellosis	10.45_199.1699m/z	Pentyl heptanoate	HMDB36225	0.904058	5.44e-05	0.0207624	*
Shigellosis	10.76_159.0848m/z	(+/-)-3-(Methylthio)heptanal	HMDB32426	-0.872155	0.000216175	0.0438068	*
Shigellosis	10.80_335.1578m/z	N2-Fructopyranosylarginine	HMDB41541	-0.85778	0.000359119	0.0482785	*
Shigellosis	10.87_206.1030m/z	Miglitol	HMDB14634	0.855634	0.000385575	0.0490391	*
Shigellosis	10.94_162.0764m/z	1-Deoxynojirimycin	HMDB35359	0.944056	0	0	***
Shigellosis	11.46_419.2083m/z	Armillane	HMDB35779	-0.895105	5.94e-06	0.0062303	**
Shigellosis	11.51_179.0820m/z	(4-Ethoxyphenyl)urea	HMDB32565	-0.850668	0.000452626	0.0490391	*
Shigellosis	11.96_311.1073m/z	Tyrosyl-Methionine	HMDB29111	-0.906392	4.83e-05	0.0207624	*
Shigellosis	2.50_209.0850m/z	2-Ethyl-1-hexanol sulfate	HMDB33373	-0.848383	0.000486369	0.0490391	*
Shigellosis	2.74_182.0817m/z	Levonordefrin	HMDB15652	-0.858145	0.000354759	0.0482785	*
Shigellosis	2.89_182.0817m/z	Levonordefrin	HMDB15652	-0.866219	0.000268443	0.0462673	*
Shigellosis	4.41_165.0411m/z	Ribonic acid	HMDB00867	-0.879161	0.000165104	0.0376365	*
Shigellosis	5.98_187.0607m/z	Tetrahydro-2,5-furan-diacetic acid	HMDB59767	-0.916084	0	0	***
Shigellosis	6.56_182.0678m/z	2,6-Diamino-4-hydroxy-5-N-methylformamidopyrimidine	HMDB11657	-0.869633	0.000237308	0.044436	*
Shigellosis	6.61_168.0659m/z	6-Acetyl-2,3-dihydro-2-(hydroxymethyl)-4(1H)-pyridinone	HMDB35178	-0.89677	7.75e-05	0.0250369	*
Shigellosis	6.65_374.0802m/z	Gravacridonolchlorine	HMDB29329	-0.896674	7.78e-05	0.0250369	*
Shigellosis	7.52_243.1350m/z	Hydroxyprolyl-Isoleucine	HMDB28866	-0.848383	0.000486369	0.0490391	*
Shigellosis	7.66_215.0494m/z	Bisnorbiotin	HMDB04821	-0.958042	0	0	***
Shigellosis	7.70_514.2850m/z	Taurohyocholate	HMDB11637	0.923077	0	0	***
Shigellosis	7.73_193.0713m/z	3-[(2-Mercapto-1-methylpropyl)thio]-2-butanol	HMDB37295	-0.855634	0.000385575	0.0490391	*
Shigellosis	7.77_257.1144m/z	gamma-L-Glutamyl-L-pipecolic acid	HMDB38614	-0.921886	2.01e-05	0.0131521	*
Shigellosis	7.77_289.0933m/z	Furaneol 4-glucoside	HMDB32992	-0.89189	9.68e-05	0.0266995	*
Shigellosis	8.35_217.0715m/z	Triacetin	HMDB29592	-0.872024	0.000217238	0.0438068	*
Shigellosis	8.35_260.1255m/z	Aspartylysine	HMDB04985	-0.892027	9.62e-05	0.0266995	*
Shigellosis	8.83_274.1443m/z	4,5-Dihydropiperlonguminine	HMDB41488	-0.935397	7.95e-06	0.00694392	**
Shigellosis	8.83_315.0515m/z	Isorhamnetin	HMDB02655	0.874126	0.000308861	0.0462673	*
Shigellosis	8.92_544.2606m/z	N-[(3a,5b,7a,12a)-3,12-dihydroxy-24-oxo-7-(sulfooxy)cholan-24-yl]-Glycine	HMDB02640	0.880304	0.000157757	0.0375965	*
Shigellosis	9.13_611.3810m/z	Cholestane-3,7,12,25-tetrol-3-glucuronide	HMDB10355	0.922558	1.92e-05	0.0131521	*
Shigellosis	9.17_595.3860m/z	Asparagoside B	HMDB29315	0.874126	0.000308861	0.0462673	*
Shigellosis	9.64_229.1194m/z	Hydroxyprolyl-Valine	HMDB28876	-0.903679	5.54e-05	0.0207624	*
Shigellosis	9.81_274.0935m/z	Sarmentosin	HMDB30697	-0.859176	0.000342671	0.0482785	*
Shigellosis	9.92_274.1450m/z	4,5-Dihydropiperlonguminine	HMDB41488	-0.852134	0.000431967	0.0490391	*
Huntingtons disease	0.52_335.1174m/z	Berberine	HMDB03409	-0.921192	2.09e-05	0.0342597	*
Huntingtons disease	0.86_506.1529m/z	2-Decarboxybetanin	HMDB36378	0.908473	4.33e-05	0.0361662	*
Huntingtons disease	11.46_419.2083m/z	Armillane	HMDB35779	-0.916084	0	0	***
Huntingtons disease	15.01_237.1244m/z	Secobarbital	HMDB14562	-0.899141	6.92e-05	0.0453809	*
Huntingtons disease	2.32_194.0458m/z	L-Dopaquinone	HMDB39119	0.895105	5.94e-06	0.0155757	*
Huntingtons disease	6.56_182.0678m/z	2,6-Diamino-4-hydroxy-5-N-methylformamidopyrimidine	HMDB11657	-0.914421	3.13e-05	0.0342597	*
Huntingtons disease	7.52_243.1350m/z	Hydroxyprolyl-Isoleucine	HMDB28866	-0.906392	4.83e-05	0.0361662	*
Huntingtons disease	7.77_289.0933m/z	Furaneol 4-glucoside	HMDB32992	-0.913643	3.27e-05	0.0342597	*
Fluorobenzoate degradation	8.30_411.2158m/z	Austalide K	HMDB30157	-0.950728	2.11e-06	0.0110367	*
Amyotrophic lateral sclerosis (ALS)	0.52_335.1174m/z	Berberine	HMDB03409	-0.921192	2.09e-05	0.0156914	*
Amyotrophic lateral sclerosis (ALS)	0.86_506.1529m/z	2-Decarboxybetanin	HMDB36378	0.901431	6.2e-05	0.0356998	*
Amyotrophic lateral sclerosis (ALS)	1.72_192.0661m/z	Betamipron	HMDB34250	0.884639	0.00013218	0.0433137	*
Amyotrophic lateral sclerosis (ALS)	10.25_359.1142m/z	Heteroflavanone A	HMDB40910	-0.887346	0.000117937	0.0412228	*
Amyotrophic lateral sclerosis (ALS)	10.60_453.2358m/z	Methyl cellulose	HMDB29925	-0.89189	9.68e-05	0.0362351	*
Amyotrophic lateral sclerosis (ALS)	10.94_162.0764m/z	1-Deoxynojirimycin	HMDB35359	0.909091	0	0	***
Amyotrophic lateral sclerosis (ALS)	5.98_350.1614m/z	Pirenzepine	HMDB14808	-0.896674	7.78e-05	0.0362351	*
Amyotrophic lateral sclerosis (ALS)	6.24_287.0524m/z	Orotidine	HMDB00788	0.909091	0	0	***
Amyotrophic lateral sclerosis (ALS)	6.56_182.0678m/z	2,6-Diamino-4-hydroxy-5-N-methylformamidopyrimidine	HMDB11657	-0.899492	6.81e-05	0.0356998	*
Amyotrophic lateral sclerosis (ALS)	7.52_243.1350m/z	Hydroxyprolyl-Isoleucine	HMDB28866	-0.928146	1.34e-05	0.0140085	*
Amyotrophic lateral sclerosis (ALS)	7.77_257.1144m/z	gamma-L-Glutamyl-L-pipecolic acid	HMDB38614	-0.892027	9.62e-05	0.0362351	*
Amyotrophic lateral sclerosis (ALS)	7.77_289.0933m/z	Furaneol 4-glucoside	HMDB32992	-0.942648	4.44e-06	0.00775323	**
Amyotrophic lateral sclerosis (ALS)	8.35_260.1255m/z	Aspartylysine	HMDB04985	-0.892027	9.62e-05	0.0362351	*
Amyotrophic lateral sclerosis (ALS)	8.83_274.1443m/z	4,5-Dihydropiperlonguminine	HMDB41488	-0.935397	7.95e-06	0.0104159	*
Amyotrophic lateral sclerosis (ALS)	9.13_611.3810m/z	Cholestane-3,7,12,25-tetrol-3-glucuronide	HMDB10355	0.901431	6.2e-05	0.0356998	*
Amyotrophic lateral sclerosis (ALS)	9.92_274.1450m/z	4,5-Dihydropiperlonguminine	HMDB41488	-0.922558	1.92e-05	0.0156914	*
