# Supplementary material for: Gut Microbiota in Children With Cystic Fibrosis: A Taxonomic and Functional Dysbiosis
Source: Sci Rep. 2019 Dec 9;9:18593. doi: 10.1038/s41598-019-55028-7 (PMC6901462; doi:10.1038/s41598-019-55028-7)
Supplement: Supplementary file 8 — Supplementary Dataset 7 [file 41598_2019_55028_MOESM8_ESM.csv]

Pathway	Compound ID	Description
Propanoate Metabolism	HMDB0000005	2-Ketobutyric acid
Propanoate Metabolism	HMDB0000008	2-Hydroxybutyric acid
Propanoate Metabolism	HMDB0000030	Biotin
Propanoate Metabolism	HMDB0000056	beta-Alanine
Propanoate Metabolism	HMDB0000148	L-Glutamic acid
Propanoate Metabolism	HMDB0000202	Methylmalonic acid
Propanoate Metabolism	HMDB0000208	Oxoglutaric acid
Propanoate Metabolism	HMDB0000237	Propionic acid
Propanoate Metabolism	HMDB0000250	Pyrophosphate
Propanoate Metabolism	HMDB0000595	Hydrogen carbonate
Propanoate Metabolism	HMDB0000700	Hydroxypropionic acid
Propanoate Metabolism	HMDB0000883	L-Valine
Propanoate Metabolism	HMDB0001175	Malonyl-CoA
Propanoate Metabolism	HMDB0001275	Propionyl-CoA
Propanoate Metabolism	HMDB0001333	Manganese
Propanoate Metabolism	HMDB0001341	ADP
Propanoate Metabolism	HMDB0001362	Hydrogen
Propanoate Metabolism	HMDB0001372	Thiamine pyrophosphate
Propanoate Metabolism	HMDB0001429	Phosphate
Propanoate Metabolism	HMDB0001491	Pyridoxal 5'-phosphate
Propanoate Metabolism	HMDB0001967	Carbon dioxide
Propanoate Metabolism	HMDB0002086	Adenosylcobalamin
Propanoate Metabolism	HMDB0002170	Malonyl-CoA semialdehyde
Propanoate Metabolism	HMDB0002217	(S)-Methylmalonic acid semialdehyde
Propanoate Metabolism	HMDB0002255	R-Methylmalonyl-CoA
Propanoate Metabolism	HMDB0002307	Acrylyl-CoA
Propanoate Metabolism	HMDB0002310	S-Methylmalonyl-CoA
Propanoate Metabolism	HMDB0003426	Pantetheine
Propanoate Metabolism	HMDB0006806	Propinol adenylate
Propanoate Metabolism	HMDB0006807	3-Hydroxypropionyl-CoA
Propanoate Metabolism	HMDB0011111	Malonic semialdehyde
Propanoate Metabolism	HMDB0059597	Hydrogen Ion
Butyrate Metabolism	HMDB0000039	Butyric acid
Butyrate Metabolism	HMDB0000060	Acetoacetic acid
Butyrate Metabolism	HMDB0000250	Pyrophosphate
Butyrate Metabolism	HMDB0000254	Succinic acid
Butyrate Metabolism	HMDB0000547	Magnesium
Butyrate Metabolism	HMDB0001088	Butyryl-CoA
Butyrate Metabolism	HMDB0001166	3-Hydroxybutyryl-CoA
Butyrate Metabolism	HMDB0001375	3-Hydroxy-3-methylglutaryl-CoA
Butyrate Metabolism	HMDB0002009	Crotonoyl-CoA
Both	HMDB0000045	Adenosine monophosphate
Both	HMDB0000538	Adenosine triphosphate
Both	HMDB0000902	NAD
Both	HMDB0001022	Succinyl-CoA
Both	HMDB0001206	Acetyl-CoA
Both	HMDB0001248	FAD
Both	HMDB0001423	Coenzyme A
Both	HMDB0001484	Acetoacetyl-CoA
Both	HMDB0001487	NADH
Both	HMDB0002111	Water
