# Supplementary material for: Gut Microbiota in Children With Cystic Fibrosis: A Taxonomic and Functional Dysbiosis
Source: Sci Rep. 2019 Dec 9;9:18593. doi: 10.1038/s41598-019-55028-7 (PMC6901462; doi:10.1038/s41598-019-55028-7)
Supplement: Supplementary file 9 — Supplementary Dataset 8 [file 41598_2019_55028_MOESM9_ESM.csv]

compound	pathway	compound_ID	description	HC39	HC11	HC37	HC29	CF36	CF33	CF34	CF3	CF32	CF25	CF29	CF27	CF35	CF12	CF22	CF31
8.79_245.0956m/z	Propanoate Metabolism	HMDB00030	Biotin	920.8065841	1196.478555	4592.111862	1088.527183	18215.88275	369.2671746	0	0	0	5420.849909	0	0	0	0	0	0
2.57_245.0957m/z	Propanoate Metabolism	HMDB00030	Biotin	829715.1257	184130.2052	414989.8495	950915.1894	942784.9427	1006168.973	361642.0635	102546.8663	88072.8434	198574.4437	51290.1304	1305.63719	280970.6275	32135.00506	99515.82121	87297.38208
6.74_245.0961m/z	Propanoate Metabolism	HMDB00030	Biotin	449153.5053	88071.39048	95534.35993	98546.96074	28227.41811	118658.29	154600.4804	134436.5458	49042.56445	95956.7427	181089.4252	38768.90325	58246.37869	91073.55945	20035.63749	2288.196567
11.36_90.0554m/z	Propanoate Metabolism	HMDB00056	Beta-Alanine	115018.8987	216708.3161	241113.3613	186116.6345	2637243.18	116166.0453	124944.5516	1254376.566	241785.5114	793036.7115	820103.0153	440000.6724	687691.0632	273864.45	236500.3343	692339.2807
10.73_90.0554m/z	Propanoate Metabolism	HMDB00056	Beta-Alanine	720527.5737	1219936.695	1682544.969	1422476.389	381582.6959	682742.5159	148286.2733	14361784.89	613480.218	1790722.289	5973110.379	3677542.105	364591.4257	1588875.019	691195.9782	2247662.828
10.10_148.0607m/z	Propanoate Metabolism	HMDB00148	L-Glutamic acid	0	0	0	0	0	0	0	0	0	0	1714.038208	142.0202377	0	0	1313.90932	2431.665728
9.83_148.0606m/z	Propanoate Metabolism	HMDB00148	L-Glutamic acid	0	0	0	0	0	0	0	0	0	0	13025.97894	0	0	0	0	0
11.63_148.0605m/z	Propanoate Metabolism	HMDB00148	L-Glutamic acid	806067.3038	307056.4125	1459760.176	628175.0876	265896.6765	466261.6022	1579356.486	6427429.574	222441.7033	1465731.713	7693643.692	1375628.012	646438.7443	2454248.597	175141.9205	596105.2392
10.93_140.0684m/z	Propanoate Metabolism	HMDB00883	L-Valine	13564.72078	12634.59635	9885.089594	9549.786184	16742.68494	8975.526993	2351.156428	779971.6684	9464.018178	6800.660971	13820.94388	241138.3037	8169.252097	161043.444	278708.789	23399.01362
10.51_118.0865m/z	Propanoate Metabolism	HMDB00883	L-Valine	15488350.78	14369914.44	17966608.9	17040647.44	5865160.811	18956012.89	5780949.653	184797137.4	9115739.901	7404576.891	83137776.83	41778310.44	19189047.36	48218193.26	15869641.68	20746905
11.44_278.1303n	Propanoate Metabolism	HMDB03426	Pantetheine	150540.6006	15545.44248	232535.1352	167300.997	115782.8125	79160.93307	3971.291456	7397.526358	5242.719435	429609.3242	130538.7887	22006.29607	2042.232914	0	2.737253977	307.3624185
1.37_301.1184m/z	Propanoate Metabolism	HMDB03426	Pantetheine	44971.51188	82983.13947	24325.06068	28805.19576	74756.91732	24099.36548	105120.4548	189744.2102	40389.22807	140455.0895	374112.9948	280416.696	138337.6576	130569.0798	168527.3137	82780.63879
2.43_301.1185m/z	Propanoate Metabolism	HMDB03426	Pantetheine	289187.4706	57335.05321	135689.0004	161364.631	479449.4719	209381.8272	260876.4614	33467.98013	18555.78822	234428.7782	90894.31744	75639.55456	175164.3898	38903.71222	105722.8832	111350.957
12.18_279.1375m/z	Propanoate Metabolism	HMDB03426	Pantetheine	27443.25509	20301.08227	74677.51733	59991.5071	28439.38561	39160.02728	2496.31643	66418.13992	6915.983195	21647.03773	27080.59478	15433.03069	32407.77955	68735.66917	177990.0893	26684.88888
8.79_296.1647m/z	Propanoate Metabolism	HMDB03426	Pantetheine	4344.576677	11.87395932	18825.04902	14691.0316	5925.48725	3629.727058	947.7519626	0	976.8735183	7203.433168	83.40180561	17336.04762	855.3868293	4726.179249	0	471.7487191
0.88_426.0787m/z	Propanoate Metabolism	HMDB06806	Propinol adenylate	0	0	0	0	716.7759584	0	0	0	0	191324.6906	1366.985106	104549.1341	0	210938.4859	0	17501.33922
0.67_426.0786m/z	Propanoate Metabolism	HMDB06806	Propinol adenylate	0	0	0	0	552.9195399	0	0	0	0	0	97.04782104	15667.39584	0	10972.17015	0	1233.386942
1.25_426.0788m/z	Propanoate Metabolism	HMDB06806	Propinol adenylate	0	0	0	0	107486.247	0	0	0	0	0	0	688.4137804	0	245.8841845	0	0
11.19_106.0502m/z	Propanoate Metabolism	HMDB11111	Malonic semialdehyde	76856.82458	134383.0582	109231.9415	204079.7277	47320.03564	87401.17579	33726.92415	32335.32584	54497.74294	36588.53635	335390.706	46485.35941	68375.73395	19202.96252	7062.682656	46694.88558
1.37_89.0601m/z	Butyrate Metabolism	HMDB00039	Butyric acid	567.4936731	4365.527526	1378.379821	1318.578112	1572.32683	1516.477972	4554.730118	21919.84852	1519.110695	4768.075434	3685.760867	4888.020248	7233.531785	3434.058692	3709.829947	4407.013505
10.05_106.0866m/z	Butyrate Metabolism	HMDB00039	Butyric acid	22026.5246	4953.911204	7410.502634	14289.66315	12925.74836	10761.97244	1505.346986	0	0	1607.668379	0	0	1766.909395	0	0	350.8922908
22.86_106.0866m/z	Butyrate Metabolism	HMDB00039	Butyric acid	13992.25702	17930.16165	11268.08363	14835.28212	18477.54258	15292.27869	12818.41081	30999.06531	12957.77522	19654.93037	20718.78924	21454.33614	16667.68604	17157.7124	18296.76201	13561.23927
9.78_106.0866m/z	Butyrate Metabolism	HMDB00039	Butyric acid	5464.171414	5055.01211	22367.32024	5397.978428	14316.79263	6686.165774	973.4745287	0	504.0335312	5353.433061	0	927.2583208	3408.698855	2468.04419	314.0105118	994.9181708
10.70_508.0005m/z	Both	HMDB00538	Adenosine triphosphate	0	0	0	0	1295879.038	0	185.5711573	0	6348.636825	0	0	0	0	0	0	265300.3564
24.15_666.1315m/z	Both	HMDB01487	NADH	368.0314738	453.3849023	623.7674557	122.0742774	1788.255532	1020.010707	23615.70609	127186.7713	51271.97158	65554.92676	65592.22549	73010.61946	64339.20978	57594.1338	50435.55343	26868.61332
