# Supplementary material for: Gut Microbiota in Children With Cystic Fibrosis: A Taxonomic and Functional Dysbiosis
Source: Sci Rep. 2019 Dec 9;9:18593. doi: 10.1038/s41598-019-55028-7 (PMC6901462; doi:10.1038/s41598-019-55028-7)
Supplement: Supplementary file 10 — Supplementary Dataset 9 [file 41598_2019_55028_MOESM10_ESM.csv]

compound	pathway	compound_ID	description	HC39	HC11	HC37	HC29	CF36	CF33	CF34	CF3	CF32	CF25	CF29	CF27	CF35	CF12	CF22	CF31
11.54_277.1230m/z	Propanoate Metabolism	HMDB03426	Pantetheine	40441.54471	7884.761434	51025.94891	30435.88577	25055.74784	21924.7842	2907.085093	1593.623363	3612.591051	224009.6471	14870.61813	1639.591233	2683.344727	0	0	592.0148463
2.94_402.0836m/z	Propanoate Metabolism	HMDB06806	Propinol adenylate	0.032443079	0	0	127.9975671	0	0.460461791	178219.5317	0	4.53786895	0.087495894	730.0637326	0	0	0	0	0.79127289
